# Supplementary material for: Common integration sites of published datasets identified using a graph-based framework
Source: Comput Struct Biotechnol J. 2015 Nov 29;14:87–90. doi: 10.1016/j.csbj.2015.11.004 (PMC4874583; doi:10.1016/j.csbj.2015.11.004)
Supplement: Supplementary file 1 — Table 1 — Identified CIS and their statistics using the GBF method on the RTCGD dataset (only CIS of order ≥ 4). Table 2 — Gene atmosphere of the identified CIS using the GBF method on the RTCGD dataset. For each gene the transcription start site (TSS) is reported. Table 3 — Functional analysis using DAVID. Two gene lists analyzed: the genes found both with GBF and SWM on the RTCGD dataset, and the genes found only with GBF. Table 4 — CIS found on HIV dataset (see [1]) only CIS of order ≥ 10. [file mmc1.zip]

Archive with 6 entries (5 files):
- csb00107-mmc1/desktop_V1.ini
- csb00107-mmc1/Table1 - GraphCis_V1.xlsx
- csb00107-mmc1/Table2 - GeneAtmosphere_V1.xlsx
- csb00107-mmc1/Table3 - EnrichmentAnalysis_V1.xlsx
- csb00107-mmc1/Table4 - CisHIV_V1.xlsx
- csb00107-mmc1/
