# Supplementary material for: Common integration sites of published datasets identified using a graph-based framework
Source: Comput Struct Biotechnol J. 2015 Nov 29;14:87–90. doi: 10.1016/j.csbj.2015.11.004 (PMC4874583; doi:10.1016/j.csbj.2015.11.004)
Supplement: Supplementary file 1 — Table 1 — Identified CIS and their statistics using the GBF method on the RTCGD dataset (only CIS of order ≥ 4). Table 2 — Gene atmosphere of the identified CIS using the GBF method on the RTCGD dataset. For each gene the transcription start site (TSS) is reported. Table 3 — Functional analysis using DAVID. Two gene lists analyzed: the genes found both with GBF and SWM on the RTCGD dataset, and the genes found only with GBF. Table 4 — CIS found on HIV dataset (see [1]) only CIS of order ≥ 10. [file mmc1.zip › csb00107-mmc1/Table1 - GraphCis_V1.xlsx]

## Sheet: Graph CIS
	Chr	Position	Order	Dimension	p.value	Entropy	Gene.Atmosphere
1	1	74793480	4	46420	0.016534004	0	Prkag3,Wnt6,Wnt10a,Gm16582,Cdk5r2
2	1	87848036	4	25008	0.003672939	0.202819531	Scarna6,5830472F04Rik,Sag,Dgkd
3	1	130496306	4	36807	0.008028952	0.202819531	Gm15675,Cd55,Gm16083
4	1	132005080	4	2874	0.001443816	0.375	Slc45a3,Elk4,Mfsd4,AC107837.1
5	1	136257279	4	54888	0.0739518	0.5	Mroh3,5730559C18Rik,AC124550.1,Gpr25,AC124550.2,Camsap2
6	1	164066924	4	56424	0.029643926	0.5	Mettl18,Sele,Sell,Selp
7	1	164861264	4	6218	0.000293	0
8	1	180244713	4	81999	0.086927558	0.202819531	Psen2,Gm5069,Itpkb
9	1	180712744	4	88497	0.323921217	0.25	Lin9,Mixl1,Acbd3,Gm22241,H3f3a,AC121292.1,Gm16067
10	1	180850381	4	2628	0.001410026	0.375	H3f3a,AC121292.1,Gm16067,Gm24836,Sde2,Lefty2
11	2	11642331	4	16750	0.002085597	0.202819531	Gm13260,Gm17490,Il2ra,Il15ra
12	2	34960145	4	46717	0.045732823	0	D730039F16Rik,Phf19,Gm13448,Gm24905,Traf1,Gm13450,Hc,Gm13449
13	2	90744996	4	1709	0.000475	0.25	Fnbp4,Rpl30-ps3,Agbl2
14	2	98667082	4	999	0.000255	0.25	Gm10801,Gm10800
15	2	103684445	4	6729	0.00044	0.202819531	Nat10
16	2	156190014	4	16144	0.004819996	0.202819531	Romo1,Rbm39,Phf20
17	2	166131290	4	73991	0.069344606	0.375	Sulf2,Gm22687,Gm11466,Gm11467
18	2	166533753	4	43901	0.01288541	0.5	Gm11469,Gm14267,Prex1
19	2	166645499	4	27568	0.002574365	0.25	Gm23152,Gm25265
20	2	166770147	4	81678	0.082176126	0	Gm24477,Trp53rk,Arfgef2
21	2	167695356	4	50360	0.057009515	0.375	Ube2v1,Gm20431,Gm23135,Tmem189,Gm22355,Gm14320,Cebpb,A530013C23Rik
22	2	174473594	4	607	0.001158593	0.202819531	Ctsz,Rpl30-ps5,Tubb1,Atp5e,Slmo2,Gm14385
23	3	30094224	4	28406	0.001918337	0.375
24	3	79175741	4	92019	0.057413791	0.5	Gm24150
25	3	90573222	4	50268	0.056699993	0.25	Chtop,S100a1,S100a13,S100a14,S100a16,Gm24593,Gm23464,S100a2,S100a3,S100a4,S100a5,S100a6
26	3	95300891	4	36287	0.023020707	0.5	Cdc42se1,Gm128,Bnipl,Prune,Fam63a,Anxa9,Gm10691,6330562C20Rik,Cers2,Setdb1
27	3	95663954	4	41007	0.031730407	0.202819531	Rps10-ps1,Ensa,Mcl1,Adamtsl4,Ecm1,Tars2
28	3	115693387	4	32599	0.003746643	0.375	S1pr1,Gm9889
29	3	135606425	4	1292	0.000301	0.375	Nfkb1
30	4	44711628	4	4252	0.000607	0.375	Gm12462,Gm12463,Zcchc7
31	4	46453381	4	2455	0.00057	0.375	Gm12443,Anp32b,Nans,Trim14,Gm22247
32	4	59330027	4	64903	0.040120117	0.375	Gm12596,Susd1,Gm12527
33	4	72213041	4	120177	0.229806031	0.5	Tle1,Gm11250,C630043F03Rik
34	4	82502345	4	14951	0.00069	0.375	Gm11266
35	4	105267981	4	85093	0.045789633	0.202819531	Ppap2b
36	4	106811134	4	51843	0.020917355	0.375	Acot11,Gm12745,Gm12746
37	4	106921672	4	34408	0.004267354	0.375	Ssbp3
38	4	117109825	4	34767	0.020685281	0.25	Ptch2,Btbd19,Tctex1d4,Plk3,Best4-ps,Gm13015,Rps8,Gm22980,Snord38a,Gm26330,Snord55,Gm22398,Kif2c
39	4	126025166	4	32694	0.017826049	0.375	Csf3r,Mrps15,Oscp1,Rpl28-ps3,Lsm10
40	4	130805840	4	22197	0.007973112	0.202819531	Snord85,Gm12971,Gm24091,AL627104.1,Gm23711,Gm12972,Sdc3,Gm12970,RP23-412B2.6,Gm22660
41	4	132972829	4	28034	0.004240008	0.375	Gm24913,Fgr,Ahdc1
42	4	136173732	4	35176	0.008749252	0.202819531	Gm26001,Id3,E2f2,Asap3
43	4	137680688	4	43091	0.013390645	0.202819531	Rap1gap,1810058N05Rik,Alpl
44	4	140679597	4	76874	0.212085064	0.25	Gm13025,Gm23045,Rcc2,Gm25951,Padi6,Padi4
45	4	149686881	4	39804	0.012033511	0	Pik3cd,Tmem201,Slc25a33,Gm13068
46	4	155044375	4	537	0.00115067	0	Gm10564,Pex10,Rer1,Morn1
47	5	64220996	4	55375	0.016080291	0.5	Gm15824,Gm15823
48	5	65484938	4	101901	0.475344135	0.375	Rpl9,Lias,Ugdh,Smim14,Ube2k
49	5	111512366	4	42723	0.005630705	0.375	C130026L21Rik
50	5	113834077	4	47626	0.048363259	0.202819531	Sart3,Iscu,Tmem119,Selplg,Coro1c,Gm17122
51	5	123140182	4	5197	0.001801305	0.25	Rhof,AI480526,Setd1b,Hpd
52	5	130256398	4	60222	0.040496475	0	Gm15920,Gm15921,Tmem248,Sbds,Tyw1
53	5	134206590	4	83737	0.275252211	0.5	Wbscr16,B230377A18Rik,Gtf2ird2,Gm23920,Gm24139,Ncf1,Gtf2i,Gm23397
54	5	139299338	4	61655	0.106088516	0	Get4,Adap1,Cox19,Cyp2w1,3110082I17Rik,Mir339,Gpr146,D830046C22Rik
55	5	140771343	4	29861	0.004866876	0.202819531	Amz1,Gna12
56	6	34154597	4	3743	0.000528	0.5	Gm13856,Slc35b4,Gm13855
57	6	48712654	4	55033	0.074551928	0.202819531	Gimap8,Gimap9,Gimap4,Gimap6,Gimap1,Gimap7,Gm3345,Gimap5,Gimap3
58	6	88115320	4	43245	0.00582406	0.375	Rpn1
59	6	113683547	4	55298	0.075658308	0.375	Vhl,AC153987.1,Irak2,Tatdn2,RP23-392K24.4,Ghrl,Sec13,Atp2b2
60	6	120920860	4	22390	0.003327542	0.375	Bid,Mical3
61	6	124909756	4	64387	0.121583144	0.5	Gpr162,Cd4,Lag3,Ptms,A230083G16Rik,Mlf2,Cops7a,Gm23851,Pianp
62	6	125211874	4	65677	0.129427367	0	Nop2,Iffo1,Gapdh,Ncapd2,Scarna10,Mrpl51,Mir3098,Vamp1,Tapbpl,Cd27,Gm24175,Tuba3a
63	6	127353996	4	47097	0.007424474	0.202819531	Gm7308
64	6	145122801	4	31797	0.016697527	0.202819531	Lrmp,Casc1,Gm15543
65	7	24373765	4	20802	0.007118159	0.375	Gm15465,Tescl,Gm23396,Lypd5,Kcnn4,Smg9,Irgc1
66	7	27590778	4	57558	0.085607449	0.375	Prx,Gm15541,Hipk4,Pld3,2310022A10Rik,Akt2
67	7	30416257	4	27371	0.011982072	0.375	Lrfn3,Gm25259,Tyrobp,Hcst,Nfkbid,Aplp1,Kirrel2,Nphs1,Nphs1as
68	7	45071894	4	113289	0.607834628	0.5	Prmt1,Gm15545,Bcl2l12,Irf3,Scaf1,Rras,Prr12,Prrg2,Nosip,Rcn3,Fcgrt,Mir150,Rps11,Snord35b,Rpl13a,Snord35a,Snord34,Snord33,Snord32a,Flt3l,Aldh16a1,Pih1d1,Slc17a7,Gm581
69	7	75584923	4	3867	0.000235	0.25
70	7	79582845	4	14899	0.000687	0.202819531	Rhcg
71	7	83653110	4	11061	0.001269028	0.375	Stard5,Il16,2310044K18Rik
72	7	125465564	4	43328	0.008978292	0.25	Kdm8,Nsmce1
73	7	128146590	4	36024	0.005495813	0.375	Itgax,Itgad,Cox6a2
74	8	25600344	4	7887	0.000951	0.5	Gm16159,Letm2,D830025C05Rik,Whsc1l1,Gm23184,Gm24992
75	8	46852961	4	24132	0.00137706	0.202819531
76	8	70765991	4	51647	0.061480312	0	Gm3336,Pde4c,Rab3a,Mpv17l2,Ifi30,Pik3r2,Mast3,Il12rb1,Arrdc2,Kcnn1
77	8	71593341	4	25864	0.010664654	0.375	Bst2,Mvb12a,Tmem221,Nxnl1,Slc27a1,Pgls,Fam129c,Colgalt1,Unc13a
78	8	83749338	4	28591	0.005403211	0.375	Ddx39,Cd97,Gm22024
79	8	84190213	4	14168	0.004064063	0.5	4930432K21Rik,Gm25110,Nanos3,Mir181d,Mir181c,RP24-64D24.2,Mir23a,Mir27a,Mir24-2,RP24-64D24.4,Zswim4,D8Ertd738e
80	8	110676020	4	90448	0.141695157	0	Vac14,Mtss1l,Il34,Gm15894
81	8	120362710	4	76041	0.03033458	0.375
82	8	122552386	4	20886	0.002410887	0.5	Gm26497,Cdt1,Aprt,Galns,Trappc2l
83	9	21219186	4	67078	0.138336226	0	Cdc37,Pde4a,AC163637.1,Keap1,S1pr5,Atg4d,Kri1,Cdkn2d,Ap1m2
84	9	21962688	4	22002	0.007848417	0.25	Tmem205,Ccdc159,BC018242,Swsap1,Epor,Rgl3,Ccdc151,Prkcsh,Elavl3
85	9	23574183	4	0	0.000161	0
86	9	32683036	4	31879	0.002663861	0.375	Ets1
87	9	51197431	4	59808	0.023454204	0.202819531	Btg4,Pou2af1,Gm684
88	9	72121924	4	24828	0.002081164	0.375	Gm25045,Gm7866
89	9	94691966	4	27374	0.004031401	0.375	Gm24178,Slc9a9,Gm16262
90	9	96931870	4	81389	0.084984227	0.375	Gm10123,Spsb4,Gm16010
91	9	108583346	4	68316	0.146548959	0.375	Impdh2,Ndufaf3,Gm24083,Mir425,Dalrd3,Wdr6,P4htm,Arih2,Gm10621,Gm26298,Slc25a20
92	10	78474161	4	17304	0.001711896	0.375	Cstb,Pdxk,Gm9978,Gm25164
93	10	78590506	4	1855	0.000318	0.202819531	Ilvbl,Syde1,Olfr1357
94	10	80158209	4	18331	0.005800619	0.202819531	Stk11,Dos,Atp5d,Midn,Cirbp,1600002K03Rik,Efna2
95	10	81410712	4	9352	0.002646874	0.5	Mfsd12,4930404N11Rik,Fzr1,Dohh,2210404O07Rik,Nfic,Gm16104,Celf5,Gm16105
96	10	117910109	4	2800	0.000212	0.375
97	11	6006856	4	7033	0.000688	0.25	Ykt6,Camk2b
98	11	23688989	4	36571	0.009648196	0	Pex13,Pus10,Gm20645,Rel
99	11	86623271	4	84434	0.282149151	0.375	Tubd1,Vmp1,Mir21,Gm11478,Ptrh2,Cltc
100	11	88152667	4	34128	0.00664851	0.375	Cuedc1,Mrps23
101	11	95356616	4	46613	0.045439345	0.202819531	Tac4,Kat7,Gm11520,Gm11521,Fam117a,Slc35b1
102	11	98458302	4	28844	0.013403905	0.375	Pgap3,Erbb2,Gm25048,Mien1,Gm12352,Grb7,Ikzf3,Gm25106
103	11	103286824	4	81719	0.255763996	0	Map3k14,1700028N14Rik,Arhgap27,Gm11648,Gm11647,Gm11641,Plekhm1
104	11	106673195	4	16087	0.001015105	0.375	Pecam1
105	11	106762168	4	10821	0.003022664	0.202819531	Gm25001,Milr1,Gm25889,Polg2,Ddx5,Mir3064,Gm25994,Cep95
106	11	115444848	4	51615	0.061365923	0.202819531	Cdr2l,Ict1,C920011F04Rik,Atp5h,Kctd2,4933422H20Rik,Mir3968,Gm11695,Slc16a5,Armc7,Nt5c,Gm11694,Hn1,Sumo2
107	11	116384658	4	57794	0.086700401	0.375	n-R5s74,Foxj1,Rnf157,Rps11-ps2,Ubald2,Qrich2,Gm11739
108	11	119125303	4	44847	0.04068323	0.202819531	Cbx4,Gm22445,Gm11754,Gm11755,Tbc1d16,AL662835.1,Gm11753
109	12	69165198	4	83774	0.275616237	0.375	Gm15571,Gm24499,Rps29,Gm22405,Lrr1,Rpl36al,Mgat2,Dnaaf2,AC099934.1,Pole2,Klhdc1,Gm15561
110	12	69371517	4	2497	0.000339	0	Gm26191,Gm9887,Arf6
111	12	84260539	4	32172	0.007051672	0.375	Gm5436,Gm23399,Ptgr2,Zfp410
112	12	85113056	4	13948	0.001341074	0.202819531	Prox2,Gm19357,Dlst,Rps6kl1,Pgf
113	12	105013295	4	32532	0.003728447	0.202819531	Scarna13,Glrx5
114	12	112894277	4	73288	0.07509943	0.375	Cdca4,Gpr132,Jag2,Nudt14,AC160929.1,Brf1,Btbd6
115	12	113166031	4	22976	0.002855422	0.375	Crip2,Crip1,4930427A07Rik,Tmem121,Gm25622
116	13	21731140	4	69814	0.156915817	0.5	Olfr1360,Olfr1359,Hist1h2bl,Hist1h2ai,Hist1h3h,Hist1h2aj,Hist1h2bm,Hist1h4j,Hist1h4k,Hist1h2ak,Hist1h2bn,Gm11274,Hist1h1b,Hist1h3i,Hist1h2an,Hist1h2bp,Hist1h2bq,Hist1h2ao,Hist1h4m
117	13	30727859	4	27357	0.002533075	0.202819531	Gm11370,Irf4
118	13	46731226	4	59272	0.038535312	0.5	C78339,Nup153,Kif13a,Gm24620
119	13	49241048	4	12833	0.001163348	0.202819531	1110007C09Rik,Susd3,Fgd3
120	13	51769197	4	67153	0.051122319	0.375	Sema4d,Gm23566,Gadd45g
121	13	52097825	4	68606	0.021972531	0.375
122	13	58129455	4	29358	0.00448351	0	Hnrnpa0,AC163038.2,Idnk,Ubqln1
123	13	65029899	4	94567	0.125668727	0	Spata31d1c,Prss47,Hiatl1
124	13	83110854	4	44721	0.005971015	0.375
125	13	104557385	4	102098	0.10108749	0.375	Cwc27
126	13	118715318	4	22423	0.001974432	0.202819531	Fgf10,Gm16263
127	14	20174421	4	2909	0.000307	0.375	Kcnk5,Gm24912
128	14	29997141	4	38217	0.026302446	0.25	Selk,Actr8,Il17rb,Chdh,Cacna1d
129	14	46821950	4	1391	0.000461	0	Cnih,Gmfb,Gm10101,Cgrrf1
130	14	54427493	4	37457	0.024966238	0.25	Mrpl52,Mmp14,Gm24424,Lrp10,Rem2,Prmt5
131	15	43052410	4	54633	0.011561421	0	Rspo2
132	15	43766161	4	53114	0.009898242	0
133	15	43856207	4	59343	0.014927901	0	Tmem74
134	15	57283631	4	32948	0.003842653	0	Gm26178,Slc22a22
135	15	79749436	4	9393	0.002656762	0	Gtpbp1,n-R5s40,Sun2,Gm16575,Gm16576,Dnalc4,Nptxr,Npcd
136	15	86064272	4	73617	0.05964249	0.375	Gramd4,Gm15722
137	15	88863218	4	2768	0.000587	0.202819531	Creld2,Gm23144,Pim3,Gm20621,Ttll8
138	15	99338314	4	18958	0.006112641	0.375	Prpf40b,Fmnl3,Gm22951,Tmbim6
139	16	91466011	4	38017	0.025945144	0.202819531	Il10rb,A930006K02Rik,Ifnar1,Gm7856
140	16	91545815	4	4335	0.000682	0.25	Gm7856,Gm7860,Ifngr2,Tmem50b
141	16	93139264	4	65848	0.019305659	0.25
142	16	93813295	4	10024	0.000595	0.202819531	AC154449.1,Morc3
143	17	23803896	4	19171	0.006221974	0.375	Kremen2,AC122821.1,Flywch1,Gm16275,Flywch2,AC122821.2,Srrm2,Mir5125,Tceb2,Prss33,Prss41,Prss32,Gm15947
144	17	25673150	4	18539	0.002173611	0	Gm22645,Gng13,Chtf18,Rpusd1
145	17	35217323	4	51749	0.061846036	0.202819531	Prrc2a,Gm23442,Gm17705,Aif1,Ncr3-ps,Lst1,Ltb,Tnf,Lta,Nfkbil1,Gm16181,Atp6v1g2,Ddx39b,Gm22589,Gm25128,Gm24404,H2-D1,Gm18733
146	17	46768747	4	23823	0.009082499	0.202819531	Pex6,Gnmt,Cnpy3,Ptcra,2310039H08Rik,Rpl7l1,Gltscr1l
147	17	83278064	4	728	0.000248	0.202819531	Gm24240,Rpl21-ps7
148	17	84154165	4	37943	0.005463078	0.375	Zfp36l2,Thada
149	18	56412649	4	76099	0.03259268	0.375	Gramd3
150	18	61091305	4	53058	0.024559253	0.375	Slc6a7,Cdx1,Pdgfrb,Csf1r,Hmgxb3,Gm26403
151	18	67245580	4	11039	0.000652	0.202819531	Mppe1,Impa2
152	18	75279182	4	82021	0.062890052	0.25	Gm20544,Smad7
153	19	6399833	4	1387	0.001250318	0.202819531	Gm14966,Gm22278,Sf1,Pygm,Rasgrp2,Gm14965,Nrxn2
154	19	10808921	4	55133	0.07496797	0.375	A430093F15Rik,Cd6,Slc15a3,Tmem132a,Tmem109,Prpf19
155	20	13241712	4	39316	0.028339983	0.5	Rpl3-ps1,n-R5s3,Gm14535,Gm16481,Ddx3x,Gm5380,Gm7129
156	20	159677401	4	32681	0.005730751	0.202819531	Sh3kbp1
157	1	79756436	5	145361	0.109470177	0.342737649	Wdfy1,Mrpl44,Serpine2
158	1	91182889	5	7847	0.000203	0.342737649	Rbm44,Ramp1
159	2	25372788	5	143313	0.623159879	0.342737649	Tmem210,Lrrc26,Grin1,E130003G02Rik,AL732557.1,Man1b1,Gm25220,Dpp7,Uap1l1,Sapcd2,Entpd2,Npdc1,Fut7,Abca2,BC029214,Clic3,Ptgds,Lcn12,C8g,Fbxw5
160	2	31079892	5	40607	0.0034697	0	Fnbp1,D330023K18Rik,Gpr107
161	2	32094636	5	82095	0.042956125	0.480482024	Gm13609,Fam78a,Gm16534,Ppapdc3,Prrc2b
162	2	35502839	5	28316	0.00125563	0.480482024	Gm13444,Gm13445,Gm13447,Gm13446
163	2	37765418	5	2033	0.000218	0.180482024	Crb2,Dennd1a
164	2	153236439	5	64574	0.024685628	0.480482024	Gm25643,Tm9sf4,Tspyl3,Plagl2,Pofut1,Kif3b
165	2	173407143	5	3873	0.000128	0.242737649	Gm14642
166	3	121342700	5	52421	0.003436909	0.180482024	Alg14,Gm26027
167	4	44892817	5	118007	0.104860007	0.480482024	Gm22639,Gm12678,Gm12493,Gm12679,Grhpr,Zbtb5
168	4	129558225	5	52117	0.033199543	0.480482024	Marcksl1,Hdac1,Lck,Fam167b,Eif3i,Tmem234,Dcdc2b,Iqcc,Ccdc28b,Txlna,Kpna6
169	4	130913540	5	10339	0.000344	0.342737649	Laptm5,Matn1
170	4	133161052	5	104516	0.109951492	0.480482024	AL627184.1,Wasf2,Gm24636,Gpr3,Cd164l2,Map3k6
171	4	133666086	5	50984	0.031271603	0.380482024	Gm13258,Gpatch3,Gpn2,Sfn,Zdhhc18,Gm13213,Gm22662,Pigv,Arid1a
172	4	154928458	5	33979	0.005595964	0.180482024	Fam213b,Tnfrsf14,Gm20421,Hes5,Pank4,Plch2
173	5	23707260	5	40523	0.004713453	0.342737649	Gm24009,Mir3096,Pus7,Rint1
174	5	64802320	5	21750	0.000464	0.180482024	Klf3
175	5	115525860	5	79642	0.11762379	0.342737649	4930430O22Rik,Pla2g1b,Sirt4,Gm24265,Gm24407,Gm13836,Pxn,Gm13840,Rplp0,Gcn1l1
176	5	122986860	5	5839	0.000293	0.342737649	A930024E05Rik,Orai1,Morn3
177	5	135957466	5	1533	0.000494	0.242737649	Ywhag,Srcrb4d,Zp3,Dtx2
178	5	139776777	5	8177	0.000551	0.342737649	Ints1,Mafk,Tmem184a,Psmg3
179	6	125321059	5	37420	0.005837948	0	Tuba3a,Ltbr,Scnn1a,Tnfrsf1a,Plekhg6
180	7	25251646	5	61068	0.052108683	0.480482024	Dedd2,Zfp526,Gsk3a,9130221H12Rik,Erf,Cic,Pafah1b3,Prr19,Tmem145,Megf8
181	7	127842194	5	34193	0.011966825	0.380482024	Stx1b,Stx4a,Gm25302,Zfp668,Zfp646,Prss53,Gm21974,Vkorc1,Bckdk,Kat8
182	8	11009856	5	5983	0.000177	0.480482024	Irs2,AC113484.1
183	8	72349578	5	31149	0.001421204	0.180482024	Gm10282,Klf2,Eps15l1
184	8	84986096	5	13736	0.003068514	0.342737649	Gm24197,Rtbdn,Rnaseh2a,Prdx2,Junb,Hook2,Best2,Asna1,2310036O22Rik,Tnpo2
185	8	87959778	5	25262	0.000423	0
186	8	105622083	5	60835	0.017101959	0.342737649	Agrp,Fam65a,Mir1966,RP24-242N1.1,Ctcf,Gm5915,Gm24324
187	8	107255218	5	40081	0.002584897	0.380482024	Rps18-ps3,Nfat5
188	8	119889563	5	74884	0.019159474	0.380482024	Cotl1,Klhl36,Usp10,Gm20388
189	8	126594800	5	96875	0.031204564	0.342737649	Gm22237,AC118255.1,Irf2bp2
190	8	126849336	5	59328	0.004145476	0.480482024	Tomm20
191	9	63734855	5	31860	0.000646	0.342737649
192	10	59909145	5	53277	0.0069705	0.380482024	Dnajb12,Ddit4,Anapc16
193	10	81499184	5	26200	0.003416529	0.480482024	Celf5,Gm16105,Ncln,S1pr4,Gna15,Gm16106,Gm25595,Gna11
194	11	11725980	5	46021	0.003625877	0.180482024	Ikzf1,Gm12000,Fignl1
195	11	75655101	5	2197	0.00035	0.242737649	Inpp5k,Myo1c,Crk,Gm24660
196	11	89028149	5	52528	0.011259262	0.380482024	Gm11496,Trim25,Dgke,Gm24974,A930013B10Rik,Gm525,Gm22534,Gm11497
197	11	100408736	5	55888	0.040332841	0.342737649	Gast,Hap1,Gm20394,Gm10039,Jup,Gm12348,Leprel4,Fkbp10,Nt5c3b,Klhl10,Klhl11,Acly
198	14	25315902	5	19412	0.000396	0.480482024	AC157650.1
199	15	43172952	5	55117	0.005564645	0.242737649	RP24-278M16.1,Gm22037,Eif3e
200	15	74930356	5	44059	0.003248663	0.342737649	2010109I03Rik,Ly6e,Ly6i,Ly6a
201	15	80537828	5	36086	0.000838	0
202	16	4559261	5	27805	0.003792108	0.342737649	Gm15885,Tfap4,Glis2,Pam16,Coro7
203	16	24166711	5	82290	0.008135779	0
204	16	39882896	5	180	6.91e-05	0
205	17	6820861	5	115797	0.06296676	0.480482024	Ezr,AC168090.1,Mir692-1,Rsph3b
206	17	17625804	5	38229	0.000953	0.342737649
207	17	31746259	5	26979	0.000657	0.480482024	Cryaa
208	17	47754686	5	85300	0.146035549	0	Usp49,Tomm6,Gm21981,Gm14872,Prickle4,Frs3,Gm14873,Pgc,Tfeb
209	19	3931918	5	23343	0.001981405	0.380482024	Tcirg1,Ndufs8,Aldh3b1,Unc93b1,1700055N04Rik,Aldh3b2
210	19	46042380	5	7207	0.000513	0.380482024	AC150685.1,Hps6,Ldb1,Pprc1,Nolc1
211	20	48434327	5	8764	0.000324	0.242737649	Elf4,Aifm1
212	1	158788598	6	125122	0.016311128	0.162505605	Pappa2
213	2	30061840	6	93685	0.110479479	0.312907292	Wdr34,Set,Pkn3,Zdhhc12,Zer1,Tbc1d13,Slc39a1-ps,Endog,D2Wsu81e
214	2	45111615	6	29927	0.000258	0.364786979	Gm13476
215	2	152799786	6	49361	0.005125099	0.396240625	Id1,Gm14162,Cox4i2,Gm23802,Bcl2l1,Tpx2,Gm24421
216	2	153091795	6	43882	0.001115335	0.229573959	Xkr7,Ccm2l,Hck,Gm25643
217	2	158683965	6	70249	0.006927335	0.312907292	Actr5,Mir3474,Ppp1r16b,Gm26141,Fam83d
218	2	165955926	6	114110	0.05812266	0.562907292	BC046401,Gm11465,Gm22692,Gm11461,Gm11462,Gm11463,Gm11464,Ncoa3
219	2	167546897	6	84925	0.028538134	0.162505605	Spata2,Rnf114,Gm11474,Snai1,Gm11476,Gm11475,Ube2v1,Gm20431,Gm23135
220	3	88139703	6	3554	9.4e-05	0.448120313	Mef2d,AC137525.1
221	3	89395309	6	43444	0.013524545	0.25	Dcst1,Gm10702,Zbtb7b,Gm15417,Lenep,Flad1,Cks1b,Shc1,Pygo2,Pbxip1,Pmvk
222	3	94954631	6	8246	0.00185298	0.162505605	Gm26279,Selenbp1,Rfx5,B230398E01Rik,Pi4kb,A730011C13Rik,Gm15265,Zfp687
223	4	101279373	6	100012	0.038424362	0.396240625	Jak1,Gm24468,Gm12785,Gm25124,Gm12801,Gm12796,Gm12793,E130102H24Rik,Mir101a
224	5	140704031	6	3401	0.000386	0.364786979	Iqce,Brat1,Amz1
225	6	72364276	6	45364	0.00581871	0.162505605	Sftpb,Usp39,0610030E20Rik,Tmem150a,Rnf181,Vamp5,Vamp8,Ggcx,Mat2a
226	6	117888304	6	73997	0.015180546	0.312907292	Gm6253,Zfp637,Zfp239,Hnrnpf,4933440N22Rik,Fxyd4,Gm25535
227	6	124735512	6	10040	0.002072405	0.229573959	Emg1,Phb2,Gm23547,Gm15884,Mir141,Mir200c,Ptpn6,Gm20531,Grcc10,Atn1,Rnu7,Eno2,Lrrc23
228	6	129037088	6	10348	0.000246	0.364786979	BC064078,Gm16187,Clec2f,Gm16186,Klrb1f,Clec2e
229	7	110940020	6	61188	0.002137314	0.25	Gm16336,Ctr9
230	9	57929983	6	73987	0.00806148	0.312907292	Ubl7,Sema7a,AC165246.1,Cyp11a1,Ccdc33,Gm16130
231	9	107626784	6	65955	0.015039171	0.562907292	AL672219.1,Tusc2,Hyal2,Gm16343,Hyal1,Nat6,Hyal3,Ifrd2,Sema3b,Gnai2,Slc38a3,Gnat1,Sema3f
232	10	44448487	6	11273	0.000126	0.162505605	Prdm1
233	11	51640287	6	24900	0.001757995	0.364786979	Agxt2l2,Hnrnpab,Nhp2,Rmnd5b,N4bp3,D930048N14Rik,0610009B22Rik,Sec24a
234	11	68431252	6	39281	0.000747	0.312907292	Pik3r5,Pik3r6
235	11	69409976	6	81284	0.071111777	0.312907292	Trappc1,Kcnab3,Gm16040,A030009H04Rik,Chd3,Gm22442,Gm17305,Cyb5d1,Lsmd1,Tmem88,Kdm6b,1700064E03Rik,Dnahc2,6030455H03Rik
236	11	69589276	6	31298	0.003454267	0.562907292	Efnb3,Wrap53,Trp53,Atp1b2,Shbg,Sat2,Gm12308,Gm12309,Fxr2,Mir467f,Sox15,Mpdu1
237	11	103129167	6	97745	0.060955499	0.312907292	Nmt1,Plcd3,Acbd4,Hexim1,Hexim2,Fmnl1,Gm20511,1700023F06Rik,Spata32,Map3k14
238	12	85455095	6	29100	0.000357	0.479573959	Fos
239	13	23738764	6	87130	0.088070227	0.25	Gm22452,Hist1h2ac,Gm24991,Hist1h2bc,Hist1h1t,Hist1h4c,Hfe,Gm11338,Hist1h1c,Hist1h3c,Gm11336,Hist1h2bb,Hist1h2ab,Hist1h3b,4930558J22Rik,Hist1h4b,Hist1h4a,Hist1h3a,Hist1h1a,Trim38,Gm11337,Slc17a2,Slc17a3
240	13	112428562	6	83186	0.002965468	0.479573959	Il6st
241	14	26575339	6	129530	0.073251312	0.479573959	Gm24031,Gm2178,Dennd6a,4930570N19Rik,Arf4,Pde12,9930004E17Rik,Dnahc12
242	15	73732446	6	18378	0.000399	0.162505605	Gpr20,Ptp4a3,Gm22106,Mroh5
243	15	79213215	6	33549	0.002288138	0.162505605	Sox10,Gm10863,Pick1,Slc16a8,Gm17209,Baiap2l2
244	15	96708854	6	67008	0.002266403	0.162505605	Gm22045,Slc38a2
245	16	30038826	6	74290	0.004376824	0	Gm1968,CT030736.1,Hes1
246	17	35002070	6	80345	0.068638961	0.364786979	Neu1,1110038B12Rik,Snord52,Gm25744,Gm24101,Gm8696,Hspa1b,Hspa1a,Gm20481,Hspa1l,Gm10501,Lsm2,D17H6S56E-5,Vars,Vwa7,Sapcd1,Msh5,Gm23421,Clic1,Ddah2,AU023871,Ly6g6c,Ly6g6d,Ly6g6e,Ly6g6f,Abhd16a
247	17	44647625	6	35987	0.000358	0.312907292	n-R5s27
248	17	45556480	6	2280	0.000331	0	Aars2,Tcte1,Tmem151b,Nfkbie,Slc35b2,Hsp90ab1,Slc29a1,Gm17080,Gm7325
249	19	4120018	6	122022	0.252261204	0.562907292	Nudt8,Gm16312,Doc2g,Ndufv1,Gstp1,Gstp2,BC021614,Gm23927,Cabp2,Cdk2ap2,Pitpnm1,Aip,Tmem134,Cabp4,Gpr152,Coro1b,Ptprcap,Rps6kb2,Carns1,AC109138.1,Tbc1d10c,Ppp1ca,Rad9a,Clcf1
250	19	6975861	6	85340	0.082584746	0.312907292	Prdx5,Trmt112,Esrra,Tex40,Kcnk4,Gpr137,Bad,Plcb3,Ppp1r14b,Fkbp2,Vegfb,Dnajc4,Nudt22,Trpt1,Fermt3,Stip1
251	1	13127106	7	1999	4.14e-05	0.416124445	Prdm14,Ncoa2
252	2	91081453	7	15301	0.000445	0.215780142	Gm13777,Rapsn,Gm13778,Psmc3,Slc39a13,Sfpi1,Mybpc3,Madd
253	2	103902174	7	97989	0.00974722	0.389164177	Gm13877,Gm13875,Gm22757,Gm13879,Gm22761,Gm13876,Gm13881,Lmo2,4931422A03Rik
254	2	170183797	7	125635	0.005805908	0.344695873	Zfp217,AL844576.1,Gm14270
255	3	94376389	7	59034	0.003413232	0.215780142	Them5,C2cd4d,Rorc,Gm17179,Lingo4,AC122808.1,Tdrkh,Oaz3,Mrpl9,Riiad1,Celf3
256	4	136080085	7	62596	0.003026691	0.362203909	Gm13007,Tceb3,Gm13008,Gm24362,RP23-161N17.14,Rpl11,Gm13009,Gm26001
257	5	125203729	7	86292	0.001814889	0.215780142	Gm23157,Scarb1
258	5	136171630	7	92171	0.011585751	0.246307034	Gm15701,Polr2j,Lrwd1,Alkbh4,Orai2,Prkrip1,Sh2b2,Cux1,Gm16599
259	5	147356441	7	28414	0.000262	0.416124445	Cdx2,Prhoxnb,Flt3,AC134441.1,Gm6054
260	6	40429766	7	128273	0.024928468	0.287208714	E330009J07Rik,Wee2,Ssbp1,Tas2r137,Tas2r108,Prss37,Olfr461
261	7	80142667	7	116415	0.023937543	0.287208714	Idh2,Gm24012,Mir1965,Sema4b,Cib1,Gdpgp1,Gm15504,Ttll13
262	7	126703493	7	92381	0.026675138	0.53202132	Sult1a1,Gm6939,Slx1b,Bola2,Coro1a,Mapk3,Gdpd3,Gm9967,Ypel3,Tbx6,Ppp4c,Aldoa,Gm15676,Fam57b,4930451I11Rik
263	9	20993592	7	49163	0.001726193	0.416124445	S1pr2,Mrpl4,Icam1,mmu-mir-1900,Icam4,Icam5,Mir1900,AC159314.1,Zglp1
264	9	32504062	7	61922	0.000504	0.389164177	Gm22060
265	10	79854690	7	63637	0.0231447	0.460592748	9130017N09Rik,E130317F20Rik,Ptbp1,BC005764,Gm17134,Prtn3,Elane,Cfd,Med16,Gm24019,R3hdm4,PPP4R2,Kiss1r,Arid3a,Wdr18
266	11	53769361	7	33352	0.000701	0.558981588	Il5,Gm12214,Gm12213,Irf1,Gm17334,Gm12216
267	11	75174498	7	60238	0.003585317	0.344695873	Hic1,1700016P03Rik,Mir212,Mir132,Ovca2,Dph1,Rtn4rl1
268	12	86876152	7	126384	0.009412887	0.147918195	Gm25888,Irf2bpl,AC110377.1,2310044G17Rik,Zdhhc22
269	12	112674651	7	45929	0.000957	0.287208714	Inf2,Adssl1,Siva1,Akt1,Zbtb42,Cep170b
270	15	3583633	7	6166	3.58e-05	0.416124445	Gm22031
271	15	81859281	7	51130	0.002448942	0.344695873	AC158970.1,Tef,Gm8444,Tob2,Phf5a,Aco2,Polr3h
272	18	13971414	7	2722	2.02e-05	0.287208714
273	20	12087680	7	59992	0.000569	0.147918195	Bcor,2900008C10Rik,Gm14521
274	20	169986854	7	31815	0.000194	0.344695873	G530011O06Rik,Gm15726,Gm15247,Gm21887
275	1	86493222	8	80381	0.001052097	0.452819531	1700019O17Rik,Ptma,Pde6d
276	2	18609024	8	22081	5.45e-05	0.202819531	Gm13353,Gm13355,Gm13352
277	3	135691784	8	7776	2.05e-05	0.265319531	Gm9799
278	4	32231467	8	21874	8.02e-05	0.265319531	Gm11929,Bach2,D130062J21Rik,Gm11932
279	4	154549687	8	57802	0.000174	0.135891111	Gm13133
280	5	111426914	8	57257	0.000233	0.625	Pitpnb,Mn1
281	7	73595996	8	60118	0.000217	0.324698735	Gm26176,Gm23020
282	7	129783573	8	57185	0.000159	0.351409766
283	8	70158258	8	43324	0.001982318	0.4375	Hapln4,Ncan,Gm25906,Rfxank,Nr2c2ap,2310045N01Rik,Mef2b,Tmem161a,Slc25a42,Armc6
284	10	80622906	8	92811	0.005213494	0.4375	Klf16,AC152058.1,Abhd17a,Adat3,Scamp4,Csnk1g2,Btbd2,Mknk2,AC152410.1,Mob3a,Izumo4,Ap3d1
285	11	24243996	8	8260	2.41e-05	0.351409766	Gm12065,Gm12066
286	11	74982305	8	88850	0.003948991	0	Tsr1,Snord91a,Gm22771,Srr,Smg6,Gm22733,Gm12333
287	11	117318574	8	40671	8.84e-05	0.4375	Gm16045
288	13	37813516	8	74223	0.000361	0.135891111	Rreb1
289	15	43989356	8	57412	0.00016	0
290	18	80618176	8	26289	4.79e-05	0.265319531	Nfatc1
291	19	5824493	8	74630	0.002464887	0.476409766	Scyl1,Malat1,Gm20417,Neat1,Gm9783,Frmd8,Slc25a45,Tigd3,Dpf2,Cdc42ep2
292	1	160495222	9	156990	0.000931	0.125814584
293	2	45280865	9	43779	4.35e-05	0.459147917	Gm13475
294	2	163676075	9	108360	0.002408915	0.414435682	Ttpal,Serinc3,0610039K10Rik,Pkig,Gm16316,Ada
295	4	3916043	9	43556	0.000359	0.125814584	Mos,Plag1,Chchd7,Gm11808,Rps10-ps3,Sdr16c5
296	4	133757466	9	104648	0.001318328	0.306098611	Arid1a,Gm25270,Gm12974,Rps6ka1,Gm12977
297	4	134097835	9	92073	0.004361416	0.43817882	Lin28a,Gm13061,Zfp683,Aim1l,Cd52,Ubxn11,Sh3bgrl3,Cep85
298	5	122707613	9	150750	0.004024389	0.549289931	P2rx7,Gm10064,P2rx4,Camkk2,Anapc5,Rnf34
299	6	145303471	9	50549	0.000393	0.414435682	Lyrm5,Kras,Gm15706,Rps25-ps1,Gm22793,2010013B24Rik,Gm15707
300	7	19577602	9	49556	0.000253	0.514703473	Nkpd1,Ppp1r37,Gemin7,Zfp296,Clasrp,AC149052.1,Relb,Clptm1
301	7	25114306	9	15181	2.54e-05	0	Zfp574,Pou2f2,D930028M14Rik
302	7	28381744	9	3752	6.19e-05	0.570259028	Rps16,AF357399,Plekhg2,Zfp36,Med29,Paf1,Samd4b
303	8	70610171	9	54470	0.000452	0.459147917	Fkbp8,Ell,Isyna1,Ssbp4,Lrrc25,Gdf15,Pgpep1
304	8	122701349	9	42577	0.000133	0.414435682	Pabpn1l,Cbfa2t3,Gm15899,Gm10612
305	11	99167506	9	54268	0.000152	0.382623264	Ccr7,Smarce1,Krt222
306	12	85545331	9	38394	3.56e-05	0.191051127	Jdp2
307	16	92793362	9	106683	0.000284	0.459147917
308	17	29397386	9	81543	0.001106363	0.514703473	Gm10045,Pi16,Mtch1,Fgd2,AC163629.1
309	1	134065709	10	39386	1.82e-06	0.542737649	Fmod,Btg2,Gm8618,Chit1
310	2	18682509	10	22143	1.98e-06	0.323865461	Gm13355,Gm13352,Commd3,Bmi1,Gm13334,BC061194,Gm20539
311	4	32385367	10	75602	2.41e-06	0.230482024
312	5	75833457	10	30987	5.63e-07	0.490241012
313	11	59292730	10	16451	5.96e-07	0	Wnt3a,Wnt9a,Gm24756
314	13	28859007	10	130119	1.98e-05	0.430482024	Gm17528,Gm11362
315	13	83573374	10	3335	2.01e-07	0.220322725
316	14	25568416	10	166996	0.000119	0.542737649	Zmiz1as1,Zmiz1,Mir3075,AC154455.1
317	5	140606742	11	43937	1.08e-06	0.330544836	Grifin,Lfng,Ttyh3,Iqce
318	5	142908581	11	51344	2.29e-06	0.372778713	Gm15770,Fbxl18,AC144818.1,Actb,Fscn1
319	12	12937102	11	4272	2.16e-07	0.484065007	AC127270.1,Rpl36-ps3,Mycn
320	16	95432120	11	82036	1.47e-06	0.546676086	Erg
321	17	27554849	11	42653	3.03e-06	0.421453927	Gm16005,Gm9703,Hmga1,AI413582,C130040N14Rik,Nudt3,Rps10,Gm15420
322	1	170942415	12	25485	1.12e-06	0.25	DUSP12,Fcrlb,Fcrla,Gm2962,Fcgr2b
323	4	135876317	12	69897	5.78e-06	0.301879687	Gm13000,Srsf10,Pnrc2,Gm13006,Cnr2,Fuca1,Hmgcl,Gale,Lypla2
324	10	80433622	12	72414	2.26e-05	0.387774543	Plk5,Gm15123,Gm15124,Mex3d,Gm22721,Mbd3,Uqcr11,Tcf3,Gm25044,Onecut3,Gm24450,Atp8b3
325	11	87750880	12	70438	1.29e-05	0.614786979	Rnf43,Gm25968,1110028F11Rik,Supt4a,A430104N18Rik,Mir142,Bzrap1,Mpo,Gm11505,Lpo
326	11	103817471	12	61740	2.69e-06	0	Gm11642,Wnt9b,Wnt3,Nsf,Gm8738
327	14	115040166	12	9438	6.77e-07	0.103454213	Mir17hg,Mir17,Mir18,Mir19a,Mir20a,Mir19b-1,Mir92-1,Gpc5
328	8	84703737	13	122478	3.7e-05	0.472998872	Gm16183,Ier2,AC145556.1,Nacc1,Trmt1,Nfix,Lyl1,G430095P16Rik,Dand5
329	11	18877044	13	46027	1.56e-06	0.42510993	Gm23021,8430419K02Rik,Meis1
330	5	33687445	14	61228	7.89e-06	0.236593234	Slbp,Tmem129,Tacc3,Fgfr3,Letm1,Gm10059
331	11	100849439	14	112936	1.58e-05	0.322922999	Gm24358,Stat5b,Stat5a,Stat3,Ptrf
332	20	52745422	14	17615	1.62e-06	0.357477793	Mir363,Mir92-2,Mir19b-2,Mir20b,Mir18b,Mir106a,Kis2,Gm14586,Gm7851,Ccdc160
333	4	135102723	16	152040	1.89e-05	0.55680425	Gm16225,Runx3,Gm16224,Clic4
334	6	31088531	16	166852	3.03e-05	0.638759133	Mir29a,Mir29b-1,RP23-459L15.5,Gm13834,Gm13833,Gm13835,AB041803,2210408F21Rik
335	18	4333910	16	22009	7.13e-07	0.470714016	Map3k8,AC138768.1,Mtpap
336	2	30675137	18	178245	1.92e-05	0.531996702	Gm14487,Cstad,9330198N18Rik,Gm14486,Gm14488,Mir3089
337	7	145050759	19	88968	1.51e-06	0.540802398
338	3	97979620	20	120117	6.13e-06	0.142248898	Gm15999,Sec22b,Gm5544,Notch2
339	19	45650337	21	202512	4.91e-05	0.343814517	Poll,Dpcd,Fbxw4,Gm17018,Fgf8,Npm3,Gm15491,Mgea5,Kcnip2
340	2	167805718	23	173665	1.81e-05	0.555957304	Gm14321,9230111E07Rik,1200007C13Rik,Gm14319,Ptpn1,Fam65c
341	20	7877553	23	87411	1.62e-05	0.472963043	Kcnd1,Otud5,Pim2,Slc35a2,Pqbp1,Timm17b,Gm10491,Gm10490,Pcsk1n,Eras,Hdac6,Psmb6-ps,Gata1
342	12	85630700	24	60466	4.13e-06	0.243445932	Jdp2,Batf,n-R5s64
343	6	52221104	25	36176	1.38e-05	0.334930458	Hoxa2,Hoxa3,5730446D14Rik,Gm15050,2700086A05Rik,5730596B20Rik,Hoxa4,Hoxa5,Hoxa6,Hoxa7,Hoxa9,9930038K12Rik,Mir196b,Hoxa10,Hoxa11,Hoxa11as,Hoxa13,Gm15053
344	17	47530335	25	93440	1.58e-05	0.476578428	Taf8,Ccnd3,Bysl,Med20,Gm20517,Gm9183,Usp49
345	11	19019914	26	9894	1.85e-06	0.494218161	Gm16140,Gm16141,4933406G16Rik
346	6	39647119	27	183563	2.16e-05	0.16984132	8030453O22Rik,Adck2,Gm16272,Ndufb2,Braf,Fth-ps2
347	6	127167544	28	120809	9.66e-06	0.514164177	AC163683.1,Ccnd2,AC163747.1,Gm4968,Gm7308
348	15	98795118	29	65490	4.69e-06	0.054099233	Ccdc65,Fkbp11,Arf3,Wnt10b,Wnt1,Ddn,AC161165.1,Prkag1,Mll2
349	11	79527288	30	14850	4.82e-06	0.293039941	AU040972,Omg,Evi2b,Evi2a
350	17	29494824	35	12131	4.55e-06	0.45690663	AC163629.1,Pim1,Gm17657,Tmem217,Tbc1d22b,Ftsjd2
351	2	26466978	36	92014	1.04e-05	0.347765278	0610009E02Rik,Gm13568,Notch1,Gm13358,Egfl7,Gm20532,Mir126,Agpat2
352	7	114168657	36	130005	3.02e-05	0.503675868	Rras2,Copb1
353	2	117398920	38	86755	4.73e-06	0.400506364	Gm13982
354	19	37494649	42	118556	2.29e-05	0.210373724	Kif11,Hhex,Gm23026,Exoc6
355	7	144836097	53	143856	2.2e-05	0.323343859	Gm10152,Gm26193,Fgf3,Fgf4,AC161763.1,Fgf15,Bc1,Oraov1,Ccnd1
356	10	21092041	62	297769	4.53e-05	0.524903593	Ahi1,Myb,AC153556.1,RP23-203H20.2,Hbs1l
357	13	28950796	65	51395	1.08e-05	0.328217722	AL606528.1,Sox4,A330102I10Rik
358	15	61992578	79	234094	2.4e-05	0.412110297	Myc,Pvt1,H2afy3
359	5	107729264	82	122521	1.41e-05	0.394556425	A930041C12Rik,AC117574.1,Gfi1,A430072P03Rik,Evi5
