# Supplementary material for: Common integration sites of published datasets identified using a graph-based framework
Source: Comput Struct Biotechnol J. 2015 Nov 29;14:87–90. doi: 10.1016/j.csbj.2015.11.004 (PMC4874583; doi:10.1016/j.csbj.2015.11.004)
Supplement: Supplementary file 1 — Table 1 — Identified CIS and their statistics using the GBF method on the RTCGD dataset (only CIS of order ≥ 4). Table 2 — Gene atmosphere of the identified CIS using the GBF method on the RTCGD dataset. For each gene the transcription start site (TSS) is reported. Table 3 — Functional analysis using DAVID. Two gene lists analyzed: the genes found both with GBF and SWM on the RTCGD dataset, and the genes found only with GBF. Table 4 — CIS found on HIV dataset (see [1]) only CIS of order ≥ 10. [file mmc1.zip › csb00107-mmc1/Table2 - GeneAtmosphere_V1.xlsx]

## Sheet: GeneAtmosphere
chr	TSS	Gene_Symbol
1	13113457	Prdm14
1	13139105	Ncoa2
1	74739499	Prkag3
1	74771892	Wnt6
1	74791516	Wnt10a
1	74850895	Gm16582
1	74855029	Cdk5r2
1	79702262	Wdfy1
1	79776018	Mrpl44
1	79794197	Serpine2
1	86426329	1700019O17Rik
1	86526736	Ptma
1	86542994	Pde6d
1	87784556	Scarna6
1	87796467	5830472F04Rik
1	87803680	Sag
1	87853287	Dgkd
1	91145103	Rbm44
1	91179822	Ramp1
1	130429781	Gm15675
1	130439027	Cd55
1	130462576	Gm16083
1	131962967	Slc45a3
1	132007607	Elk4
1	132022806	Mfsd4
1	132036805	AC107837.1
1	134037254	Fmod
1	134075170	Btg2
1	134109368	Gm8618
1	134111242	Chit1
1	136181474	Mroh3
1	136213522	5730559C18Rik
1	136216074	AC124550.1
1	136258914	Gpr25
1	136259407	AC124550.2
1	136268123	Camsap2
1	158711727	Pappa2
1	163994889	Mettl18
1	164048234	Sele
1	164062076	Sell
1	164115264	Selp
1	170885065	DUSP12
1	170907273	Fcrlb
1	170917576	Fcrla
1	170925309	Gm2962
1	170960558	Fcgr2b
1	180227004	Psen2
1	180326970	Gm5069
1	180330485	Itpkb
1	180641150	Lin9
1	180693043	Mixl1
1	180726043	Acbd3
1	180733795	Gm22241
1	180800832	H3f3a
1	180802568	AC121292.1
1	180813776	Gm16067
1	180832769	Gm24836
1	180851151	Sde2
1	180893108	Lefty2
2	11607414	Gm13260
2	11625606	Gm17490
2	11642792	Il2ra
2	11705287	Il15ra
2	18568126	Gm13353
2	18641786	Gm13355
2	18649085	Gm13352
2	18672384	Commd3
2	18677018	Bmi1
2	18694032	Gm13334
2	18699023	BC061194
2	18742715	Gm20539
2	25288145	Tmem210
2	25289915	Lrrc26
2	25291181	Grin1
2	25291220	E130003G02Rik
2	25327450	AL732557.1
2	25332338	Man1b1
2	25339651	Gm25220
2	25352276	Dpp7
2	25359889	Uap1l1
2	25372321	Sapcd2
2	25395874	Entpd2
2	25399351	Npdc1
2	25423267	Fut7
2	25428703	Abca2
2	25455141	BC029214
2	25456838	Clic3
2	25466709	Ptgds
2	25490845	Lcn12
2	25498651	C8g
2	25500750	Fbxw5
2	26445696	0610009E02Rik
2	26457144	Gm13568
2	26457903	Notch1
2	26558625	Gm13358
2	26580014	Egfl7
2	26586639	Gm20532
2	26591357	Mir126
2	26593057	Agpat2
2	30031546	Wdr34
2	30057378	Set
2	30077684	Pkn3
2	30090944	Zdhhc12
2	30097283	Zer1
2	30133746	Tbc1d13
2	30159395	Slc39a1-ps
2	30171493	Endog
2	30173447	D2Wsu81e
2	30534729	Gm14487
2	30595040	Cstad
2	30629655	9330198N18Rik
2	30658468	Gm14486
2	30713147	Gm14488
2	30721210	Mir3089
2	31026206	Fnbp1
2	31146457	D330023K18Rik
2	31152316	Gpr107
2	32016644	Gm13609
2	32050055	Fam78a
2	32050086	Gm16534
2	32095528	Ppapdc3
2	32151082	Prrc2b
2	34874396	D730039F16Rik
2	34893757	Phf19
2	34912871	Gm13448
2	34916250	Gm24905
2	34941750	Traf1
2	34964877	Gm13450
2	34983331	Hc
2	34993973	Gm13449
2	35483384	Gm13444
2	35491213	Gm13445
2	35503531	Gm13447
2	35554849	Gm13446
2	37776249	Crb2
2	37798991	Dennd1a
2	45111138	Gm13476
2	45329232	Gm13475
2	90745370	Fnbp4
2	90747616	Rpl30-ps3
2	90782727	Agbl2
2	91030778	Gm13777
2	91035620	Rapsn
2	91044092	Gm13778
2	91054009	Psmc3
2	91061791	Slc39a13
2	91082390	Sfpi1
2	91118144	Mybpc3
2	91137360	Madd
2	98662237	Gm10801
2	98666547	Gm10800
2	103721256	Nat10
2	103837101	Gm13877
2	103838954	Gm13875
2	103839109	Gm22757
2	103843415	Gm13879
2	103843418	Gm22761
2	103888324	Gm13876
2	103912024	Gm13881
2	103957986	Lmo2
2	103966943	4931422A03Rik
2	117414392	Gm13982
2	152736251	Id1
2	152745707	Gm14162
2	152754173	Cox4i2
2	152772788	Gm23802
2	152780668	Bcl2l1
2	152847964	Tpx2
2	152865067	Gm24421
2	153031852	Xkr7
2	153065955	Ccm2l
2	153108468	Hck
2	153155013	Gm25643
2	153161303	Tm9sf4
2	153222380	Tspyl3
2	153227759	Plagl2
2	153241533	Pofut1
2	153291413	Kif3b
2	156144039	Romo1
2	156147239	Rbm39
2	156196466	Phf20
2	158624888	Actr5
2	158638583	Mir3474
2	158665398	Ppp1r16b
2	158740138	Gm26141
2	158768093	Fam83d
2	163602314	Ttpal
2	163623272	Serinc3
2	163644850	0610039K10Rik
2	163658386	Pkig
2	163685004	Gm16316
2	163726584	Ada
2	165857684	BC046401
2	165880025	Gm11465
2	165908051	Gm22692
2	165925266	Gm11461
2	165959789	Gm11462
2	165976757	Gm11463
2	165980726	Gm11464
2	165992636	Ncoa3
2	166073089	Sulf2
2	166189697	Gm22687
2	166189793	Gm11466
2	166207230	Gm11467
2	166500273	Gm11469
2	166502101	Gm14267
2	166566342	Prex1
2	166655027	Gm23152
2	166682074	Gm25265
2	166768745	Gm24477
2	166792531	Trp53rk
2	166805588	Arfgef2
2	167481133	Spata2
2	167492645	Rnf114
2	167535166	Gm11474
2	167538195	Snai1
2	167553314	Gm11476
2	167591395	Gm11475
2	167607638	Ube2v1
2	167607850	Gm20431
2	167626315	Gm23135
2	167642608	Tmem189
2	167644364	Gm22355
2	167662109	Gm14320
2	167688915	Cebpb
2	167691177	A530013C23Rik
2	167777467	Gm14321
2	167782053	9230111E07Rik
2	167827693	1200007C13Rik
2	167858585	Gm14319
2	167932057	Ptpn1
2	167980164	Fam65c
2	170108643	Zfp217
2	170192449	AL844576.1
2	170285035	Gm14270
2	173394566	Gm14642
2	174427493	Ctsz
2	174440929	Rpl30-ps5
2	174450695	Tubb1
2	174461072	Atp5e
2	174465067	Slmo2
2	174484701	Gm14385
3	79196374	Gm24150
3	88142372	Mef2d
3	88171560	AC137525.1
3	89350219	Dcst1
3	89353629	Gm10702
3	89377644	Zbtb7b
3	89391850	Gm15417
3	89400988	Lenep
3	89401004	Flad1
3	89415472	Cks1b
3	89418443	Shc1
3	89430214	Pygo2
3	89436706	Pbxip1
3	89459118	Pmvk
3	90498956	Chtop
3	90511034	S100a1
3	90514435	S100a13
3	90526849	S100a14
3	90537254	S100a16
3	90548619	Gm24593
3	90560556	Gm23464
3	90590247	S100a2
3	90600215	S100a3
3	90603770	S100a4
3	90608523	S100a5
3	90612894	S100a6
3	94342099	Them5
3	94362444	C2cd4d
3	94372794	Rorc
3	94392971	Gm17179
3	94398517	Lingo4
3	94409395	AC122808.1
3	94413296	Tdrkh
3	94433390	Oaz3
3	94443318	Mrpl9
3	94464985	Riiad1
3	94478831	Celf3
3	94920322	Gm26279
3	94933056	Selenbp1
3	94954075	Rfx5
3	94959034	B230398E01Rik
3	94974731	Pi4kb
3	94994410	A730011C13Rik
3	94998800	Gm15265
3	95006590	Zfp687
3	95228732	Cdc42se1
3	95236920	Gm128
3	95241271	Bnipl
3	95253674	Prune
3	95281345	Fam63a
3	95296096	Anxa9
3	95307672	Gm10691
3	95311376	6330562C20Rik
3	95314792	Cers2
3	95323525	Setdb1
3	95622278	Rps10-ps1
3	95624980	Ensa
3	95658721	Mcl1
3	95676201	Adamtsl4
3	95734147	Ecm1
3	95739976	Tars2
3	97892231	Gm15999
3	97901190	Sec22b
3	97930173	Gm5544
3	98013538	Notch2
3	115710433	S1pr1
3	115715150	Gm9889
3	121291817	Alg14
3	121337692	Gm26027
3	135584655	Nfkb1
3	135727338	Gm9799
4	3870657	Mos
4	3900996	Plag1
4	3938888	Chchd7
4	3973107	Gm11808
4	3978251	Rps10-ps3
4	3995936	Sdr16c5
4	32207148	Gm11929
4	32238804	Bach2
4	32243733	D130062J21Rik
4	32251761	Gm11932
4	44664415	Gm12462
4	44752277	Gm12463
4	44755877	Zcchc7
4	44865307	Gm22639
4	44943753	Gm12678
4	44967769	Gm12493
4	44970576	Gm12679
4	44981395	Grhpr
4	44991242	Zbtb5
4	46419980	Gm12443
4	46450902	Anp32b
4	46489248	Nans
4	46494819	Trim14
4	46495155	Gm22247
4	59260051	Gm12596
4	59314683	Susd1
4	59368303	Gm12527
4	72117142	Tle1
4	72168768	Gm11250
4	72201348	C630043F03Rik
4	82508016	Gm11266
4	101152367	Jak1
4	101186764	Gm24468
4	101210416	Gm12785
4	101271143	Gm25124
4	101284221	Gm12801
4	101292414	Gm12796
4	101341357	Gm12793
4	101346531	E130102H24Rik
4	101346945	Mir101a
4	105157347	Ppap2b
4	106744555	Acot11
4	106774816	Gm12745
4	106841761	Gm12746
4	106910701	Ssbp3
4	117096075	Ptch2
4	117119219	Btbd19
4	117126794	Tctex1d4
4	117128655	Plk3
4	117145257	Best4-ps
4	117148923	Gm13015
4	117153827	Rps8
4	117154093	Gm22980
4	117154514	Snord38a
4	117155186	Gm26330
4	117155770	Snord55
4	117158309	Gm22398
4	117159639	Kif2c
4	126024550	Csf3r
4	126046925	Mrps15
4	126058565	Oscp1
4	126069867	Rpl28-ps3
4	126096623	Lsm10
4	129513581	Marcksl1
4	129516104	Hdac1
4	129548344	Lck
4	129576815	Fam167b
4	129591960	Eif3i
4	129600668	Tmem234
4	129608331	Dcdc2b
4	129615126	Iqcc
4	129619274	Ccdc28b
4	129626078	Txlna
4	129643980	Kpna6
4	130749634	Snord85
4	130758563	Gm12971
4	130766331	Gm24091
4	130774817	AL627104.1
4	130775741	Gm23711
4	130786069	Gm12972
4	130792537	Sdc3
4	130811617	Gm12970
4	130824394	RP23-412B2.6
4	130857751	Gm22660
4	130913125	Laptm5
4	130944385	Matn1
4	132931211	Gm24913
4	132974095	Fgr
4	133011260	Ahdc1
4	133085474	AL627184.1
4	133130505	Wasf2
4	133171427	Gm24636
4	133209340	Gpr3
4	133212131	Cd164l2
4	133240818	Map3k6
4	133572863	Gm13258
4	133574745	Gpatch3
4	133584362	Gpn2
4	133600556	Sfn
4	133605299	Zdhhc18
4	133638210	Gm13213
4	133654002	Gm22662
4	133660387	Pigv
4	133679008	Arid1a
4	133797582	Gm25270
4	133816420	Gm12974
4	133847290	Rps6ka1
4	133871830	Gm12977
4	134003330	Lin28a
4	134018147	Gm13061
4	134053838	Zfp683
4	134065912	Aim1l
4	134082448	Cd52
4	134102570	Ubxn11
4	134127406	Sh3bgrl3
4	134129858	Cep85
4	135118221	Gm16225
4	135120652	Runx3
4	135143421	Gm16224
4	135213969	Clic4
4	135853678	Gm13000
4	135855747	Srsf10
4	135870918	Pnrc2
4	135891264	Gm13006
4	135895394	Cnr2
4	135920735	Fuca1
4	135946448	Hmgcl
4	135963727	Gale
4	135968224	Lypla2
4	135997523	Gm13007
4	136003368	Tceb3
4	136003566	Gm13008
4	136017913	Gm24362
4	136018071	RP23-161N17.14
4	136028265	Rpl11
4	136074513	Gm13009
4	136137496	Gm26001
4	136143497	Id3
4	136172394	E2f2
4	136206365	Asap3
4	137664726	Rap1gap
4	137696979	1810058N05Rik
4	137741733	Alpl
4	140679753	Gm13025
4	140692697	Gm23045
4	140700541	Rcc2
4	140717043	Gm25951
4	140727355	Padi6
4	140745865	Padi4
4	149649168	Pik3cd
4	149715375	Tmem201
4	149744036	Slc25a33
4	149748518	Gm13068
4	154550282	Gm13133
4	154895504	Fam213b
4	154922210	Tnfrsf14
4	154960770	Gm20421
4	154960923	Hes5
4	154964123	Pank4
4	154983115	Plch2
4	155042046	Gm10564
4	155067016	Pex10
4	155074110	Rer1
4	155086577	Morn1
5	23674289	Gm24009
5	23710991	Mir3096
5	23740648	Pus7
5	23787711	Rint1
5	33634952	Slbp
5	33653216	Tmem129
5	33658128	Tacc3
5	33721724	Fgfr3
5	33739673	Letm1
5	33759366	Gm10059
5	64190032	Gm15824
5	64252578	Gm15823
5	64803523	Klf3
5	65388364	Rpl9
5	65391497	Lias
5	65413202	Ugdh
5	65446844	Smim14
5	65537233	Ube2k
5	107630250	A930041C12Rik
5	107659097	AC117574.1
5	107716657	Gfi1
5	107725157	A430072P03Rik
5	107744795	Evi5
5	111330763	Pitpnb
5	111417362	Mn1
5	111581422	C130026L21Rik
5	113742446	Sart3
5	113772748	Iscu
5	113793729	Tmem119
5	113817798	Selplg
5	113842436	Coro1c
5	113842601	Gm17122
5	115436068	4930430O22Rik
5	115466262	Pla2g1b
5	115478010	Sirt4
5	115489459	Gm24265
5	115490254	Gm24407
5	115491891	Gm13836
5	115506676	Pxn
5	115515263	Gm13840
5	115559467	Rplp0
5	115565254	Gcn1l1
5	122643911	P2rx7
5	122697196	Gm10064
5	122707584	P2rx4
5	122731173	Camkk2
5	122787469	Anapc5
5	122850188	Rnf34
5	122989354	A930024E05Rik
5	123015074	Orai1
5	123035769	Morn3
5	123103044	Rhof
5	123133723	AI480526
5	123142193	Setd1b
5	123171807	Hpd
5	125181681	Gm23157
5	125277087	Scarb1
5	130188395	Gm15920
5	130208080	Gm15921
5	130219744	Tmem248
5	130245731	Sbds
5	130255619	Tyw1
5	134148054	Wbscr16
5	134176358	B230377A18Rik
5	134184019	Gtf2ird2
5	134201866	Gm23920
5	134204469	Gm24139
5	134220053	Ncf1
5	134237834	Gtf2i
5	134293987	Gm23397
5	135908409	Ywhag
5	135960211	Srcrb4d
5	135980099	Zp3
5	135994800	Dtx2
5	136102604	Gm15701
5	136116631	Polr2j
5	136122772	Lrwd1
5	136136146	Alkbh4
5	136147464	Orai2
5	136178127	Prkrip1
5	136218149	Sh2b2
5	136248135	Cux1
5	136274996	Gm16599
5	139252324	Get4
5	139271876	Adap1
5	139336189	Cox19
5	139352617	Cyp2w1
5	139359739	3110082I17Rik
5	139369650	Mir339
5	139377742	Gpr146
5	139378220	D830046C22Rik
5	139751282	Ints1
5	139791513	Mafk
5	139807978	TMEM184A
5	139823592	Psmg3
5	140563119	Grifin
5	140607341	Lfng
5	140620586	Ttyh3
5	140661827	Iqce
5	140705011	Brat1
5	140724127	Amz1
5	140758408	Gna12
5	142852616	Gm15770
5	142866946	Fbxl18
5	142874077	AC144818.1
5	142903115	Actb
5	142960343	Fscn1
5	147300805	Cdx2
5	147314986	Prhoxnb
5	147330741	Flt3
5	147399554	AC134441.1
5	147408982	Gm6054
6	31062660	Mir29a
6	31063017	Mir29b-1
6	31063092	RP23-459L15.5
6	31087609	Gm13834
6	31102846	Gm13833
6	31141979	Gm13835
6	31165523	AB041803
6	31220351	2210408F21Rik
6	34151929	Gm13856
6	34153380	Slc35b4
6	34179232	Gm13855
6	39527513	8030453O22Rik
6	39573873	Adck2
6	39584092	Gm16272
6	39592574	Ndufb2
6	39603237	Braf
6	39653450	Fth-ps2
6	40401375	E330009J07Rik
6	40442863	Wee2
6	40471352	Ssbp1
6	40491238	Tas2r137
6	40493592	Tas2r108
6	40514824	Prss37
6	40544036	Olfr461
6	48647234	Gimap8
6	48676129	Gimap9
6	48684549	Gimap4
6	48701582	Gimap6
6	48718607	Gimap1
6	48718621	Gimap7
6	48738346	Gm3345
6	48746197	Gimap5
6	48765089	Gimap3
6	52162351	Hoxa2
6	52163359	Hoxa3
6	52165674	5730446D14Rik
6	52172881	Gm15050
6	52175217	2700086A05Rik
6	52177498	5730596B20Rik
6	52189671	Hoxa4
6	52201754	Hoxa5
6	52205431	Hoxa6
6	52214491	Hoxa7
6	52223100	Hoxa9
6	52230080	9930038K12Rik
6	52230081	Mir196b
6	52231197	Hoxa10
6	52242108	Hoxa11
6	52244393	Hoxa11as
6	52257694	Hoxa13
6	52262775	Gm15053
6	72304610	Sftpb
6	72318678	Usp39
6	72347317	0610030E20Rik
6	72355447	Tmem150a
6	72359714	Rnf181
6	72368049	Vamp5
6	72385223	Vamp8
6	72414308	Ggcx
6	72432799	Mat2a
6	88084473	Rpn1
6	113623959	Vhl
6	113631645	AC153987.1
6	113638467	Irak2
6	113697050	Tatdn2
6	113714971	RP23-392K24.4
6	113716119	Ghrl
6	113728067	Sec13
6	113745669	Atp2b2
6	117808720	Gm6253
6	117841180	Zfp637
6	117862100	Zfp239
6	117900324	Hnrnpf
6	117907110	4933440N22Rik
6	117933729	Fxyd4
6	117935469	Gm25535
6	120891930	Bid
6	120931707	Mical3
6	124704381	Emg1
6	124712336	Phb2
6	124715232	Gm23547
6	124715573	Gm15884
6	124717914	Mir141
6	124718322	Mir200c
6	124720707	Ptpn6
6	124732168	Gm20531
6	124739183	Grcc10
6	124739189	Atn1
6	124741225	Rnu7
6	124760053	Eno2
6	124769863	Lrrc23
6	124858444	Gpr162
6	124864692	Cd4
6	124904361	Lag3
6	124913681	Ptms
6	124916863	A230083G16Rik
6	124931388	Mlf2
6	124958413	Cops7a
6	124964285	Gm23851
6	124996694	Pianp
6	125131883	Nop2
6	125145241	Iffo1
6	125161715	Gapdh
6	125168009	Ncapd2
6	125186359	Scarna10
6	125191801	Mrpl51
6	125195792	Mir3098
6	125215551	Vamp1
6	125223933	Tapbpl
6	125232622	Cd27
6	125258049	Gm24175
6	125278274	Tuba3a
6	125306571	Ltbr
6	125320659	Scnn1a
6	125349362	Tnfrsf1a
6	125362660	Plekhg6
6	127108389	AC163683.1
6	127125779	Ccnd2
6	127149389	AC163747.1
6	127233756	Gm4968
6	127282063	Gm7308
6	128992961	BC064078
6	129005624	Gm16187
6	129018582	Clec2f
6	129030837	Gm16186
6	129045901	Klrb1f
6	129091816	Clec2e
6	145115653	Lrmp
6	145174834	Casc1
6	145182275	Gm15543
6	145211134	Lyrm5
6	145216699	Kras
6	145250529	Gm15706
6	145266327	Rps25-ps1
6	145287928	Gm22793
6	145303152	2010013B24Rik
6	145315613	Gm15707
7	19518731	Nkpd1
7	19530967	Ppp1r37
7	19564946	Gemin7
7	19577287	Zfp296
7	19581044	Clasrp
7	19597293	AC149052.1
7	19606217	Relb
7	19631581	Clptm1
7	24322660	Gm15465
7	24333080	Tescl
7	24336338	Gm23396
7	24349224	Lypd5
7	24370263	Kcnn4
7	24399619	Smg9
7	24431922	Irgc1
7	25077205	Zfp574
7	25091909	Pou2f2
7	25152457	D930028M14Rik
7	25202840	Dedd2
7	25221451	Zfp526
7	25228258	Gsk3a
7	25228687	9130221H12Rik
7	25242561	Erf
7	25267704	Cic
7	25295049	Pafah1b3
7	25301359	Prr19
7	25306106	Tmem145
7	25317164	Megf8
7	27499324	Prx
7	27502718	Gm15541
7	27523267	Hipk4
7	27532000	Pld3
7	27553295	2310022A10Rik
7	27591552	Akt2
7	28350652	Rps16
7	28351508	AF357399
7	28359604	Plekhg2
7	28376784	Zfp36
7	28386146	Med29
7	28392951	Paf1
7	28399549	Samd4b
7	30355514	Lrfn3
7	30356732	Gm25259
7	30413788	Tyrobp
7	30417717	Hcst
7	30421732	Nfkbid
7	30434981	Aplp1
7	30447534	Kirrel2
7	30458315	Nphs1
7	30462164	Nphs1as
7	44975989	Prmt1
7	44986900	Gm15545
7	44991222	Bcl2l12
7	44997648	Irf3
7	45002948	Scaf1
7	45017978	Rras
7	45027707	Prr12
7	45053613	Prrg2
7	45062429	Nosip
7	45082913	Rcn3
7	45092993	Fcgrt
7	45121757	Mir150
7	45122388	Rps11
7	45123025	Snord35b
7	45125558	Rpl13a
7	45126346	Snord35a
7	45126601	Snord34
7	45126864	Snord33
7	45127382	Snord32a
7	45131188	Flt3l
7	45140684	Aldh16a1
7	45154303	Pih1d1
7	45163921	Slc17a7
7	45176349	Gm581
7	73645985	Gm26176
7	73662048	Gm23020
7	79593363	Rhcg
7	80094846	Idh2
7	80152820	Gm24012
7	80152890	Mir1965
7	80186841	Sema4b
7	80227156	Cib1
7	80232867	Gdpgp1
7	80237680	Gm15504
7	80246376	Ttll13
7	83631959	Stard5
7	83642848	Il16
7	83659575	2310044K18Rik
7	110904985	Gm16336
7	111028951	Ctr9
7	114046785	Rras2
7	114215559	Copb1
7	125444676	Kdm8
7	125467640	Nsmce1
7	126672865	Sult1a1
7	126687459	Gm6939
7	126689468	Slx1b
7	126695401	Bola2
7	126699773	Coro1a
7	126759601	Mapk3
7	126766414	Gdpd3
7	126774965	Gm9967
7	126776955	Ypel3
7	126781483	Tbx6
7	126785907	Ppp4c
7	126795234	Aldoa
7	126800790	Gm15676
7	126816885	Fam57b
7	126830474	4930451I11Rik
7	127803900	Stx1b
7	127824294	Stx4a
7	127857017	Gm25302
7	127865170	Zfp668
7	127876796	Zfp646
7	127885841	Prss53
7	127886227	Gm21974
7	127893067	Vkorc1
7	127904082	Bckdk
7	127912517	Kat8
7	128129547	Itgax
7	128154376	Itgad
7	128205436	Cox6a2
7	144763139	Gm10152
7	144791228	Gm26193
7	144838083	Fgf3
7	144861386	Fgf4
7	144894560	AC161763.1
7	144896532	Fgf15
7	144914471	Bc1
7	144915100	Oraov1
7	144929931	Ccnd1
8	10986980	Irs2
8	11007850	AC113484.1
8	25548661	Gm16159
8	25578492	Letm2
8	25597012	D830025C05Rik
8	25601601	Whsc1l1
8	25610428	Gm23184
8	25631950	Gm24992
8	70083529	Hapln4
8	70093085	Ncan
8	70123028	Gm25906
8	70130812	Rfxank
8	70131333	Nr2c2ap
8	70139499	2310045N01Rik
8	70152778	Mef2b
8	70172356	Tmem161a
8	70184340	Slc25a42
8	70220172	Armc6
8	70527724	Fkbp8
8	70539675	Ell
8	70594481	Isyna1
8	70597491	Ssbp4
8	70616844	Lrrc25
8	70629393	Gdf15
8	70646436	Pgpep1
8	70718543	Gm3336
8	70723720	Pde4c
8	70754679	Rab3a
8	70758649	Mpv17l2
8	70762774	Ifi30
8	70768176	Pik3r2
8	70778117	Mast3
8	70808449	Il12rb1
8	70835155	Arrdc2
8	70842049	Kcnn1
8	71534264	Bst2
8	71542930	Mvb12a
8	71554303	Tmem221
8	71560556	Nxnl1
8	71568927	Slc27a1
8	71592176	Pgls
8	71597648	Fam129c
8	71611024	Colgalt1
8	71624417	Unc13a
8	72304118	Gm10282
8	72319033	Klf2
8	72341001	Eps15l1
8	83715177	Ddx39
8	83723251	Cd97
8	83752918	Gm22024
8	84148025	4930432K21Rik
8	84156757	Gm25110
8	84173733	Nanos3
8	84178716	Mir181d
8	84178863	Mir181c
8	84192774	RP24-64D24.2
8	84208518	Mir23a
8	84208672	Mir27a
8	84208815	Mir24-2
8	84208920	RP24-64D24.4
8	84210942	Zswim4
8	84246237	D8Ertd738e
8	84611202	Gm16183
8	84661331	Ier2
8	84665128	AC145556.1
8	84670483	Nacc1
8	84686307	Trmt1
8	84699876	Nfix
8	84701457	Lyl1
8	84723007	G430095P16Rik
8	84815405	Dand5
8	84925525	Gm24197
8	84946991	Rtbdn
8	84956610	Rnaseh2a
8	84969587	Prdx2
8	84976909	Junb
8	84990595	Hook2
8	85007202	Best2
8	85017934	Asna1
8	85026833	2310036O22Rik
8	85036915	Tnpo2
8	105566700	Agrp
8	105605229	Fam65a
8	105615466	Mir1966
8	105624336	RP24-242N1.1
8	105636568	Ctcf
8	105660334	Gm5915
8	105661563	Gm24324
8	107262817	Rps18-ps3
8	107293470	Nfat5
8	110618638	Vac14
8	110721476	Mtss1l
8	110741829	Il34
8	110754992	Gm15894
8	119809225	Cotl1
8	119862305	Klhl36
8	119910360	Usp10
8	119910841	Gm20388
8	122520568	Gm26497
8	122568015	Cdt1
8	122574637	Aprt
8	122578238	Galns
8	122611626	Trappc2l
8	122619471	Pabpn1l
8	122628739	Cbfa2t3
8	122683602	Gm15899
8	122697860	Gm10612
8	126503368	Gm22237
8	126566970	AC118255.1
8	126588296	Irf2bp2
8	126930664	Tomm20
9	20965952	S1pr2
9	21002737	Mrpl4
9	21015960	Icam1
9	21028307	mmu-mir-1900
9	21029373	Icam4
9	21032038	Icam5
9	21032251	Mir1900
9	21034290	AC159314.1
9	21062393	Zglp1
9	21138541	Cdc37
9	21165714	Pde4a
9	21225371	AC163637.1
9	21229730	Keap1
9	21242912	S1pr5
9	21265299	Atg4d
9	21273458	Kri1
9	21288463	Cdkn2d
9	21295457	Ap1m2
9	21921010	Tmem205
9	21927471	Ccdc159
9	21937033	BC018242
9	21955753	Swsap1
9	21958899	Epor
9	21971527	Rgl3
9	21989871	Ccdc151
9	22003035	Prkcsh
9	22015005	Elavl3
9	32446822	Gm22060
9	32696042	Ets1
9	51116001	Btg4
9	51213690	Pou2af1
9	51270258	Gm684
9	57910986	Ubl7
9	57940113	Sema7a
9	57998041	AC165246.1
9	58015013	Cyp11a1
9	58028677	Ccdc33
9	58032274	Gm16130
9	72121806	Gm25045
9	72174579	Gm7866
9	94644019	Gm24178
9	94669909	Slc9a9
9	94695704	Gm16262
9	96895617	Gm10123
9	96943482	Spsb4
9	97015966	Gm16010
9	107558810	AL672219.1
9	107563255	Tusc2
9	107569117	Hyal2
9	107575820	Gm16343
9	107576927	Hyal1
9	107578887	Nat6
9	107580818	Hyal3
9	107587718	Ifrd2
9	107597674	Sema3b
9	107614138	Gnai2
9	107650639	Slc38a3
9	107674477	Gnat1
9	107681502	Sema3f
9	108560534	Impdh2
9	108565866	Ndufaf3
9	108568295	Gm24083
9	108568777	Mir425
9	108569892	Dalrd3
9	108572313	Wdr6
9	108578826	P4htm
9	108602942	Arih2
9	108648840	Gm10621
9	108653608	Gm26298
9	108662098	Slc25a20
10	20952547	Ahi1
10	21124930	Myb
10	21145094	AC153556.1
10	21289219	RP23-203H20.2
10	21295979	Hbs1l
10	44437177	Prdm1
10	59879556	Dnajb12
10	59949675	Ddit4
10	59987409	Anapc16
10	78425670	Cstb
10	78436744	Pdxk
10	78484570	Gm9978
10	78518623	Gm25164
10	78574500	Ilvbl
10	78584503	Syde1
10	78611669	Olfr1357
10	79821021	9130017N09Rik
10	79851381	E130317F20Rik
10	79854427	Ptbp1
10	79860475	BC005764
10	79863937	Gm17134
10	79874476	Prtn3
10	79886312	Elane
10	79890853	Cfd
10	79894708	Med16
10	79909195	Gm24019
10	79910053	R3hdm4
10	79910856	PPP4R2
10	79916971	Kiss1r
10	79927043	Arid3a
10	79960152	Wdr18
10	80115803	Stk11
10	80130451	Dos
10	80138632	Atp5d
10	80148272	Midn
10	80165985	Cirbp
10	80172944	1600002K03Rik
10	80179482	Efna2
10	80356459	Plk5
10	80371898	Gm15123
10	80371955	Gm15124
10	80380355	Mex3d
10	80382302	Gm22721
10	80392539	Mbd3
10	80402997	Uqcr11
10	80409514	Tcf3
10	80476352	Gm25044
10	80494835	Onecut3
10	80501810	Gm24450
10	80519585	Atp8b3
10	80567124	Klf16
10	80578647	AC152058.1
10	80583649	Abhd17a
10	80602880	Adat3
10	80602882	Scamp4
10	80622780	Csnk1g2
10	80642617	Btbd2
10	80665332	Mknk2
10	80681838	AC152410.1
10	80685256	Mob3a
10	80702693	Izumo4
10	80706978	Ap3d1
10	81357491	Mfsd12
10	81363067	4930404N11Rik
10	81366222	Fzr1
10	81384428	Dohh
10	81393051	2210404O07Rik
10	81396186	Nfic
10	81409575	Gm16104
10	81459227	Celf5
10	81461159	Gm16105
10	81486249	Ncln
10	81497745	S1pr4
10	81502306	Gna15
10	81504473	Gm16106
10	81504622	Gm25595
10	81528724	Gna11
11	5955693	Ykt6
11	5969644	Camk2b
11	11685003	Ikzf1
11	11695133	Gm12000
11	11787431	Fignl1
11	18802254	Gm23021
11	18845851	8430419K02Rik
11	18880430	Meis1
11	19009128	Gm16140
11	19013817	Gm16141
11	19065276	4933406G16Rik
11	23646479	Pex13
11	23665674	Pus10
11	23736847	Gm20645
11	23741514	Rel
11	24198737	Gm12065
11	24201418	Gm12066
11	51584757	Agxt2l2
11	51600100	Hnrnpab
11	51619735	Nhp2
11	51623671	Rmnd5b
11	51643063	N4bp3
11	51650954	D930048N14Rik
11	51685386	0610009B22Rik
11	51692264	Sec24a
11	53720794	Il5
11	53723953	Gm12214
11	53733579	Gm12213
11	53770014	Irf1
11	53772281	Gm17334
11	53783418	Gm12216
11	59248033	Wnt3a
11	59306928	Wnt9a
11	59337051	Gm24756
11	68432121	Pik3r5
11	68503019	Pik3r6
11	69323980	Trappc1
11	69326258	Kcnab3
11	69329825	Gm16040
11	69340461	A030009H04Rik
11	69343273	Chd3
11	69350518	Gm22442
11	69364019	Gm17305
11	69391925	Cyb5d1
11	69395487	Lsmd1
11	69396519	Tmem88
11	69398508	Kdm6b
11	69401513	1700064E03Rik
11	69420809	Dnahc2
11	69448548	6030455H03Rik
11	69554092	Efnb3
11	69561758	Wrap53
11	69580359	Trp53
11	69599736	Atp1b2
11	69614804	Shbg
11	69622024	Sat2
11	69630924	Gm12308
11	69631522	Gm12309
11	69632990	Fxr2
11	69635400	Mir467f
11	69655314	Sox15
11	69656697	Mpdu1
11	74898071	Tsr1
11	74905424	Snord91a
11	74906109	Gm22771
11	74906359	Srr
11	74925823	Smg6
11	74936061	Gm22733
11	75036476	Gm12333
11	75164565	Hic1
11	75172560	1700016P03Rik
11	75173388	Mir212
11	75173665	Mir132
11	75175942	Ovca2
11	75177643	Dph1
11	75193783	Rtn4rl1
11	75630988	Inpp5k
11	75650504	Myo1c
11	75679259	Crk
11	75696391	Gm24660
11	79481719	AU040972
11	79500982	Omg
11	79513385	Evi2b
11	79526560	Evi2a
11	86544991	Tubd1
11	86583865	Vmp1
11	86584067	Mir21
11	86630428	Gm11478
11	86683985	Ptrh2
11	86694351	Cltc
11	87662722	Rnf43
11	87694482	Gm25968
11	87701396	1110028F11Rik
11	87737552	Supt4a
11	87755577	A430104N18Rik
11	87756864	Mir142
11	87760541	Bzrap1
11	87793581	Mpo
11	87795784	Gm11505
11	87806428	Lpo
11	88098058	Cuedc1
11	88204388	Mrps23
11	88993040	Gm11496
11	88999376	Trim25
11	89035179	Dgke
11	89053208	Gm24974
11	89064729	A930013B10Rik
11	89073841	Gm525
11	89087048	Gm22534
11	89124456	Gm11497
11	95261529	Tac4
11	95274259	Kat7
11	95310429	Gm11520
11	95336011	Gm11521
11	95337018	Fam117a
11	95384692	Slc35b1
11	98388677	Pgap3
11	98412470	Erbb2
11	98423290	Gm25048
11	98437708	Mien1
11	98438037	Gm12352
11	98446394	Grb7
11	98464902	Ikzf3
11	98473675	Gm25106
11	99144196	Ccr7
11	99209047	Smarce1
11	99232761	Krt222
11	100334407	Gast
11	100347327	Hap1
11	100349696	Gm20394
11	100361618	Gm10039
11	100368958	Jup
11	100401508	Gm12348
11	100408456	Leprel4
11	100415697	Fkbp10
11	100422321	Nt5c3b
11	100441917	Klhl10
11	100462614	Klhl11
11	100476353	Acly
11	100774513	Gm24358
11	100780731	Stat5b
11	100859351	Stat5a
11	100885098	Stat3
11	100956733	Ptrf
11	103028190	Nmt1
11	103070304	Plcd3
11	103101682	Acbd4
11	103116325	Hexim1
11	103132429	Hexim2
11	103171107	Fmnl1
11	103190710	Gm20511
11	103198946	1700023F06Rik
11	103208127	Spata32
11	103219762	Map3k14
11	103264860	1700028N14Rik
11	103331497	Arhgap27
11	103344753	Gm11648
11	103355701	Gm11647
11	103363213	Gm11641
11	103365088	Plekhm1
11	103723950	Gm11642
11	103727364	Wnt9b
11	103774150	Wnt3
11	103821782	Nsf
11	103879915	Gm8738
11	106654217	Pecam1
11	106725258	Gm25001
11	106751226	Milr1
11	106764635	Gm25889
11	106768253	Polg2
11	106780355	Ddx5
11	106782693	Mir3064
11	106783171	Gm25994
11	106789252	Cep95
11	115381916	Cdr2l
11	115403752	Ict1
11	115406586	C920011F04Rik
11	115415689	Atp5h
11	115420128	Kctd2
11	115440545	4933422H20Rik
11	115447961	Mir3968
11	115462045	Gm11695
11	115462474	Slc16a5
11	115475667	Armc7
11	115490420	Nt5c
11	115493024	Gm11694
11	115497353	Hn1
11	115523102	Sumo2
11	116326602	n-R5s74
11	116330704	Foxj1
11	116336353	Rnf157
11	116382750	Rps11-ps2
11	116434094	Ubald2
11	116441325	Qrich2
11	116466319	Gm11739
11	117257649	Gm16045
11	119077573	Cbx4
11	119097964	Gm22445
11	119106328	Gm11754
11	119123011	Gm11755
11	119143045	Tbc1d16
11	119151651	AL662835.1
11	119183953	Gm11753
12	12902720	AC127270.1
12	12911986	Rpl36-ps3
12	12936096	Mycn
12	69141430	Gm15571
12	69152274	Gm24499
12	69157722	Rps29
12	69159295	Gm22405
12	69168814	Lrr1
12	69182731	Rpl36al
12	69184158	Mgat2
12	69189087	Dnaaf2
12	69197211	AC099934.1
12	69201779	Pole2
12	69241176	Klhdc1
12	69267771	Gm15561
12	69361185	Gm26191
12	69371835	Gm9887
12	69372150	Arf6
12	84258332	Gm5436
12	84274601	Gm23399
12	84285232	Ptgr2
12	84316859	Zfp410
12	85085814	Prox2
12	85086374	Gm19357
12	85110833	Dlst
12	85135596	Rps6kl1
12	85166639	Pgf
12	85473890	Fos
12	85599105	Jdp2
12	85686669	Batf
12	85718477	n-R5s64
12	86809957	Gm25888
12	86880703	Irf2bpl
12	86891404	AC110377.1
12	86947343	2310044G17Rik
12	86983381	Zdhhc22
12	105031075	Scarna13
12	105032689	Glrx5
12	112588784	Inf2
12	112620045	Adssl1
12	112644828	Siva1
12	112653821	Akt1
12	112678828	Zbtb42
12	112722174	Cep170b
12	112820237	Cdca4
12	112850876	Gpr132
12	112908590	Jag2
12	112934733	Nudt14
12	112946363	AC160929.1
12	112959862	Brf1
12	112976482	Btbd6
12	113140236	Crip2
12	113152012	Crip1
12	113156421	4930427A07Rik
12	113185903	Tmem121
12	113214149	Gm25622
13	21674001	Olfr1360
13	21702975	Olfr1359
13	21715763	Hist1h2bl
13	21716412	Hist1h2ai
13	21717628	Hist1h3h
13	21721442	Hist1h2aj
13	21722098	Hist1h2bm
13	21735062	Hist1h4j
13	21750194	Hist1h4k
13	21753395	Hist1h2ak
13	21754123	Hist1h2bn
13	21769125	Gm11274
13	21779883	Hist1h1b
13	21782915	Hist1h3i
13	21786826	Hist1h2an
13	21787461	Hist1h2bp
13	21806412	Hist1h2bq
13	21810465	Hist1h2ao
13	21811746	Hist1h4m
13	23663021	Gm22452
13	23681467	Hist1h2ac
13	23682545	Gm24991
13	23684199	Hist1h2bc
13	23695811	Hist1h1t
13	23698060	Hist1h4c
13	23702034	Hfe
13	23728548	Gm11338
13	23738807	Hist1h1c
13	23744973	Hist1h3c
13	23746166	Gm11336
13	23746734	Hist1h2bb
13	23751088	Hist1h2ab
13	23752267	Hist1h3b
13	23756203	4930558J22Rik
13	23756937	Hist1h4b
13	23760802	Hist1h4a
13	23761853	Hist1h3a
13	23763668	Hist1h1a
13	23782572	Trim38
13	23794768	Gm11337
13	23806993	Slc17a2
13	23839434	Slc17a3
13	28827123	Gm17528
13	28836859	Gm11362
13	28943048	AL606528.1
13	28948919	Sox4
13	29014399	A330102I10Rik
13	30731777	Gm11370
13	30749226	Irf4
13	37778400	Rreb1
13	46669522	C78339
13	46679905	Nup153
13	46749087	Kif13a
13	46767520	Gm24620
13	49202951	1110007C09Rik
13	49230690	Susd3
13	49261554	Fgd3
13	51701246	Sema4d
13	51765294	Gm23566
13	51846678	Gadd45g
13	58125879	Hnrnpa0
13	58148777	AC163038.2
13	58157649	Idnk
13	58176156	Ubqln1
13	65033058	Spata31d1c
13	65044788	Prss47
13	65064663	Hiatl1
13	104631140	Cwc27
13	112475008	Il6st
13	118669791	Fgf10
13	118695292	Gm16263
14	20140058	Kcnk5
14	20199996	Gm24912
14	25355801	AC157650.1
14	25455737	Zmiz1as1
14	25459185	Zmiz1
14	25534439	Mir3075
14	25548390	AC154455.1
14	26497655	Gm24031
14	26514554	Gm2178
14	26579578	Dennd6a
14	26628407	4930570N19Rik
14	26638074	Arf4
14	26659958	Pde12
14	26670010	9930004E17Rik
14	26693274	Dnahc12
14	29968308	Selk
14	29978337	Actr8
14	29996141	Il17rb
14	30009023	Chdh
14	30039949	Cacna1d
14	46775582	Cnih
14	46808149	Gmfb
14	46829109	Gm10101
14	46832134	Cgrrf1
14	54426909	Mrpl52
14	54431604	Mmp14
14	54449958	Gm24424
14	54464164	Lrp10
14	54476100	Rem2
14	54507187	Prmt5
14	115042879	Mir17hg
14	115043671	Mir17
14	115043851	Mir18
14	115044000	Mir19a
14	115044157	Mir20a
14	115044305	Mir19b-1
14	115044427	Mir92-1
14	115092215	Gpc5
15	3603272	Gm22031
15	43020811	Rspo2
15	43217150	RP24-278M16.1
15	43224625	Gm22037
15	43250040	Eif3e
15	43866695	Tmem74
15	57239007	Gm26178
15	57243767	Slc22a22
15	61985391	Myc
15	62037986	Pvt1
15	62217541	H2afy3
15	73694604	Gpr20
15	73723145	Ptp4a3
15	73729164	Gm22106
15	73761410	Mroh5
15	74878336	2010109I03Rik
15	74955051	Ly6e
15	74979812	Ly6i
15	74994878	Ly6a
15	79154913	Sox10
15	79166041	Gm10863
15	79229173	Pick1
15	79251014	Slc16a8
15	79255574	Gm17209
15	79258195	Baiap2l2
15	79690895	Gtpbp1
15	79692502	n-R5s40
15	79724070	Sun2
15	79739574	Gm16575
15	79742698	Gm16576
15	79761453	Dnalc4
15	79786352	Nptxr
15	79789675	Npcd
15	81800791	AC158970.1
15	81802421	Tef
15	81843343	Gm8444
15	81848270	Tob2
15	81865319	Phf5a
15	81872309	Aco2
15	81915030	Polr3h
15	86057695	Gramd4
15	86087640	Gm15722
15	88819646	Creld2
15	88835300	Gm23144
15	88862186	Pim3
15	88889780	Gm20621
15	88890633	Ttll8
15	96671793	Gm22045
15	96687394	Slc38a2
15	98708207	Ccdc65
15	98724373	Fkbp11
15	98737621	Arf3
15	98771753	Wnt10b
15	98789857	Wnt1
15	98803782	Ddn
15	98807032	AC161165.1
15	98812798	Prkag1
15	98831669	Mll2
15	99295087	Prpf40b
15	99317225	Fmnl3
15	99368029	Gm22951
15	99392882	Tmbim6
16	4539308	Gm15885
16	4544661	Tfap4
16	4594713	Glis2
16	4616464	Pam16
16	4626133	Coro7
16	29958493	Gm1968
16	30008667	CT030736.1
16	30064384	Hes1
16	91406164	Il10rb
16	91465104	A930006K02Rik
16	91485238	Ifnar1
16	91513141	Gm7856
16	91539182	Gm7860
16	91547072	Ifngr2
16	91574503	Tmem50b
16	93792150	AC154449.1
16	93832121	Morc3
16	95359169	Erg
17	6738041	Ezr
17	6798390	AC168090.1
17	6895229	Mir692-1
17	6904716	Rsph3b
17	23741200	Kremen2
17	23743234	AC122821.1
17	23755423	Flywch1
17	23771841	Gm16275
17	23776916	Flywch2
17	23790704	AC122821.2
17	23803187	Srrm2
17	23823291	Mir5125
17	23824740	Tceb2
17	23833360	Prss33
17	23836785	Prss41
17	23843855	Prss32
17	23853159	Gm15947
17	25694114	Gm22645
17	25717171	Gng13
17	25718926	Chtf18
17	25727751	Rpusd1
17	27522573	Gm16005
17	27530067	Gm9703
17	27556620	Hmga1
17	27563575	AI413582
17	27565112	C130040N14Rik
17	27579382	Nudt3
17	27630422	Rps10
17	27635343	Gm15420
17	29308138	Gm10045
17	29318877	Pi16
17	29332072	Mtch1
17	29360914	Fgd2
17	29461896	AC163629.1
17	29490812	Pim1
17	29519281	Gm17657
17	29526033	Tmem217
17	29549788	Tbc1d22b
17	29549799	Ftsjd2
17	31677933	Cryaa
17	34931253	Neu1
17	34950238	1110038B12Rik
17	34950952	Snord52
17	34952013	Gm25744
17	34952240	Gm24101
17	34954328	Gm8696
17	34956436	Hspa1b
17	34969199	Hspa1a
17	34969912	Gm20481
17	34972703	Hspa1l
17	34976899	Gm10501
17	34981862	Lsm2
17	34996736	D17H6S56E-5
17	35000987	Vars
17	35016579	Vwa7
17	35025959	Sapcd1
17	35028605	Msh5
17	35049218	Gm23421
17	35049966	Clic1
17	35059035	Ddah2
17	35062693	AU023871
17	35065388	Ly6g6c
17	35071443	Ly6g6d
17	35076902	Ly6g6e
17	35080480	Ly6g6f
17	35089263	Abhd16a
17	35149076	Prrc2a
17	35162563	Gm23442
17	35165119	Gm17705
17	35170991	Aif1
17	35180535	Ncr3-ps
17	35185095	Lst1
17	35194439	Ltb
17	35199381	Tnf
17	35203165	Lta
17	35220175	Nfkbil1
17	35220834	Gm16181
17	35233660	Atp6v1g2
17	35241746	Ddx39b
17	35242678	Gm22589
17	35247175	Gm25128
17	35253951	Gm24404
17	35262730	H2-D1
17	35278176	Gm18733
17	44641025	n-R5s27
17	45506841	Aars2
17	45523434	Tcte1
17	45541940	Tmem151b
17	45555716	Nfkbie
17	45563964	Slc35b2
17	45567775	Hsp90ab1
17	45585200	Slc29a1
17	45586120	Gm17080
17	45600967	Gm7325
17	46711463	Pex6
17	46725664	Gnmt
17	46735705	Cnpy3
17	46756227	Ptcra
17	46772635	2310039H08Rik
17	46773907	Rpl7l1
17	46798116	Gltscr1l
17	47488050	Taf8
17	47505051	Ccnd3
17	47599331	Bysl
17	47611582	Med20
17	47611589	Gm20517
17	47620771	Gm9183
17	47630690	Usp49
17	47686646	Tomm6
17	47686739	Gm21981
17	47687610	Gm14872
17	47688517	Prickle4
17	47689030	Frs3
17	47699971	Gm14873
17	47726842	Pgc
17	47737030	Tfeb
17	83269971	Gm24240
17	83288546	Rpl21-ps7
17	84183931	Zfp36l2
17	84190056	Thada
18	4331327	Map3k8
18	4373669	AC138768.1
18	4375592	Mtpap
18	56432132	Gramd3
18	60995381	Slc6a7
18	61018862	Cdx1
18	61045150	Pdgfrb
18	61105572	Csf1r
18	61131279	Hmgxb3
18	61138509	Gm26403
18	67225530	Mppe1
18	67289253	Impa2
18	75365332	Gm20544
18	75367529	Smad7
18	80606205	Nfatc1
19	3896050	Tcirg1
19	3908870	Ndufs8
19	3913493	Aldh3b1
19	3935186	Unc93b1
19	3958808	1700055N04Rik
19	3972328	Aldh3b2
19	4000580	Nudt8
19	4000758	Gm16312
19	4003321	Doc2g
19	4007497	Ndufv1
19	4035411	Gstp1
19	4040351	Gstp2
19	4057478	BC021614
19	4078299	Gm23927
19	4081578	Cabp2
19	4097182	Cdk2ap2
19	4099998	Pitpnm1
19	4114446	Aip
19	4125934	Tmem134
19	4135425	Cabp4
19	4139799	Gpr152
19	4148619	Coro1b
19	4154606	Ptprcap
19	4156713	Rps6kb2
19	4164324	Carns1
19	4169566	AC109138.1
19	4184358	Tbc1d10c
19	4192158	Ppp1ca
19	4195198	Rad9a
19	4214238	Clcf1
19	5758427	Scyl1
19	5795690	Malat1
19	5797562	Gm20417
19	5824708	Neat1
19	5848508	Gm9783
19	5849702	Frmd8
19	5877808	Slc25a45
19	5891139	Tigd3
19	5896516	Dpf2
19	5917556	Cdc42ep2
19	6355522	Gm14966
19	6359374	Gm22278
19	6363690	Sf1
19	6384399	Pygm
19	6399340	Rasgrp2
19	6409400	Gm14965
19	6418731	Nrxn2
19	6906697	Prdx5
19	6909698	Trmt112
19	6910977	Esrra
19	6922426	Tex40
19	6925710	Kcnk4
19	6938069	Gpr137
19	6941861	Bad
19	6953714	Plcb3
19	6975048	Ppp1r14b
19	6977741	Fkbp2
19	6982473	Vegfb
19	6987911	Dnajc4
19	6993018	Nudt22
19	6996131	Trpt1
19	6998958	Fermt3
19	7020696	Stip1
19	10740947	A430093F15Rik
19	10789341	Cd6
19	10839727	Slc15a3
19	10857822	Tmem132a
19	10870660	Tmem109
19	10888156	Prpf19
19	37376403	Kif11
19	37432887	Hhex
19	37463746	Gm23026
19	37550418	Exoc6
19	45552275	Poll
19	45560615	Dpcd
19	45578254	Fbxw4
19	45578277	Gm17018
19	45736798	Fgf8
19	45747734	Npm3
19	45749508	Gm15491
19	45750261	Mgea5
19	45791839	Kcnip2
19	45998137	AC150685.1
19	46003478	Hps6
19	46032593	Ldb1
19	46044886	Pprc1
19	46075863	Nolc1
20	7822289	Kcnd1
20	7841364	Otud5
20	7878262	Pim2
20	7884041	Slc35a2
20	7894519	Pqbp1
20	7899357	Timm17b
20	7907693	Gm10491
20	7909542	Gm10490
20	7919822	Pcsk1n
20	7924276	Eras
20	7930120	Hdac6
20	7950156	Psmb6-ps
20	7959260	Gata1
20	12036740	Bcor
20	12134459	2900008C10Rik
20	12179718	Gm14521
20	13202546	Rpl3-ps1
20	13215698	n-R5s3
20	13217923	Gm14535
20	13238327	Gm16481
20	13280970	Ddx3x
20	13302285	Gm5380
20	13326023	Gm7129
20	48411046	Elf4
20	48474944	Aifm1
20	52741693	Mir363
20	52741838	Mir92-2
20	52741983	Mir19b-2
20	52742113	Mir20b
20	52742331	Mir18b
20	52742503	Mir106a
20	52742563	Kis2
20	52772342	Gm14586
20	52782694	Gm7851
20	52791200	Ccdc160
20	159627272	Sh3kbp1
20	169975043	G530011O06Rik
20	169979047	Gm15726
20	169985801	Gm15247
20	170009659	Gm21887
