# Supplementary material for: Common integration sites of published datasets identified using a graph-based framework
Source: Comput Struct Biotechnol J. 2015 Nov 29;14:87–90. doi: 10.1016/j.csbj.2015.11.004 (PMC4874583; doi:10.1016/j.csbj.2015.11.004)
Supplement: Supplementary file 1 — Table 1 — Identified CIS and their statistics using the GBF method on the RTCGD dataset (only CIS of order ≥ 4). Table 2 — Gene atmosphere of the identified CIS using the GBF method on the RTCGD dataset. For each gene the transcription start site (TSS) is reported. Table 3 — Functional analysis using DAVID. Two gene lists analyzed: the genes found both with GBF and SWM on the RTCGD dataset, and the genes found only with GBF. Table 4 — CIS found on HIV dataset (see [1]) only CIS of order ≥ 10. [file mmc1.zip › csb00107-mmc1/Table3 - EnrichmentAnalysis_V1.xlsx]

## Sheet: EnrichmentCommon
Annotation Cluster 1	Enrichment Score: 8.449974249664457
Category	Term	Count	%	PValue	Genes	List Total	Pop Hits	Pop Total	Fold Enrichment	Bonferroni	Benjamini	FDR
GOTERM_BP_FAT	GO:0042110~T cell activation	20	4.9505	2.96123e-11	TRP53, IKZF1, FLT3, ELF4, STAT5A, RELB, STAT5B, JAG2, SOX4, RORC, ITPKB, IFNAR1, P2RX7, CCND3, ITGAX, LCK, PSEN2, GADD45G, IRF1, CD4	324	116	13588	7.23074	6.0498e-08	6.0498e-08	5.10395e-08
GOTERM_BP_FAT	GO:0001775~cell activation	28	6.93069	3.3255e-11	ELF4, STAT5A, STAT5B, JAG2, SOX4, RORC, SFPI1, ITPKB, ITGAX, POU2F2, CD4, LTB, CD27, TRP53, IKZF1, FLT3, RELB, PIK3CD, NFKBIL1, IFNAR1, P2RX7, FCGR2B, CCND3, LCK, PSEN2, GADD45G, IRF1, IRF4	324	246	13588	4.77346	6.79399e-08	3.39699e-08	5.7318e-08
GOTERM_BP_FAT	GO:0045321~leukocyte activation	26	6.43564	7.82565e-11	ELF4, STAT5A, STAT5B, JAG2, RORC, SOX4, SFPI1, ITPKB, ITGAX, POU2F2, CD4, CD27, TRP53, IKZF1, FLT3, RELB, PIK3CD, IFNAR1, P2RX7, CCND3, FCGR2B, PSEN2, LCK, GADD45G, IRF1, IRF4	324	219	13588	4.97897	1.59878e-07	5.32927e-08	1.34882e-07
GOTERM_BP_FAT	GO:0046649~lymphocyte activation	24	5.94059	1.56141e-10	TRP53, IKZF1, FLT3, ELF4, STAT5A, RELB, STAT5B, PIK3CD, JAG2, SOX4, RORC, ITPKB, SFPI1, IFNAR1, P2RX7, ITGAX, CCND3, GADD45G, LCK, POU2F2, PSEN2, IRF1, CD4, CD27	324	191	13588	5.26973	3.18997e-07	7.97492e-08	2.69124e-07
GOTERM_BP_FAT	GO:0002520~immune system development	27	6.68317	9.0138e-09	STAT5A, WNT3A, STAT5B, JAG2, SOX4, RORC, FGF10, ITPKB, SFPI1, NFKB1, MEIS1, POU2F2, CD4, LTB, FGF3, TRP53, LTBR, IKZF1, FLT3, FOXJ1, CRIP2, RELB, LCK, PSEN2, GADD45G, IRF1, IRF4	324	295	13588	3.83842	1.8415e-05	1.67411e-06	1.55361e-05
GOTERM_BP_FAT	GO:0048534~hemopoietic or lymphoid organ development	26	6.43564	1.45088e-08	STAT5A, WNT3A, STAT5B, JAG2, FGF10, RORC, SOX4, SFPI1, NFKB1, ITPKB, MEIS1, POU2F2, CD4, LTB, FGF3, TRP53, LTBR, IKZF1, FLT3, CRIP2, RELB, PSEN2, LCK, GADD45G, IRF1, IRF4	324	281	13588	3.88041	2.9641e-05	2.47012e-06	2.50072e-05
GOTERM_BP_FAT	GO:0030217~T cell differentiation	14	3.46535	2.4168e-08	TRP53, IKZF1, FLT3, STAT5A, RELB, STAT5B, JAG2, RORC, SOX4, ITPKB, LCK, GADD45G, IRF1, CD4	324	76	13588	7.72547	4.9374e-05	3.79809e-06	4.16558e-05
GOTERM_BP_FAT	GO:0002521~leukocyte differentiation	18	4.45545	4.44282e-08	TRP53, IKZF1, FLT3, STAT5A, RELB, STAT5B, JAG2, SOX4, RORC, ITPKB, SFPI1, LCK, POU2F2, PSEN2, GADD45G, IRF1, CD4, IRF4	324	142	13588	5.31612	9.07627e-05	6.05111e-06	7.65761e-05
GOTERM_BP_FAT	GO:0030098~lymphocyte differentiation	16	3.9604	7.87404e-08	TRP53, IKZF1, FLT3, STAT5A, RELB, STAT5B, JAG2, SOX4, RORC, ITPKB, SFPI1, LCK, POU2F2, GADD45G, IRF1, CD4	324	114	13588	5.88607	0.000160854	8.46663e-06	0.000135716
GOTERM_BP_FAT	GO:0030097~hemopoiesis	21	5.19802	2.37823e-06	TRP53, IKZF1, CRIP2, FLT3, WNT3A, STAT5A, RELB, STAT5B, JAG2, SOX4, RORC, ITPKB, SFPI1, MEIS1, LCK, POU2F2, PSEN2, GADD45G, IRF1, CD4, IRF4	324	251	13588	3.50878	0.00484694	0.000115677	0.00409901
Annotation Cluster 2	Enrichment Score: 7.831840924390904
Category	Term	Count	%	PValue	Genes	List Total	Pop Hits	Pop Total	Fold Enrichment	Bonferroni	Benjamini	FDR
SP_PIR_KEYWORDS	dna-binding	75	18.5644	1.04235e-13	MEF2B, BACH2, ELF4, STAT5A, STAT5B, RORC, NFKB1, CTCF, RFXANK, CDT1, BATF, FOS, HIST1H2BL, MYC, DEDD2, ZFP239, SSBP3, HIST1H1C, RREB1, FOXJ1, HIST1H1B, GTF2IRD2, ARID1A, HMGA1, JUNB, MIXL1, MYCN, HES1, HHEX, NCOA2, SMARCE1, HES5, NCOA3, GTF2I, PRDM1, HIST1H4K, ONECUT3, GLIS2, SOX4, NFIX, SFPI1, MEIS1, HIC1, ZFP36L2, ZFP668, POLE2, DDX3X, ELK4, LYL1, POU2F2, HOXA7, NFAT5, GFI1, RUNX3, NFATC1, TRP5…	376	1404	17854	2.53654	3.22132e-11	1.07377e-11	1.39933e-10
SP_PIR_KEYWORDS	transcription regulation	77	19.0594	1.54698e-12	BMI1, MEF2B, BACH2, IL16, ELF4, STAT5A, STAT5B, CBX4, RORC, NFKB1, CTCF, RFXANK, BATF, MYC, DEDD2, ZFP239, SSBP3, POU2AF1, RREB1, FOXJ1, RELB, GTF2IRD2, ARID1A, TLE1, HMGA1, JUNB, MIXL1, HES1, HHEX, NCOA2, HES5, NCOA3, GTF2I, ZMIZ1, PRDM1, RBM39, ELL, GLIS2, ONECUT3, SOX4, SFPI1, NFIX, HIC1, ZFP668, HEXIM1, LYL1, POU2F2, HOXA7, NFAT5, GFI1, BCOR, RUNX3, NFATC1, ZBTB7B, TRP53, PLAG1, ERF, IKZF3, E…	376	1546	17854	2.36499	4.78018e-10	1.19505e-10	2.07655e-09
SP_PIR_KEYWORDS	activator	37	9.15842	5.01508e-11	MEF2B, BACH2, ELF4, ONECUT3, STAT5A, GLIS2, STAT5B, SOX4, NFKB1, CTCF, NFIX, SFPI1, RFXANK, MEIS1, POU2F2, NFAT5, MYC, NFATC1, PLAG1, TRP53, CEBPB, IKZF1, RREB1, RELB, STAT3, NOTCH2, MEF2D, NOTCH1, NCOA2, NCOA3, IRF1, CIRBP, USP49, IRF4, RBM39, NFIC, KLF3	376	484	17854	3.62998	1.54966e-08	3.09932e-09	6.73186e-08
GOTERM_MF_FAT	GO:0003677~DNA binding	86	21.2871	1.06809e-10	MEF2B, BACH2, LMO2, ELF4, STAT5A, STAT5B, RORC, NFKB1, CTCF, RFXANK, CDT1, BATF, FOS, HIST1H2BL, MYC, DEDD2, ZFP239, SSBP4, SSBP3, POU2AF1, HIST1H1C, RREB1, FOXJ1, HIST1H1B, LDB1, RELB, GTF2IRD2, ARID1A, HMGA1, JUNB, MIXL1, MYCN, HES1, HHEX, NCOA2, SMARCE1, HES5, NCOA3, GTF2I, MAPK3, PRDM1, HIST1H4K, GLIS2, ONECUT3, SOX4, SFPI1, NFIX, MEIS1, HIC1, ZFP36L2, ZFP668, POLE2, DDX3X, ELK4, LYL1, POU2F2…	318	1781	13288	2.01775	4.67824e-08	4.67824e-08	1.50945e-07
SP_PIR_KEYWORDS	Transcription	78	19.3069	3.92273e-10	BMI1, MEF2B, BACH2, IL16, ELF4, STAT5A, STAT5B, CBX4, RORC, NFKB1, CTCF, RFXANK, BATF, MYC, DEDD2, ZFP239, SSBP3, POU2AF1, RREB1, FOXJ1, RELB, GTF2IRD2, ARID1A, TLE1, HMGA1, JUNB, MIXL1, HES1, HHEX, NCOA2, HES5, NCOA3, GTF2I, ZMIZ1, PRDM1, RBM39, ELL, GLIS2, ONECUT3, SOX4, SFPI1, NFIX, MEIS1, HIC1, ZFP668, HEXIM1, LYL1, POU2F2, HOXA7, NFAT5, GFI1, BCOR, RUNX3, NFATC1, ZBTB7B, TRP53, PLAG1, ERF, I…	376	1769	17854	2.0937	1.21212e-07	2.02021e-08	5.26557e-07
GOTERM_BP_FAT	GO:0010604~positive regulation of macromolecule metabolic process	44	10.8911	4.47007e-10	FGF8, FGFR3, ELF4, STAT5A, GLIS2, STAT5B, SOX4, NFKB1, CTCF, NFIX, SFPI1, RFXANK, AKT1, FOS, TNFRSF1A, POU2F2, HOXA7, NFAT5, CD4, LTB, MYC, CD27, PLAGL2, TRP53, ZBTB7B, CEBPB, IL5, IKZF1, GRIN1, TNFRSF14, HMGA1, STAT3, HES1, P2RX7, NOTCH1, NCOA2, HES5, ETS1, ZMIZ1, IRF1, IRF4, PRDM1, PTMS, NFIC	324	633	13588	2.91514	9.13236e-07	1.82647e-07	7.70458e-07
GOTERM_MF_FAT	GO:0030528~transcription regulator activity	65	16.0891	6.42769e-10	BMI1, MEF2B, BACH2, ELF4, STAT5A, STAT5B, RORC, NFKB1, AIP, BATF, FOS, MYC, SSBP4, SSBP3, FOXJ1, LDB1, RELB, TLE1, IRF2BP2, HMGA1, JUNB, MIXL1, MYCN, HES1, HHEX, NCOA2, HES5, NCOA3, MAPK3, RBM39, NFKBIE, ELL, ONECUT3, GLIS2, SOX4, SFPI1, NFIX, MEIS1, HEXIM1, ELK4, LYL1, POU2F2, HOXA7, NFAT5, BCOR, RUNX3, NFATC1, TRP53, ZBTB7B, ERF, ERG, CEBPB, IKZF1, SMAD7, MAFK, STAT3, MEF2D, NOTCH1, ETS1, IRF1,…	318	1206	13288	2.25216	2.81533e-07	1.40766e-07	9.08373e-07
GOTERM_BP_FAT	GO:0006357~regulation of transcription from RNA polymerase II promoter	43	10.6436	6.46886e-10	BMI1, ELF4, ONECUT3, STAT5A, GLIS2, STAT5B, CBX4, SOX4, NFKB1, NFIX, RFXANK, MEIS1, FOS, TNFRSF1A, HEXIM1, HOXA7, NFAT5, BCOR, MYC, PLAGL2, TRP53, ZBTB7B, CEBPB, IKZF1, RFX5, FOXJ1, GRIN1, TLE1, IRF2BP2, STAT3, HES1, HHEX, NOTCH1, NCOA2, HES5, ETS1, ZMIZ1, IRF1, TCEB3, USP49, IRF4, ID3, NFIC	324	616	13588	2.92751	1.32159e-06	2.20265e-07	1.11497e-06
GOTERM_BP_FAT	GO:0010628~positive regulation of gene expression	36	8.91089	5.40081e-09	FGF8, ELF4, STAT5A, GLIS2, STAT5B, SOX4, NFKB1, CTCF, NFIX, SFPI1, RFXANK, FOS, TNFRSF1A, HOXA7, POU2F2, NFAT5, MYC, PLAGL2, TRP53, ZBTB7B, CEBPB, IL5, IKZF1, GRIN1, HMGA1, STAT3, HES1, NOTCH1, NCOA2, HES5, ETS1, ZMIZ1, IRF1, IRF4, PRDM1, NFIC	324	488	13588	3.09381	1.10338e-05	1.22598e-06	9.30879e-06
SP_PIR_KEYWORDS	nucleus	128	31.6832	9.69619e-09	SCAF1, MEF2B, ZFP637, IL16, LMO2, STAT5A, STAT5B, CBX4, RORC, INTS1, BATF, PPAPDC3, HIST1H2BL, SRRM2, PPP4C, POU2AF1, RREB1, PTBP1, RELB, GTF2IRD2, PIM1, ARID1A, JUNB, NCAPD2, HES1, HHEX, SMARCE1, RCC2, HES5, PRDM1, HIST1H4K, MCL1, ELL, ONECUT3, SOX4, COPS7A, SFPI1, MEIS1, ARIH2, DDX3X, POLE2, ELK4, HEXIM1, LYL1, HOXA7, BCOR, RUNX3, PLAG1, TRP53, PTPN6, IKZF3, SMG6, IKZF1, SMAD7, MAFK, NOTCH2, NO…	376	3808	17854	1.5961	2.99612e-06	3.74515e-07	1.30154e-05
GOTERM_BP_FAT	GO:0010557~positive regulation of macromolecule biosynthetic process	36	8.91089	4.38048e-08	ELF4, STAT5A, GLIS2, STAT5B, SOX4, NFKB1, NFIX, SFPI1, RFXANK, FOS, TNFRSF1A, HOXA7, POU2F2, NFAT5, LTB, MYC, CD27, PLAGL2, TRP53, ZBTB7B, CEBPB, IL5, IKZF1, GRIN1, HMGA1, STAT3, HES1, NOTCH1, NCOA2, HES5, ETS1, ZMIZ1, IRF1, IRF4, PTMS, NFIC	324	530	13588	2.84864	8.94892e-05	6.39235e-06	7.55016e-05
GOTERM_BP_FAT	GO:0006350~transcription	78	19.3069	6.39051e-08	SCAF1, BMI1, MEF2B, BACH2, IL16, ELF4, STAT5A, STAT5B, CBX4, RORC, NFKB1, CTCF, RFXANK, BATF, MYC, DEDD2, ZFP239, SSBP3, POU2AF1, RREB1, FOXJ1, RELB, GTF2IRD2, TLE1, HMGA1, JUNB, MIXL1, HES1, HHEX, NCOA2, HES5, NCOA3, GTF2I, ZMIZ1, PRDM1, RBM39, ELL, GLIS2, ONECUT3, SOX4, SFPI1, NFIX, MEIS1, HIC1, ZFP668, HEXIM1, LYL1, POU2F2, HOXA7, NFAT5, GFI1, BCOR, RUNX3, NFATC1, ZBTB7B, TRP53, PLAG1, ERF, IK…	324	1772	13588	1.84604	0.00013055	7.67986e-06	0.000110146
GOTERM_BP_FAT	GO:0045449~regulation of transcription	91	22.5248	1.04693e-07	BMI1, MEF2B, BACH2, IL16, ELF4, STAT5A, STAT5B, CBX4, FGF10, RORC, NFKB1, CTCF, RFXANK, BATF, FOS, MYC, DEDD2, ZFP239, IRAK2, SSBP3, POU2AF1, RREB1, FOXJ1, RELB, GTF2IRD2, IRF2BP2, TLE1, HMGA1, JUNB, MIXL1, MYCN, HES1, HHEX, NCOA2, HES5, NCOA3, GTF2I, ZMIZ1, MAPK3, PRDM1, RBM39, ELL, GLIS2, ONECUT3, SOX4, SFPI1, NFIX, MEIS1, HIC1, TNFRSF1A, ZFP668, HEXIM1, ELK4, LYL1, POU2F2, HOXA7, NFAT5, GFI1, …	324	2227	13588	1.71369	0.000213864	1.06943e-05	0.000180447
GOTERM_BP_FAT	GO:0045941~positive regulation of transcription	33	8.16832	1.09692e-07	ELF4, STAT5A, GLIS2, STAT5B, SOX4, NFKB1, NFIX, SFPI1, RFXANK, FOS, TNFRSF1A, HOXA7, POU2F2, NFAT5, MYC, PLAGL2, TRP53, ZBTB7B, CEBPB, IL5, IKZF1, GRIN1, HMGA1, STAT3, HES1, NOTCH1, NCOA2, HES5, ETS1, ZMIZ1, IRF1, IRF4, NFIC	324	475	13588	2.91361	0.000224075	1.06714e-05	0.000189063
GOTERM_BP_FAT	GO:0031328~positive regulation of cellular biosynthetic process	36	8.91089	1.1898e-07	ELF4, STAT5A, GLIS2, STAT5B, SOX4, NFKB1, NFIX, SFPI1, RFXANK, FOS, TNFRSF1A, HOXA7, POU2F2, NFAT5, LTB, MYC, CD27, PLAGL2, TRP53, ZBTB7B, CEBPB, IL5, IKZF1, GRIN1, HMGA1, STAT3, HES1, NOTCH1, NCOA2, HES5, ETS1, ZMIZ1, IRF1, IRF4, PTMS, NFIC	324	552	13588	2.7351	0.000243046	1.10488e-05	0.000205072
GOTERM_BP_FAT	GO:0045944~positive regulation of transcription from RNA polymerase II promoter	28	6.93069	1.21024e-07	ELF4, STAT5A, STAT5B, SOX4, NFIX, NFKB1, RFXANK, FOS, TNFRSF1A, HOXA7, NFAT5, MYC, PLAGL2, TRP53, ZBTB7B, CEBPB, IKZF1, GRIN1, STAT3, HES1, NOTCH1, NCOA2, HES5, ETS1, ZMIZ1, IRF1, IRF4, NFIC	324	358	13588	3.28009	0.000247222	1.07501e-05	0.000208596
GOTERM_BP_FAT	GO:0009891~positive regulation of biosynthetic process	36	8.91089	1.48434e-07	ELF4, STAT5A, GLIS2, STAT5B, SOX4, NFKB1, NFIX, SFPI1, RFXANK, FOS, TNFRSF1A, HOXA7, POU2F2, NFAT5, LTB, MYC, CD27, PLAGL2, TRP53, ZBTB7B, CEBPB, IL5, IKZF1, GRIN1, HMGA1, STAT3, HES1, NOTCH1, NCOA2, HES5, ETS1, ZMIZ1, IRF1, IRF4, PTMS, NFIC	324	557	13588	2.71055	0.000303205	1.26354e-05	0.00025584
GOTERM_MF_FAT	GO:0003700~transcription factor activity	44	10.8911	1.94966e-07	MEF2B, BACH2, ELF4, ONECUT3, STAT5A, GLIS2, STAT5B, RORC, NFKB1, NFIX, SFPI1, MEIS1, BATF, FOS, ELK4, POU2F2, HOXA7, NFAT5, MYC, RUNX3, NFATC1, TRP53, ZBTB7B, ERF, ERG, CEBPB, IKZF1, FOXJ1, SMAD7, RELB, MAFK, HMGA1, JUNB, MIXL1, STAT3, MYCN, MEF2D, HHEX, NOTCH1, ETS1, MAPK3, IRF1, IRF4, NFIC	318	776	13288	2.36932	8.53914e-05	2.84646e-05	0.000275529
GOTERM_BP_FAT	GO:0045893~positive regulation of transcription, DNA-dependent	30	7.42574	2.17208e-07	ELF4, STAT5A, STAT5B, SOX4, NFKB1, SFPI1, NFIX, RFXANK, FOS, TNFRSF1A, HOXA7, NFAT5, MYC, PLAGL2, TRP53, ZBTB7B, CEBPB, IL5, IKZF1, GRIN1, STAT3, HES1, NOTCH1, NCOA2, HES5, ETS1, ZMIZ1, IRF1, IRF4, NFIC	324	416	13588	3.02439	0.000443658	1.77501e-05	0.000374377
GOTERM_BP_FAT	GO:0051254~positive regulation of RNA metabolic process	30	7.42574	2.53849e-07	ELF4, STAT5A, STAT5B, SOX4, NFKB1, SFPI1, NFIX, RFXANK, FOS, TNFRSF1A, HOXA7, NFAT5, MYC, PLAGL2, TRP53, ZBTB7B, CEBPB, IL5, IKZF1, GRIN1, STAT3, HES1, NOTCH1, NCOA2, HES5, ETS1, ZMIZ1, IRF1, IRF4, NFIC	324	419	13588	3.00274	0.000518478	1.99464e-05	0.00043753
GOTERM_BP_FAT	GO:0045935~positive regulation of nucleobase, nucleoside, nucleotide and nucleic acid metabolic process	33	8.16832	5.43768e-07	ELF4, STAT5A, GLIS2, STAT5B, SOX4, NFKB1, NFIX, SFPI1, RFXANK, FOS, TNFRSF1A, HOXA7, POU2F2, NFAT5, MYC, PLAGL2, TRP53, ZBTB7B, CEBPB, IL5, IKZF1, GRIN1, HMGA1, STAT3, HES1, NOTCH1, NCOA2, HES5, ETS1, ZMIZ1, IRF1, IRF4, NFIC	324	510	13588	2.71365	0.0011103	3.58354e-05	0.000937229
GOTERM_BP_FAT	GO:0051252~regulation of RNA metabolic process	66	16.3366	7.49119e-07	BMI1, MEF2B, BACH2, ELF4, STAT5A, STAT5B, CBX4, RORC, NFKB1, CTCF, RFXANK, BATF, FOS, MYC, FOXJ1, RELB, TLE1, IRF2BP2, HMGA1, JUNB, MIXL1, MYCN, HES1, HHEX, NCOA2, HES5, NCOA3, ZMIZ1, ONECUT3, GLIS2, SOX4, SFPI1, NFIX, MEIS1, TNFRSF1A, ZFP36L2, HEXIM1, ELK4, POU2F2, HOXA7, NFAT5, BCOR, RUNX3, NFATC1, PLAGL2, ZBTB7B, TRP53, ERF, ERG, IL5, CEBPB, IKZF1, SMAD7, RFX5, GRIN1, MAFK, STAT3, MEF2D, NOTCH…	324	1488	13588	1.86017	0.00152928	4.50122e-05	0.00129117
GOTERM_BP_FAT	GO:0006355~regulation of transcription, DNA-dependent	65	16.0891	9.43467e-07	BMI1, MEF2B, BACH2, ELF4, STAT5A, STAT5B, CBX4, RORC, NFKB1, CTCF, RFXANK, BATF, FOS, MYC, FOXJ1, RELB, TLE1, IRF2BP2, HMGA1, JUNB, MIXL1, MYCN, HES1, HHEX, NCOA2, HES5, NCOA3, ZMIZ1, ONECUT3, GLIS2, SOX4, SFPI1, NFIX, MEIS1, TNFRSF1A, HEXIM1, ELK4, POU2F2, HOXA7, NFAT5, BCOR, RUNX3, NFATC1, PLAGL2, TRP53, ZBTB7B, ERF, ERG, IL5, CEBPB, IKZF1, SMAD7, RFX5, GRIN1, MAFK, STAT3, MEF2D, NOTCH1, ETS1, …	324	1465	13588	1.86074	0.00192565	5.20933e-05	0.00162614
GOTERM_BP_FAT	GO:0051173~positive regulation of nitrogen compound metabolic process	33	8.16832	1.06772e-06	ELF4, STAT5A, GLIS2, STAT5B, SOX4, NFKB1, NFIX, SFPI1, RFXANK, FOS, TNFRSF1A, HOXA7, POU2F2, NFAT5, MYC, PLAGL2, TRP53, ZBTB7B, CEBPB, IL5, IKZF1, GRIN1, HMGA1, STAT3, HES1, NOTCH1, NCOA2, HES5, ETS1, ZMIZ1, IRF1, IRF4, NFIC	324	526	13588	2.63111	0.00217897	5.59305e-05	0.00184029
GOTERM_MF_FAT	GO:0043565~sequence-specific DNA binding	29	7.17822	0.000160015	MEF2B, BACH2, ELF4, ONECUT3, RORC, SFPI1, MEIS1, BATF, FOS, ELK4, HOXA7, POU2F2, MYC, NFATC1, ERF, ERG, CEBPB, IKZF1, SMG6, FOXJ1, MAFK, JUNB, STAT3, MIXL1, MEF2D, HHEX, NOTCH1, ETS1, IRF1	318	556	13288	2.17949	0.0676919	0.0139206	0.225898
Annotation Cluster 3	Enrichment Score: 5.832047249605772
Category	Term	Count	%	PValue	Genes	List Total	Pop Hits	Pop Total	Fold Enrichment	Bonferroni	Benjamini	FDR
GOTERM_BP_FAT	GO:0042981~regulation of apoptosis	39	9.65347	3.71449e-09	TRAF1, BMI1, BID, FGF8, FGFR3, MCL1, STAT5A, STAT5B, JAG2, INTS1, HSPA1A, BCL2L1, AKT1, SERINC3, KRAS, PTCRA, MYC, LTB, DEDD2, CD27, RUNX3, PLAGL2, TRP53, IRAK2, PTPN6, IL2RA, CEBPB, GRIN1, PIM1, BAD, PIM2, NFKBIL1, NOTCH2, P2RX7, NOTCH1, PSEN2, LCK, GHRL, ID3	324	553	13588	2.95767	7.58867e-06	1.0841e-06	6.40226e-06
GOTERM_BP_FAT	GO:0043067~regulation of programmed cell death	39	9.65347	5.2451e-09	TRAF1, BMI1, BID, FGF8, FGFR3, MCL1, STAT5A, STAT5B, JAG2, INTS1, HSPA1A, BCL2L1, AKT1, SERINC3, KRAS, PTCRA, MYC, LTB, DEDD2, CD27, RUNX3, PLAGL2, TRP53, IRAK2, PTPN6, IL2RA, CEBPB, GRIN1, PIM1, BAD, PIM2, NFKBIL1, NOTCH2, P2RX7, NOTCH1, PSEN2, LCK, GHRL, ID3	324	560	13588	2.9207	1.07157e-05	1.33947e-06	9.04042e-06
GOTERM_BP_FAT	GO:0010941~regulation of cell death	39	9.65347	6.0952e-09	TRAF1, BMI1, BID, FGF8, FGFR3, MCL1, STAT5A, STAT5B, JAG2, INTS1, HSPA1A, BCL2L1, AKT1, SERINC3, KRAS, PTCRA, MYC, LTB, DEDD2, CD27, RUNX3, PLAGL2, TRP53, IRAK2, PTPN6, IL2RA, CEBPB, GRIN1, PIM1, BAD, PIM2, NFKBIL1, NOTCH2, P2RX7, NOTCH1, PSEN2, LCK, GHRL, ID3	324	563	13588	2.90514	1.24524e-05	1.24525e-06	1.05056e-05
GOTERM_BP_FAT	GO:0008219~cell death	30	7.42574	1.14457e-05	TRAF1, BID, FGF8, MCL1, NFKB1, ARF6, BCL2L1, AKT1, TNFRSF1A, LTB, MYC, DEDD2, CD27, IRAK2, TRP53, VAC14, IL2RA, LTBR, NCF1, TNFRSF14, BAD, PIM2, NFKBIL1, DDIT4, MEF2D, P2RX7, LCK, PSEN2, GADD45G, SH3KBP1	324	507	13588	2.48155	0.0231124	0.000425067	0.0197259
GOTERM_BP_FAT	GO:0016265~death	30	7.42574	1.78364e-05	TRAF1, BID, FGF8, MCL1, NFKB1, ARF6, BCL2L1, AKT1, TNFRSF1A, LTB, MYC, DEDD2, CD27, IRAK2, TRP53, VAC14, IL2RA, LTBR, NCF1, TNFRSF14, BAD, PIM2, NFKBIL1, DDIT4, MEF2D, P2RX7, LCK, PSEN2, GADD45G, SH3KBP1	324	519	13588	2.42418	0.0357842	0.000617439	0.0307383
GOTERM_BP_FAT	GO:0006915~apoptosis	28	6.93069	1.78515e-05	TRAF1, BID, FGF8, MCL1, NFKB1, ARF6, BCL2L1, AKT1, TNFRSF1A, LTB, MYC, DEDD2, CD27, IRAK2, TRP53, IL2RA, LTBR, NCF1, TNFRSF14, BAD, PIM2, NFKBIL1, DDIT4, MEF2D, LCK, PSEN2, GADD45G, SH3KBP1	324	465	13588	2.52532	0.035814	0.000607666	0.0307643
GOTERM_BP_FAT	GO:0012501~programmed cell death	28	6.93069	2.40445e-05	TRAF1, BID, FGF8, MCL1, NFKB1, ARF6, BCL2L1, AKT1, TNFRSF1A, LTB, MYC, DEDD2, CD27, IRAK2, TRP53, IL2RA, LTBR, NCF1, TNFRSF14, BAD, PIM2, NFKBIL1, DDIT4, MEF2D, LCK, PSEN2, GADD45G, SH3KBP1	324	473	13588	2.4826	0.0479364	0.000804978	0.0414348
SP_PIR_KEYWORDS	Apoptosis	17	4.20792	0.00212002	TRP53, TRAF1, BID, LTBR, MCL1, NFKB1, PIM2, BCL2L1, BAD, DDIT4, AKT1, MEF2D, TNFRSF1A, GADD45G, SH3KBP1, DEDD2, CD27	376	337	17854	2.39534	0.480964	0.0269543	2.80858
Annotation Cluster 4	Enrichment Score: 5.643930205911653
Category	Term	Count	%	PValue	Genes	List Total	Pop Hits	Pop Total	Fold Enrichment	Bonferroni	Benjamini	FDR
GOTERM_BP_FAT	GO:0042981~regulation of apoptosis	39	9.65347	3.71449e-09	TRAF1, BMI1, BID, FGF8, FGFR3, MCL1, STAT5A, STAT5B, JAG2, INTS1, HSPA1A, BCL2L1, AKT1, SERINC3, KRAS, PTCRA, MYC, LTB, DEDD2, CD27, RUNX3, PLAGL2, TRP53, IRAK2, PTPN6, IL2RA, CEBPB, GRIN1, PIM1, BAD, PIM2, NFKBIL1, NOTCH2, P2RX7, NOTCH1, PSEN2, LCK, GHRL, ID3	324	553	13588	2.95767	7.58867e-06	1.0841e-06	6.40226e-06
GOTERM_BP_FAT	GO:0043067~regulation of programmed cell death	39	9.65347	5.2451e-09	TRAF1, BMI1, BID, FGF8, FGFR3, MCL1, STAT5A, STAT5B, JAG2, INTS1, HSPA1A, BCL2L1, AKT1, SERINC3, KRAS, PTCRA, MYC, LTB, DEDD2, CD27, RUNX3, PLAGL2, TRP53, IRAK2, PTPN6, IL2RA, CEBPB, GRIN1, PIM1, BAD, PIM2, NFKBIL1, NOTCH2, P2RX7, NOTCH1, PSEN2, LCK, GHRL, ID3	324	560	13588	2.9207	1.07157e-05	1.33947e-06	9.04042e-06
GOTERM_BP_FAT	GO:0010941~regulation of cell death	39	9.65347	6.0952e-09	TRAF1, BMI1, BID, FGF8, FGFR3, MCL1, STAT5A, STAT5B, JAG2, INTS1, HSPA1A, BCL2L1, AKT1, SERINC3, KRAS, PTCRA, MYC, LTB, DEDD2, CD27, RUNX3, PLAGL2, TRP53, IRAK2, PTPN6, IL2RA, CEBPB, GRIN1, PIM1, BAD, PIM2, NFKBIL1, NOTCH2, P2RX7, NOTCH1, PSEN2, LCK, GHRL, ID3	324	563	13588	2.90514	1.24524e-05	1.24525e-06	1.05056e-05
GOTERM_BP_FAT	GO:0043065~positive regulation of apoptosis	22	5.44554	4.90009e-07	BID, TRP53, PTPN6, IL2RA, CEBPB, FGFR3, GRIN1, BAD, BCL2L1, NFKBIL1, SERINC3, NOTCH2, NOTCH1, P2RX7, LCK, PSEN2, ID3, LTB, MYC, RUNX3, CD27, PLAGL2	324	248	13588	3.72033	0.00100059	3.45197e-05	0.000844573
GOTERM_BP_FAT	GO:0043068~positive regulation of programmed cell death	22	5.44554	5.59657e-07	BID, TRP53, PTPN6, IL2RA, CEBPB, FGFR3, GRIN1, BAD, BCL2L1, NFKBIL1, SERINC3, NOTCH2, NOTCH1, P2RX7, LCK, PSEN2, ID3, LTB, MYC, RUNX3, CD27, PLAGL2	324	250	13588	3.69057	0.00114273	3.57299e-05	0.000964615
GOTERM_BP_FAT	GO:0010942~positive regulation of cell death	22	5.44554	6.38074e-07	BID, TRP53, PTPN6, IL2RA, CEBPB, FGFR3, GRIN1, BAD, BCL2L1, NFKBIL1, SERINC3, NOTCH2, NOTCH1, P2RX7, LCK, PSEN2, ID3, LTB, MYC, RUNX3, CD27, PLAGL2	324	252	13588	3.66128	0.00130274	3.95018e-05	0.00109977
GOTERM_BP_FAT	GO:0043066~negative regulation of apoptosis	20	4.9505	4.4096e-06	TRP53, BMI1, FGF8, CEBPB, STAT5A, GRIN1, STAT5B, PIM1, INTS1, HSPA1A, PIM2, BCL2L1, AKT1, NOTCH1, KRAS, PSEN2, GHRL, PTCRA, MYC, CD27	324	239	13588	3.50948	0.00896838	0.000195825	0.00760008
GOTERM_BP_FAT	GO:0043069~negative regulation of programmed cell death	20	4.9505	5.96178e-06	TRP53, BMI1, FGF8, CEBPB, STAT5A, GRIN1, STAT5B, PIM1, INTS1, HSPA1A, PIM2, BCL2L1, AKT1, NOTCH1, KRAS, PSEN2, GHRL, PTCRA, MYC, CD27	324	244	13588	3.43756	0.0121061	0.000253717	0.0102752
GOTERM_BP_FAT	GO:0060548~negative regulation of cell death	20	4.9505	6.32453e-06	TRP53, BMI1, FGF8, CEBPB, STAT5A, GRIN1, STAT5B, PIM1, INTS1, HSPA1A, PIM2, BCL2L1, AKT1, NOTCH1, KRAS, PSEN2, GHRL, PTCRA, MYC, CD27	324	245	13588	3.42353	0.0128379	0.00026366	0.0109003
GOTERM_BP_FAT	GO:0006916~anti-apoptosis	9	2.22772	0.00115348	AKT1, CEBPB, STAT5A, STAT5B, HSPA1A, BCL2L1, PIM2, MYC, CD27	324	88	13588	4.28914	0.905383	0.0192983	1.96962
GOTERM_BP_FAT	GO:0006917~induction of apoptosis	12	2.9703	0.00216867	SERINC3, TRP53, PTPN6, CEBPB, LCK, BAD, MYC, LTB, NFKBIL1, RUNX3, CD27, PLAGL2	324	167	13588	3.01353	0.98815	0.0309671	3.67281
GOTERM_BP_FAT	GO:0012502~induction of programmed cell death	12	2.9703	0.00216867	SERINC3, TRP53, PTPN6, CEBPB, LCK, BAD, MYC, LTB, NFKBIL1, RUNX3, CD27, PLAGL2	324	167	13588	3.01353	0.98815	0.0309671	3.67281
Annotation Cluster 5	Enrichment Score: 4.035598288890168
Category	Term	Count	%	PValue	Genes	List Total	Pop Hits	Pop Total	Fold Enrichment	Bonferroni	Benjamini	FDR
KEGG_PATHWAY	mmu05221:Acute myeloid leukemia	19	4.70297	1.43e-14	BRAF, FLT3, STAT5A, PIK3CD, STAT5B, PIM1, RPS6KB2, NFKB1, SFPI1, PIM2, BAD, STAT3, JUP, AKT1, CCND1, KRAS, MAPK3, PIK3R5, MYC	171	57	5738	11.1852	1.76159e-12	1.76159e-12	1.6509e-11
KEGG_PATHWAY	mmu05200:Pathways in cancer	34	8.41584	1.80431e-10	TRAF1, BID, FGF8, FGFR3, WNT3A, STAT5A, STAT5B, FGF10, NFKB1, SFPI1, BCL2L1, AKT1, FOS, WNT1, KRAS, WNT3, CSF3R, PIK3R5, WNT6, MYC, FGF3, CSF1R, TRP53, BRAF, FLT3, PIK3CD, BAD, STAT3, JUP, CCND1, MAPK3, PDGFRB, JAK1, PTCH2	171	323	5738	3.53216	2.2193e-08	1.10965e-08	2.08048e-07
KEGG_PATHWAY	mmu05220:Chronic myeloid leukemia	15	3.71287	3.26707e-08	TRP53, BRAF, STAT5A, PIK3CD, STAT5B, NFKB1, BCL2L1, BAD, AKT1, CCND1, KRAS, MAPK3, PIK3R5, SHC1, MYC	171	76	5738	6.62281	4.01849e-06	1.00462e-06	3.76714e-05
KEGG_PATHWAY	mmu05218:Melanoma	13	3.21782	8.69008e-07	TRP53, FGF8, BRAF, PIK3CD, FGF10, BAD, AKT1, CCND1, KRAS, MAPK3, PDGFRB, PIK3R5, FGF3	171	71	5738	6.14397	0.000106882	1.78145e-05	0.00100202
KEGG_PATHWAY	mmu05212:Pancreatic cancer	13	3.21782	1.01627e-06	AKT1, TRP53, CCND1, KRAS, BRAF, PIK3CD, MAPK3, JAK1, NFKB1, PIK3R5, BAD, BCL2L1, STAT3	171	72	5738	6.05864	0.000124993	1.78571e-05	0.00117181
KEGG_PATHWAY	mmu04660:T cell receptor signaling pathway	16	3.9604	1.62945e-06	PTPN6, IL5, NFKBIE, PIK3CD, NFKB1, AKT1, FOS, KRAS, MAP3K8, LCK, MAPK3, NFAT5, CD4, PIK3R5, MAP3K14, NFATC1	171	118	5738	4.54991	0.000200403	2.50526e-05	0.00187885
KEGG_PATHWAY	mmu04722:Neurotrophin signaling pathway	16	3.9604	5.58528e-06	TRP53, IRAK2, BRAF, NFKBIE, PIK3CD, NFKB1, BAD, AKT1, YWHAG, KRAS, RPS6KA1, MAPK3, PIK3R5, CAMK2B, SHC1, SH2B2	171	130	5738	4.12991	0.000686755	6.86968e-05	0.00643999
KEGG_PATHWAY	mmu04012:ErbB signaling pathway	13	3.21782	7.97067e-06	AKT1, KRAS, BRAF, STAT5A, STAT5B, PIK3CD, MAPK3, RPS6KB2, SHC1, CAMK2B, PIK3R5, BAD, MYC	171	87	5738	5.01405	0.000979916	8.9123e-05	0.0091903
KEGG_PATHWAY	mmu05214:Glioma	11	2.72277	1.51863e-05	AKT1, TRP53, CCND1, KRAS, BRAF, PIK3CD, MAPK3, PDGFRB, CAMK2B, SHC1, PIK3R5	171	64	5738	5.76736	0.00186619	0.000155649	0.0175094
KEGG_PATHWAY	mmu05213:Endometrial cancer	10	2.47525	1.74964e-05	AKT1, TRP53, CCND1, KRAS, BRAF, PIK3CD, MAPK3, PIK3R5, BAD, MYC	171	52	5738	6.45299	0.00214976	0.00016553	0.0201726
KEGG_PATHWAY	mmu04662:B cell receptor signaling pathway	12	2.9703	1.98637e-05	AKT1, FOS, PTPN6, KRAS, FCGR2B, NFKBIE, PIK3CD, MAPK3, NFAT5, NFKB1, PIK3R5, NFATC1	171	80	5738	5.03333	0.00244028	0.000174503	0.0229017
KEGG_PATHWAY	mmu04062:Chemokine signaling pathway	18	4.45545	2.29689e-05	FGR, BRAF, GNAI2, NCF1, HCK, PIK3CD, STAT5B, NFKB1, STAT3, PXN, AKT1, CCR7, KRAS, GSK3A, MAPK3, RASGRP2, PIK3R5, SHC1	171	182	5738	3.31868	0.00282122	0.000188329	0.0264814
KEGG_PATHWAY	mmu05210:Colorectal cancer	12	2.9703	3.9756e-05	AKT1, TRP53, FOS, CCND1, KRAS, BRAF, PIK3CD, MAPK3, PDGFRB, PIK3R5, BAD, MYC	171	86	5738	4.68217	0.00487815	0.000305584	0.0458316
KEGG_PATHWAY	mmu05215:Prostate cancer	12	2.9703	6.10118e-05	AKT1, TRP53, CCND1, KRAS, BRAF, PIK3CD, MAPK3, PDGFRB, NFKB1, PIK3R5, BAD, GSTP2	171	90	5738	4.47407	0.00747659	0.000441354	0.0703278
KEGG_PATHWAY	mmu05223:Non-small cell lung cancer	9	2.22772	0.000163673	AKT1, TRP53, CCND1, KRAS, BRAF, PIK3CD, MAPK3, PIK3R5, BAD	171	54	5738	5.59259	0.0199321	0.00105909	0.188562
KEGG_PATHWAY	mmu04210:Apoptosis	11	2.72277	0.000222777	IRAK2, AKT1, BID, TRP53, TNFRSF1A, PIK3CD, NFKB1, PIK3R5, BCL2L1, BAD, MAP3K14	171	87	5738	4.24266	0.0270326	0.00136929	0.256575
KEGG_PATHWAY	mmu04150:mTOR signaling pathway	8	1.9802	0.000968878	AKT1, BRAF, RPS6KA1, PIK3CD, MAPK3, RPS6KB2, PIK3R5, DDIT4	171	54	5738	4.97119	0.112396	0.00517049	1.1115
KEGG_PATHWAY	mmu05219:Bladder cancer	7	1.73267	0.00133943	TRP53, CCND1, FGFR3, KRAS, BRAF, MAPK3, MYC	171	42	5738	5.59259	0.151988	0.00684563	1.5336
KEGG_PATHWAY	mmu05216:Thyroid cancer	6	1.48515	0.00143469	TRP53, CCND1, KRAS, BRAF, MAPK3, MYC	171	29	5738	6.94253	0.16188	0.00703888	1.64185
KEGG_PATHWAY	mmu04370:VEGF signaling pathway	9	2.22772	0.00170604	AKT1, KRAS, PIK3CD, MAPK3, NFAT5, PIK3R5, BAD, PXN, NFATC1	171	76	5738	3.97368	0.189433	0.00804523	1.94959
KEGG_PATHWAY	mmu04910:Insulin signaling pathway	12	2.9703	0.00246885	AKT1, KRAS, BRAF, PIK3CD, MAPK3, MKNK2, RPS6KB2, SHC1, SH2B2, PIK3R5, PTPN1, BAD	171	138	5738	2.91787	0.262171	0.0108	2.81002
KEGG_PATHWAY	mmu05222:Small cell lung cancer	9	2.22772	0.003476	AKT1, TRAF1, TRP53, CCND1, PIK3CD, NFKB1, PIK3R5, BCL2L1, MYC	171	85	5738	3.55294	0.348379	0.0146602	3.93549
KEGG_PATHWAY	mmu04914:Progesterone-mediated oocyte maturation	8	1.9802	0.0125598	AKT1, KRAS, GNAI2, BRAF, RPS6KA1, PIK3CD, MAPK3, PIK3R5	171	85	5738	3.15817	0.788735	0.0460179	13.5618
KEGG_PATHWAY	mmu04510:Focal adhesion	13	3.21782	0.01407	ACTB, BRAF, PIK3CD, BAD, PXN, AKT1, CCND1, CCND3, CCND2, MAPK3, PDGFRB, PIK3R5, SHC1	171	198	5738	2.20314	0.824987	0.0485774	15.0738
KEGG_PATHWAY	mmu05211:Renal cell carcinoma	7	1.73267	0.0169671	AKT1, KRAS, BRAF, ETS1, PIK3CD, MAPK3, PIK3R5	171	70	5738	3.35556	0.878137	0.0567918	17.9072
KEGG_PATHWAY	mmu04620:Toll-like receptor signaling pathway	8	1.9802	0.0269027	AKT1, FOS, MAP3K8, PIK3CD, MAPK3, NFKB1, PIK3R5, IFNAR1	171	99	5738	2.71156	0.965068	0.0804389	26.9812
KEGG_PATHWAY	mmu04664:Fc epsilon RI signaling pathway	6	1.48515	0.0950933	AKT1, IL5, KRAS, PIK3CD, MAPK3, PIK3R5	171	82	5738	2.45528	0.999995	0.2259	68.4053
KEGG_PATHWAY	mmu04960:Aldosterone-regulated sodium reabsorption	4	0.990099	0.127046	KRAS, PIK3CD, MAPK3, PIK3R5	171	42	5738	3.19577	1	0.288989	79.1265
BIOCARTA	m_telPathway:Telomeres, Telomerase, Cellular Aging, and Immortality	4	0.990099	0.129655	AKT1, TRP53, KRAS, MYC	84	18	1171	3.09788	1	0.643863	81.6551
KEGG_PATHWAY	mmu04930:Type II diabetes mellitus	3	0.742574	0.42882	PIK3CD, MAPK3, PIK3R5	171	49	5738	2.05442	1	0.682763	99.8432
Annotation Cluster 6	Enrichment Score: 3.8490708111213916
Category	Term	Count	%	PValue	Genes	List Total	Pop Hits	Pop Total	Fold Enrichment	Bonferroni	Benjamini	FDR
GOTERM_BP_FAT	GO:0001701~in utero embryonic development	19	4.70297	7.14762e-05	TRP53, BMI1, CEBPB, ELL, WNT3A, GNA12, PITPNB, INTS1, BCL2L1, JUNB, AKT1, HES1, NOTCH1, SBDS, LY6E, ZMIZ1, PLCD3, PDGFRB, PRDM1	324	267	13588	2.98437	0.135869	0.00199843	0.123124
GOTERM_BP_FAT	GO:0043009~chordate embryonic development	24	5.94059	0.000186372	TRP53, BMI1, FGF8, CEBPB, ELL, WNT3A, GNA12, PITPNB, INTS1, BCL2L1, JUNB, AKT1, HES1, WNT1, NOTCH1, SBDS, LY6E, ZMIZ1, PSEN2, HOXA7, PLCD3, PDGFRB, PRDM1, POFUT1	324	421	13588	2.39078	0.316681	0.004523	0.320744
GOTERM_BP_FAT	GO:0009792~embryonic development ending in birth or egg hatching	24	5.94059	0.000212934	TRP53, BMI1, FGF8, CEBPB, ELL, WNT3A, GNA12, PITPNB, INTS1, BCL2L1, JUNB, AKT1, HES1, WNT1, NOTCH1, SBDS, LY6E, ZMIZ1, PSEN2, HOXA7, PLCD3, PDGFRB, PRDM1, POFUT1	324	425	13588	2.36828	0.352781	0.0051054	0.366377
Annotation Cluster 7	Enrichment Score: 3.775825193526607
Category	Term	Count	%	PValue	Genes	List Total	Pop Hits	Pop Total	Fold Enrichment	Bonferroni	Benjamini	FDR
GOTERM_BP_FAT	GO:0032844~regulation of homeostatic process	10	2.47525	1.103e-05	SLC27A1, P2RX7, IL2RA, LMO2, ETS1, SMAD7, LDB1, STAT5A, STAT5B, LCK	324	60	13588	6.98971	0.0222825	0.000417218	0.0190096
GOTERM_BP_FAT	GO:0045647~negative regulation of erythrocyte differentiation	4	0.990099	5.23012e-05	LMO2, LDB1, STAT5A, STAT5B	324	4	13588	41.9383	0.101343	0.00154741	0.0901076
GOTERM_BP_FAT	GO:0045646~regulation of erythrocyte differentiation	5	1.23762	0.000133404	LMO2, ETS1, LDB1, STAT5A, STAT5B	324	12	13588	17.4743	0.238574	0.00340123	0.229685
GOTERM_BP_FAT	GO:0045637~regulation of myeloid cell differentiation	7	1.73267	0.0012602	IKZF1, LMO2, ETS1, LDB1, STAT5A, STAT5B, TOB2	324	51	13588	5.75623	0.923938	0.0208951	2.14999
GOTERM_BP_FAT	GO:0045638~negative regulation of myeloid cell differentiation	5	1.23762	0.001362	LMO2, LDB1, STAT5A, STAT5B, TOB2	324	21	13588	9.9853	0.938238	0.0220295	2.32176
Annotation Cluster 8	Enrichment Score: 3.655419157181272
Category	Term	Count	%	PValue	Genes	List Total	Pop Hits	Pop Total	Fold Enrichment	Bonferroni	Benjamini	FDR
GOTERM_BP_FAT	GO:0006357~regulation of transcription from RNA polymerase II promoter	43	10.6436	6.46886e-10	BMI1, ELF4, ONECUT3, STAT5A, GLIS2, STAT5B, CBX4, SOX4, NFKB1, NFIX, RFXANK, MEIS1, FOS, TNFRSF1A, HEXIM1, HOXA7, NFAT5, BCOR, MYC, PLAGL2, TRP53, ZBTB7B, CEBPB, IKZF1, RFX5, FOXJ1, GRIN1, TLE1, IRF2BP2, STAT3, HES1, HHEX, NOTCH1, NCOA2, HES5, ETS1, ZMIZ1, IRF1, TCEB3, USP49, IRF4, ID3, NFIC	324	616	13588	2.92751	1.32159e-06	2.20265e-07	1.11497e-06
GOTERM_BP_FAT	GO:0010553~negative regulation of specific transcription from RNA polymerase II promoter	7	1.73267	6.91333e-06	HES1, HHEX, IKZF1, HES5, FOXJ1, BCOR, MYC	324	21	13588	13.9794	0.0140247	0.00028244	0.0119151
GOTERM_BP_FAT	GO:0032582~negative regulation of gene-specific transcription	7	1.73267	1.23543e-05	HES1, HHEX, IKZF1, HES5, FOXJ1, BCOR, MYC	324	23	13588	12.7638	0.0249242	0.000450613	0.0212917
GOTERM_BP_FAT	GO:0010551~regulation of specific transcription from RNA polymerase II promoter	9	2.22772	2.4433e-05	HES1, HHEX, IKZF1, HES5, FOXJ1, NFKB1, IRF4, BCOR, MYC	324	51	13588	7.40087	0.0486919	0.000804793	0.0421042
GOTERM_BP_FAT	GO:0032583~regulation of gene-specific transcription	10	2.47525	2.75726e-05	HES1, HHEX, IL5, IKZF1, HES5, FOXJ1, NFKB1, IRF4, BCOR, MYC	324	67	13588	6.25944	0.0547744	0.000893754	0.0475133
GOTERM_BP_FAT	GO:0000122~negative regulation of transcription from RNA polymerase II promoter	18	4.45545	3.81268e-05	BMI1, TRP53, IKZF1, RFX5, FOXJ1, CBX4, TLE1, IRF2BP2, HES1, HHEX, NCOA2, HES5, HEXIM1, HOXA7, ID3, NFIC, BCOR, MYC	324	231	13588	3.26792	0.074938	0.00117952	0.0656947
GOTERM_BP_FAT	GO:0045892~negative regulation of transcription, DNA-dependent	19	4.70297	0.000423497	BMI1, TRP53, IKZF1, RFX5, FOXJ1, CBX4, NFKB1, TLE1, IRF2BP2, HES1, HHEX, NCOA2, HES5, HEXIM1, HOXA7, ID3, NFIC, BCOR, MYC	324	308	13588	2.5871	0.579111	0.00956933	0.727431
GOTERM_BP_FAT	GO:0010558~negative regulation of macromolecule biosynthetic process	23	5.69307	0.000429668	BMI1, TRP53, IKZF1, RFX5, FOXJ1, GLIS2, CBX4, NFKB1, TLE1, IRF2BP2, CDT1, HES1, HHEX, NCOA2, HES5, HEXIM1, HOXA7, GHRL, ID3, NFIC, BCOR, MYC, LAG3	324	418	13588	2.30761	0.584387	0.0094981	0.737995
GOTERM_BP_FAT	GO:0051253~negative regulation of RNA metabolic process	19	4.70297	0.000453648	BMI1, TRP53, IKZF1, RFX5, FOXJ1, CBX4, NFKB1, TLE1, IRF2BP2, HES1, HHEX, NCOA2, HES5, HEXIM1, HOXA7, ID3, NFIC, BCOR, MYC	324	310	13588	2.57041	0.604266	0.00971058	0.779031
GOTERM_BP_FAT	GO:0010605~negative regulation of macromolecule metabolic process	26	6.43564	0.000456208	BMI1, TRP53, PTPN6, IKZF1, RFX5, FOXJ1, GLIS2, CBX4, NFKB1, CTCF, IRF2BP2, TLE1, CDT1, HES1, HHEX, NCOA2, HES5, HEXIM1, PSEN2, HOXA7, GHRL, ID3, NFIC, BCOR, MYC, LAG3	324	506	13588	2.15493	0.606331	0.00956473	0.78341
GOTERM_BP_FAT	GO:0031327~negative regulation of cellular biosynthetic process	23	5.69307	0.000619541	BMI1, TRP53, IKZF1, RFX5, FOXJ1, GLIS2, CBX4, NFKB1, TLE1, IRF2BP2, CDT1, HES1, HHEX, NCOA2, HES5, HEXIM1, HOXA7, GHRL, ID3, NFIC, BCOR, MYC, LAG3	324	430	13588	2.24321	0.718075	0.0119858	1.06248
GOTERM_BP_FAT	GO:0009890~negative regulation of biosynthetic process	23	5.69307	0.000709707	BMI1, TRP53, IKZF1, RFX5, FOXJ1, GLIS2, CBX4, NFKB1, TLE1, IRF2BP2, CDT1, HES1, HHEX, NCOA2, HES5, HEXIM1, HOXA7, GHRL, ID3, NFIC, BCOR, MYC, LAG3	324	434	13588	2.22254	0.765534	0.0135903	1.21622
GOTERM_BP_FAT	GO:0045934~negative regulation of nucleobase, nucleoside, nucleotide and nucleic acid metabolic process	21	5.19802	0.00131165	BMI1, TRP53, IKZF1, RFX5, FOXJ1, GLIS2, CBX4, NFKB1, TLE1, IRF2BP2, CDT1, HES1, HHEX, NCOA2, HES5, HEXIM1, HOXA7, ID3, NFIC, BCOR, MYC	324	397	13588	2.2184	0.931537	0.0213926	2.23684
GOTERM_BP_FAT	GO:0051172~negative regulation of nitrogen compound metabolic process	21	5.19802	0.00149348	BMI1, TRP53, IKZF1, RFX5, FOXJ1, GLIS2, CBX4, NFKB1, TLE1, IRF2BP2, CDT1, HES1, HHEX, NCOA2, HES5, HEXIM1, HOXA7, ID3, NFIC, BCOR, MYC	324	401	13588	2.19627	0.952805	0.0233923	2.54317
GOTERM_BP_FAT	GO:0016481~negative regulation of transcription	20	4.9505	0.00150525	BMI1, TRP53, IKZF1, RFX5, FOXJ1, GLIS2, CBX4, NFKB1, TLE1, IRF2BP2, HES1, HHEX, NCOA2, HES5, HEXIM1, HOXA7, ID3, NFIC, BCOR, MYC	324	372	13588	2.25475	0.953928	0.0233954	2.56297
GOTERM_BP_FAT	GO:0010629~negative regulation of gene expression	21	5.19802	0.00195154	BMI1, TRP53, IKZF1, RFX5, FOXJ1, GLIS2, CBX4, NFKB1, CTCF, TLE1, IRF2BP2, HES1, HHEX, NCOA2, HES5, HEXIM1, HOXA7, ID3, NFIC, BCOR, MYC	324	410	13588	2.14806	0.981517	0.0283031	3.31089
GOTERM_BP_FAT	GO:0043193~positive regulation of gene-specific transcription	5	1.23762	0.0111612	HES1, IL5, HES5, NFKB1, IRF4	324	37	13588	5.66733	1	0.113128	17.5893
GOTERM_MF_FAT	GO:0016564~transcription repressor activity	12	2.9703	0.0125466	BMI1, HES1, HHEX, NCOA2, IKZF1, NFKBIE, HEXIM1, HOXA7, IRF2BP2, NFKB1, TLE1, BCOR	318	211	13288	2.37646	0.996035	0.39513	16.3419
GOTERM_BP_FAT	GO:0010552~positive regulation of specific transcription from RNA polymerase II promoter	4	0.990099	0.0186108	HES1, HES5, NFKB1, IRF4	324	24	13588	6.98971	1	0.160085	27.6602
Annotation Cluster 9	Enrichment Score: 3.271353973388099
Category	Term	Count	%	PValue	Genes	List Total	Pop Hits	Pop Total	Fold Enrichment	Bonferroni	Benjamini	FDR
INTERPRO	IPR000418:Ets	6	1.48515	0.000210589	ERF, ERG, ETS1, ELF4, ELK4, SFPI1	386	26	17763	10.6196	0.141968	0.0497574	0.318714
UP_SEQ_FEATURE	DNA-binding region:ETS	6	1.48515	0.00030743	ERF, ERG, ETS1, ELF4, ELK4, SFPI1	378	26	16021	9.78083	0.288936	0.0817156	0.491
SMART	SM00413:ETS	6	1.48515	0.000817975	ERF, ERG, ETS1, ELF4, ELK4, SFPI1	268	26	9131	7.86251	0.132713	0.132713	0.997237
INTERPRO	IPR011991:Winged helix repressor DNA-binding	12	2.9703	0.00155118	ERF, ERG, HIST1H1C, ETS1, ELF4, HIST1H1B, RFX5, FOXJ1, ELK4, IRF1, SFPI1, IRF4	386	175	17763	3.15553	0.676509	0.148901	2.32549
Annotation Cluster 10	Enrichment Score: 2.9409900361045684
Category	Term	Count	%	PValue	Genes	List Total	Pop Hits	Pop Total	Fold Enrichment	Bonferroni	Benjamini	FDR
GOTERM_BP_FAT	GO:0045165~cell fate commitment	15	3.71287	1.07384e-05	TRP53, FGF8, WNT3A, JAG2, FGF10, HES1, WNT1, NOTCH2, NOTCH1, WNT3, HES5, PSEN2, GFI1, PRDM1, FGF3	324	147	13588	4.27942	0.0216997	0.000413851	0.018507
GOTERM_BP_FAT	GO:0048598~embryonic morphogenesis	22	5.44554	0.000140074	TRP53, BMI1, FGF8, WNT3A, LDB1, GNA12, UGDH, JAG2, FGF10, MIXL1, HES1, WNT1, NOTCH2, HHEX, NOTCH1, WNT3, FBXW4, PSEN2, HOXA7, GFI1, PPAP2B, MYC	324	359	13588	2.57003	0.248882	0.003527	0.241157
GOTERM_BP_FAT	GO:0009952~anterior/posterior pattern formation	13	3.21782	0.000293272	TRP53, BMI1, LDB1, WNT3A, HES1, WNT1, HHEX, NOTCH1, WNT3, PSEN2, HOXA7, LFNG, POFUT1	324	153	13588	3.56338	0.450772	0.00678644	0.504279
GOTERM_BP_FAT	GO:0007389~pattern specification process	17	4.20792	0.00127676	TRP53, BMI1, FGF8, FOXJ1, WNT3A, LDB1, FGF10, HES1, WNT1, HHEX, NOTCH2, NOTCH1, WNT3, PSEN2, HOXA7, POFUT1, LFNG	324	284	13588	2.51039	0.926472	0.0209967	2.17795
GOTERM_BP_FAT	GO:0003002~regionalization	14	3.46535	0.0018455	TRP53, BMI1, FGF8, LDB1, WNT3A, HES1, WNT1, HHEX, NOTCH1, WNT3, PSEN2, HOXA7, LFNG, POFUT1	324	214	13588	2.74363	0.977036	0.0273674	3.13368
GOTERM_BP_FAT	GO:0030900~forebrain development	10	2.47525	0.0184147	HES1, WNT1, HHEX, NOTCH1, FGF8, FGFR3, IKZF1, WNT3A, PSEN2, GRIN1	324	167	13588	2.51127	1	0.159189	27.4107
GOTERM_BP_FAT	GO:0021915~neural tube development	5	1.23762	0.135242	BMI1, HES1, WNT1, NOTCH1, PSEN2	324	83	13588	2.5264	1	0.580214	91.8282
Annotation Cluster 11	Enrichment Score: 2.8848535295005657
Category	Term	Count	%	PValue	Genes	List Total	Pop Hits	Pop Total	Fold Enrichment	Bonferroni	Benjamini	FDR
GOTERM_BP_FAT	GO:0019221~cytokine-mediated signaling pathway	9	2.22772	4.91643e-05	TNFRSF1A, PTPN6, IL6ST, STAT5A, STAT5B, JAK1, SH2B2, BAD, STAT3	324	56	13588	6.74008	0.0955652	0.00147604	0.0847053
SP_PIR_KEYWORDS	SH2 domain	10	2.47525	0.000319298	PTPN6, FGR, HCK, STAT5A, STAT5B, LCK, JAK1, SHC1, SH2B2, STAT3	376	103	17854	4.6101	0.0939663	0.00492179	0.427752
INTERPRO	IPR000980:SH2 motif	10	2.47525	0.000694722	PTPN6, FGR, HCK, STAT5A, STAT5B, LCK, JAK1, SHC1, SH2B2, STAT3	386	111	17763	4.14578	0.396638	0.118658	1.04783
UP_SEQ_FEATURE	domain:SH2	9	2.22772	0.00126145	FGR, HCK, STAT5A, STAT5B, LCK, JAK1, SHC1, SH2B2, STAT3	378	90	16021	4.23836	0.753362	0.144045	2.00033
SMART	SM00252:SH2	10	2.47525	0.00512795	PTPN6, FGR, HCK, STAT5A, STAT5B, LCK, JAK1, SHC1, SH2B2, STAT3	268	111	9131	3.06945	0.591212	0.360635	6.10258
GOTERM_MF_FAT	GO:0004715~non-membrane spanning protein tyrosine kinase activity	4	0.990099	0.0695677	FGR, HCK, LCK, JAK1	318	40	13288	4.17862	1	0.71728	63.9049
Annotation Cluster 12	Enrichment Score: 2.832029430881843
Category	Term	Count	%	PValue	Genes	List Total	Pop Hits	Pop Total	Fold Enrichment	Bonferroni	Benjamini	FDR
GOTERM_BP_FAT	GO:0045582~positive regulation of T cell differentiation	7	1.73267	9.25964e-05	IKZF1, STAT5A, STAT5B, LCK, ITPKB, BAD, CD27	324	32	13588	9.174	0.172365	0.00251926	0.159478
GOTERM_BP_FAT	GO:0045621~positive regulation of lymphocyte differentiation	7	1.73267	0.000132036	IKZF1, STAT5A, STAT5B, LCK, ITPKB, BAD, CD27	324	34	13588	8.63435	0.236443	0.00340896	0.227333
GOTERM_BP_FAT	GO:0045586~regulation of gamma-delta T cell differentiation	3	0.742574	0.00537198	STAT5A, STAT5B, LCK	324	5	13588	25.163	0.999983	0.0656734	8.86612
GOTERM_BP_FAT	GO:0046645~positive regulation of gamma-delta T cell activation	3	0.742574	0.00537198	STAT5A, STAT5B, LCK	324	5	13588	25.163	0.999983	0.0656734	8.86612
GOTERM_BP_FAT	GO:0046643~regulation of gamma-delta T cell activation	3	0.742574	0.00537198	STAT5A, STAT5B, LCK	324	5	13588	25.163	0.999983	0.0656734	8.86612
GOTERM_BP_FAT	GO:0045588~positive regulation of gamma-delta T cell differentiation	3	0.742574	0.00537198	STAT5A, STAT5B, LCK	324	5	13588	25.163	0.999983	0.0656734	8.86612
Annotation Cluster 13	Enrichment Score: 2.8095040235254607
Category	Term	Count	%	PValue	Genes	List Total	Pop Hits	Pop Total	Fold Enrichment	Bonferroni	Benjamini	FDR
GOTERM_BP_FAT	GO:0050863~regulation of T cell activation	15	3.71287	2.59169e-07	BMI1, PTPN6, IL2RA, IKZF1, FOXJ1, STAT5A, STAT5B, ITPKB, TNFRSF14, BAD, CORO1A, LCK, CD4, LAG3, CD27	324	108	13588	5.82476	0.000529342	1.96103e-05	0.0004467
GOTERM_BP_FAT	GO:0051249~regulation of lymphocyte activation	17	4.20792	3.15495e-07	BMI1, PTPN6, IL2RA, IKZF1, FOXJ1, FLT3, STAT5A, STAT5B, ITPKB, TNFRSF14, BAD, CORO1A, FCGR2B, LCK, CD4, LAG3, CD27	324	144	13588	4.95105	0.000644349	2.30196e-05	0.000543783
GOTERM_BP_FAT	GO:0002694~regulation of leukocyte activation	17	4.20792	7.89928e-07	BMI1, PTPN6, IL2RA, IKZF1, FOXJ1, FLT3, STAT5A, STAT5B, ITPKB, TNFRSF14, BAD, CORO1A, FCGR2B, LCK, CD4, LAG3, CD27	324	154	13588	4.62955	0.00161252	4.61082e-05	0.0013615
GOTERM_BP_FAT	GO:0050865~regulation of cell activation	17	4.20792	9.40294e-07	BMI1, PTPN6, IL2RA, IKZF1, FOXJ1, FLT3, STAT5A, STAT5B, ITPKB, TNFRSF14, BAD, CORO1A, FCGR2B, LCK, CD4, LAG3, CD27	324	156	13588	4.5702	0.00191918	5.33603e-05	0.00162067
GOTERM_BP_FAT	GO:0045619~regulation of lymphocyte differentiation	11	2.72277	9.50739e-07	BMI1, PTPN6, IKZF1, FLT3, FOXJ1, STAT5A, STAT5B, LCK, ITPKB, BAD, CD27	324	58	13588	7.95381	0.00194048	5.11135e-05	0.00163867
GOTERM_BP_FAT	GO:0002684~positive regulation of immune system process	19	4.70297	2.07907e-06	BMI1, PTPN6, IL2RA, IKZF1, FOXJ1, STAT5A, STAT5B, ITPKB, BAD, CD55, CORO1A, P2RX7, LCK, PSEN2, CD4, SH2B2, SELE, LAG3, CD27	324	206	13588	3.86809	0.00423853	0.000103593	0.0035834
GOTERM_BP_FAT	GO:0050870~positive regulation of T cell activation	11	2.72277	3.24867e-06	BMI1, CORO1A, IL2RA, IKZF1, STAT5A, STAT5B, LCK, CD4, ITPKB, BAD, CD27	324	66	13588	6.98971	0.00661508	0.000150831	0.00559924
GOTERM_BP_FAT	GO:0045580~regulation of T cell differentiation	9	2.22772	1.54043e-05	BMI1, IKZF1, FOXJ1, STAT5A, STAT5B, LCK, ITPKB, BAD, CD27	324	48	13588	7.86343	0.0309812	0.00054246	0.0265474
GOTERM_BP_FAT	GO:0051251~positive regulation of lymphocyte activation	11	2.72277	7.73679e-05	BMI1, CORO1A, IL2RA, IKZF1, STAT5A, STAT5B, LCK, CD4, ITPKB, BAD, CD27	324	94	13588	4.90767	0.146209	0.00213378	0.133267
GOTERM_BP_FAT	GO:0045582~positive regulation of T cell differentiation	7	1.73267	9.25964e-05	IKZF1, STAT5A, STAT5B, LCK, ITPKB, BAD, CD27	324	32	13588	9.174	0.172365	0.00251926	0.159478
GOTERM_BP_FAT	GO:0002696~positive regulation of leukocyte activation	11	2.72277	0.000120073	BMI1, CORO1A, IL2RA, IKZF1, STAT5A, STAT5B, LCK, CD4, ITPKB, BAD, CD27	324	99	13588	4.65981	0.217548	0.00314023	0.206755
GOTERM_BP_FAT	GO:0045621~positive regulation of lymphocyte differentiation	7	1.73267	0.000132036	IKZF1, STAT5A, STAT5B, LCK, ITPKB, BAD, CD27	324	34	13588	8.63435	0.236443	0.00340896	0.227333
GOTERM_BP_FAT	GO:0050867~positive regulation of cell activation	11	2.72277	0.00014201	BMI1, CORO1A, IL2RA, IKZF1, STAT5A, STAT5B, LCK, CD4, ITPKB, BAD, CD27	324	101	13588	4.56753	0.251847	0.00353213	0.244485
GOTERM_BP_FAT	GO:0051094~positive regulation of developmental process	16	3.9604	0.000186178	FGFR3, IKZF1, STAT5A, STAT5B, ITPKB, BAD, JUNB, NOTCH1, P2RX7, ETS1, LCK, GHRL, GFI1, SEMA4D, TOB2, CD27	324	214	13588	3.13557	0.316411	0.00457262	0.320411
GOTERM_BP_FAT	GO:0050864~regulation of B cell activation	8	1.9802	0.000306213	BMI1, PTPN6, FCGR2B, FLT3, FOXJ1, STAT5A, STAT5B, BAD	324	55	13588	6.10011	0.465108	0.00700557	0.526477
GOTERM_BP_FAT	GO:0045577~regulation of B cell differentiation	5	1.23762	0.00045491	PTPN6, FLT3, STAT5A, STAT5B, BAD	324	16	13588	13.1057	0.605286	0.00963653	0.78119
GOTERM_BP_FAT	GO:0042129~regulation of T cell proliferation	8	1.9802	0.000474708	BMI1, PTPN6, CORO1A, IL2RA, FOXJ1, STAT5A, STAT5B, TNFRSF14	324	59	13588	5.68655	0.620939	0.00975073	0.815057
GOTERM_BP_FAT	GO:0032944~regulation of mononuclear cell proliferation	9	2.22772	0.000612694	BMI1, PTPN6, CORO1A, IL2RA, FCGR2B, FOXJ1, STAT5A, STAT5B, TNFRSF14	324	80	13588	4.71806	0.714101	0.0120829	1.0508
GOTERM_BP_FAT	GO:0050670~regulation of lymphocyte proliferation	9	2.22772	0.000612694	BMI1, PTPN6, CORO1A, IL2RA, FCGR2B, FOXJ1, STAT5A, STAT5B, TNFRSF14	324	80	13588	4.71806	0.714101	0.0120829	1.0508
GOTERM_BP_FAT	GO:0070663~regulation of leukocyte proliferation	9	2.22772	0.000723109	BMI1, PTPN6, CORO1A, IL2RA, FCGR2B, FOXJ1, STAT5A, STAT5B, TNFRSF14	324	82	13588	4.60298	0.771871	0.0135906	1.23905
GOTERM_BP_FAT	GO:0008285~negative regulation of cell proliferation	15	3.71287	0.00095036	TRP53, PTPN6, FGFR3, IL2RA, FOXJ1, FLT3, FGF10, IFI30, TNFRSF14, NFKBIL1, NOTCH2, FCGR2B, GHRL, LTB, RUNX3	324	224	13588	2.80837	0.856656	0.0166063	1.62546
GOTERM_BP_FAT	GO:0045597~positive regulation of cell differentiation	13	3.21782	0.000979291	FGFR3, IKZF1, STAT5A, STAT5B, ITPKB, BAD, JUNB, NOTCH1, ETS1, LCK, GFI1, SEMA4D, CD27	324	175	13588	3.11541	0.864891	0.0169628	1.67455
GOTERM_BP_FAT	GO:0051250~negative regulation of lymphocyte activation	7	1.73267	0.00139659	PTPN6, IL2RA, FCGR2B, FLT3, FOXJ1, TNFRSF14, LAG3	324	52	13588	5.64554	0.942457	0.0224057	2.38005
GOTERM_BP_FAT	GO:0002695~negative regulation of leukocyte activation	7	1.73267	0.00154395	PTPN6, IL2RA, FCGR2B, FLT3, FOXJ1, TNFRSF14, LAG3	324	53	13588	5.53902	0.957436	0.0238092	2.62805
GOTERM_BP_FAT	GO:0050866~negative regulation of cell activation	7	1.73267	0.00154395	PTPN6, IL2RA, FCGR2B, FLT3, FOXJ1, TNFRSF14, LAG3	324	53	13588	5.53902	0.957436	0.0238092	2.62805
GOTERM_BP_FAT	GO:0002890~negative regulation of immunoglobulin mediated immune response	3	0.742574	0.00166343	PTPN6, FCGR2B, FOXJ1	324	3	13588	41.9383	0.966668	0.0250628	2.82869
GOTERM_BP_FAT	GO:0002713~negative regulation of B cell mediated immunity	3	0.742574	0.00166343	PTPN6, FCGR2B, FOXJ1	324	3	13588	41.9383	0.966668	0.0250628	2.82869
GOTERM_BP_FAT	GO:0002706~regulation of lymphocyte mediated immunity	7	1.73267	0.0043818	PTPN6, P2RX7, FCGR2B, FOXJ1, STAT5A, STAT5B, LAG3	324	65	13588	4.51643	0.999873	0.0558884	7.28968
GOTERM_BP_FAT	GO:0002703~regulation of leukocyte mediated immunity	7	1.73267	0.00630349	PTPN6, P2RX7, FCGR2B, FOXJ1, STAT5A, STAT5B, LAG3	324	70	13588	4.19383	0.999998	0.0740153	10.3261
GOTERM_BP_FAT	GO:0042102~positive regulation of T cell proliferation	5	1.23762	0.00918182	BMI1, CORO1A, IL2RA, STAT5A, STAT5B	324	35	13588	5.99118	1	0.0978538	14.6993
GOTERM_BP_FAT	GO:0032945~negative regulation of mononuclear cell proliferation	5	1.23762	0.00918182	PTPN6, IL2RA, FCGR2B, FOXJ1, TNFRSF14	324	35	13588	5.99118	1	0.0978538	14.6993
GOTERM_BP_FAT	GO:0050672~negative regulation of lymphocyte proliferation	5	1.23762	0.00918182	PTPN6, IL2RA, FCGR2B, FOXJ1, TNFRSF14	324	35	13588	5.99118	1	0.0978538	14.6993
GOTERM_BP_FAT	GO:0070664~negative regulation of leukocyte proliferation	5	1.23762	0.00918182	PTPN6, IL2RA, FCGR2B, FOXJ1, TNFRSF14	324	35	13588	5.99118	1	0.0978538	14.6993
GOTERM_BP_FAT	GO:0002683~negative regulation of immune system process	7	1.73267	0.00934224	PTPN6, IL2RA, FCGR2B, FLT3, FOXJ1, TNFRSF14, LAG3	324	76	13588	3.86274	1	0.0989702	14.9371
GOTERM_BP_FAT	GO:0045579~positive regulation of B cell differentiation	3	0.742574	0.0143473	STAT5A, STAT5B, BAD	324	8	13588	15.7269	1	0.135978	22.0482
GOTERM_BP_FAT	GO:0050868~negative regulation of T cell activation	5	1.23762	0.0172502	PTPN6, IL2RA, FOXJ1, TNFRSF14, LAG3	324	42	13588	4.99265	1	0.154382	25.9121
GOTERM_BP_FAT	GO:0002697~regulation of immune effector process	7	1.73267	0.0183174	PTPN6, P2RX7, FCGR2B, FOXJ1, STAT5A, STAT5B, LAG3	324	88	13588	3.336	1	0.159076	27.2866
GOTERM_BP_FAT	GO:0048585~negative regulation of response to stimulus	6	1.48515	0.0190155	PTPN6, IL2RA, FCGR2B, FOXJ1, GRIN1, GHRL	324	65	13588	3.87123	1	0.161287	28.1727
GOTERM_BP_FAT	GO:0042130~negative regulation of T cell proliferation	4	0.990099	0.0281043	PTPN6, IL2RA, FOXJ1, TNFRSF14	324	28	13588	5.99118	1	0.220332	38.8195
GOTERM_BP_FAT	GO:0032946~positive regulation of mononuclear cell proliferation	5	1.23762	0.0306538	BMI1, CORO1A, IL2RA, STAT5A, STAT5B	324	50	13588	4.19383	1	0.234519	41.5275
GOTERM_BP_FAT	GO:0050671~positive regulation of lymphocyte proliferation	5	1.23762	0.0306538	BMI1, CORO1A, IL2RA, STAT5A, STAT5B	324	50	13588	4.19383	1	0.234519	41.5275
GOTERM_BP_FAT	GO:0070665~positive regulation of leukocyte proliferation	5	1.23762	0.0347439	BMI1, CORO1A, IL2RA, STAT5A, STAT5B	324	52	13588	4.03253	1	0.254482	45.6374
GOTERM_BP_FAT	GO:0002820~negative regulation of adaptive immune response	3	0.742574	0.0369639	PTPN6, FCGR2B, FOXJ1	324	13	13588	9.67806	1	0.263135	47.7526
GOTERM_BP_FAT	GO:0002823~negative regulation of adaptive immune response based on somatic recombination of immune receptors built from immunoglobulin superfamily domains	3	0.742574	0.0369639	PTPN6, FCGR2B, FOXJ1	324	13	13588	9.67806	1	0.263135	47.7526
GOTERM_BP_FAT	GO:0002704~negative regulation of leukocyte mediated immunity	3	0.742574	0.04246	PTPN6, FCGR2B, FOXJ1	324	14	13588	8.98677	1	0.289825	52.6607
GOTERM_BP_FAT	GO:0002707~negative regulation of lymphocyte mediated immunity	3	0.742574	0.04246	PTPN6, FCGR2B, FOXJ1	324	14	13588	8.98677	1	0.289825	52.6607
GOTERM_BP_FAT	GO:0050871~positive regulation of B cell activation	4	0.990099	0.057102	BMI1, STAT5A, STAT5B, BAD	324	37	13588	4.53387	1	0.347851	63.7026
GOTERM_BP_FAT	GO:0050869~negative regulation of B cell activation	3	0.742574	0.0605802	FCGR2B, FLT3, FOXJ1	324	17	13588	7.40087	1	0.361079	65.9425
GOTERM_BP_FAT	GO:0002698~negative regulation of immune effector process	3	0.742574	0.0808211	PTPN6, FCGR2B, FOXJ1	324	20	13588	6.29074	1	0.431356	76.6027
GOTERM_BP_FAT	GO:0050777~negative regulation of immune response	3	0.742574	0.126183	PTPN6, FCGR2B, FOXJ1	324	26	13588	4.83903	1	0.555362	90.2202
GOTERM_BP_FAT	GO:0002822~regulation of adaptive immune response based on somatic recombination of immune receptors built from immunoglobulin superfamily domains	4	0.990099	0.14788	PTPN6, P2RX7, FCGR2B, FOXJ1	324	56	13588	2.99559	1	0.610224	93.6596
GOTERM_BP_FAT	GO:0002819~regulation of adaptive immune response	4	0.990099	0.14788	PTPN6, P2RX7, FCGR2B, FOXJ1	324	56	13588	2.99559	1	0.610224	93.6596
GOTERM_BP_FAT	GO:0002712~regulation of B cell mediated immunity	3	0.742574	0.159023	PTPN6, FCGR2B, FOXJ1	324	30	13588	4.19383	1	0.631944	94.9466
GOTERM_BP_FAT	GO:0002889~regulation of immunoglobulin mediated immune response	3	0.742574	0.159023	PTPN6, FCGR2B, FOXJ1	324	30	13588	4.19383	1	0.631944	94.9466
Annotation Cluster 14	Enrichment Score: 2.6632892082402275
Category	Term	Count	%	PValue	Genes	List Total	Pop Hits	Pop Total	Fold Enrichment	Bonferroni	Benjamini	FDR
GOTERM_BP_FAT	GO:0002260~lymphocyte homeostasis	8	1.9802	5.11058e-06	AKT1, P2RX7, CORO1A, IL2RA, STAT5A, STAT5B, PIK3CD, SH2B2	324	30	13588	11.1835	0.0103866	0.000222123	0.00880818
GOTERM_BP_FAT	GO:0001776~leukocyte homeostasis	8	1.9802	3.2132e-05	AKT1, P2RX7, CORO1A, IL2RA, STAT5A, STAT5B, PIK3CD, SH2B2	324	39	13588	8.60272	0.0635383	0.00100944	0.0553679
GOTERM_BP_FAT	GO:0043029~T cell homeostasis	6	1.48515	4.88692e-05	AKT1, P2RX7, CORO1A, IL2RA, STAT5A, STAT5B	324	18	13588	13.9794	0.0950198	0.00148907	0.0841972
GOTERM_BP_FAT	GO:0042129~regulation of T cell proliferation	8	1.9802	0.000474708	BMI1, PTPN6, CORO1A, IL2RA, FOXJ1, STAT5A, STAT5B, TNFRSF14	324	59	13588	5.68655	0.620939	0.00975073	0.815057
GOTERM_BP_FAT	GO:0048872~homeostasis of number of cells	10	2.47525	0.00148425	AKT1, P2RX7, CORO1A, IL2RA, STAT5A, STAT5B, PIK3CD, SFPI1, SH2B2, KLHL10	324	113	13588	3.71135	0.951905	0.0234289	2.52765
GOTERM_BP_FAT	GO:0042102~positive regulation of T cell proliferation	5	1.23762	0.00918182	BMI1, CORO1A, IL2RA, STAT5A, STAT5B	324	35	13588	5.99118	1	0.0978538	14.6993
GOTERM_BP_FAT	GO:0050727~regulation of inflammatory response	6	1.48515	0.0112277	TNFRSF1A, IL2RA, FCGR2B, STAT5A, STAT5B, GHRL	324	57	13588	4.41455	1	0.113208	17.6848
GOTERM_BP_FAT	GO:0042104~positive regulation of activated T cell proliferation	3	0.742574	0.0181594	IL2RA, STAT5A, STAT5B	324	9	13588	13.9794	1	0.159145	27.0846
GOTERM_BP_FAT	GO:0032946~positive regulation of mononuclear cell proliferation	5	1.23762	0.0306538	BMI1, CORO1A, IL2RA, STAT5A, STAT5B	324	50	13588	4.19383	1	0.234519	41.5275
GOTERM_BP_FAT	GO:0050671~positive regulation of lymphocyte proliferation	5	1.23762	0.0306538	BMI1, CORO1A, IL2RA, STAT5A, STAT5B	324	50	13588	4.19383	1	0.234519	41.5275
GOTERM_BP_FAT	GO:0046006~regulation of activated T cell proliferation	3	0.742574	0.0317676	IL2RA, STAT5A, STAT5B	324	12	13588	10.4846	1	0.240284	42.6748
GOTERM_BP_FAT	GO:0070665~positive regulation of leukocyte proliferation	5	1.23762	0.0347439	BMI1, CORO1A, IL2RA, STAT5A, STAT5B	324	52	13588	4.03253	1	0.254482	45.6374
Annotation Cluster 15	Enrichment Score: 2.608732737932682
Category	Term	Count	%	PValue	Genes	List Total	Pop Hits	Pop Total	Fold Enrichment	Bonferroni	Benjamini	FDR
GOTERM_BP_FAT	GO:0008637~apoptotic mitochondrial changes	6	1.48515	0.000264306	AKT1, BID, TRP53, BCL2L1, PIM2, MYC	324	25	13588	10.0652	0.41728	0.00625995	0.454579
GOTERM_BP_FAT	GO:0007005~mitochondrion organization	10	2.47525	0.000494419	AKT1, BID, TRP53, P2RX7, CRYAA, BCL2L1, PIM2, CSTAD, MYC, AIP	324	97	13588	4.32353	0.635908	0.0100526	0.848765
GOTERM_BP_FAT	GO:0001836~release of cytochrome c from mitochondria	4	0.990099	0.00592179	BID, TRP53, BCL2L1, MYC	324	16	13588	10.4846	0.999995	0.071318	9.73053
BIOCARTA	m_chemicalPathway:Apoptotic Signaling in Response to DNA Damage	5	1.23762	0.0474695	AKT1, BID, TRP53, BCL2L1, BAD	84	20	1171	3.48512	0.999755	0.447896	44.7832
Annotation Cluster 16	Enrichment Score: 2.561345073961488
Category	Term	Count	%	PValue	Genes	List Total	Pop Hits	Pop Total	Fold Enrichment	Bonferroni	Benjamini	FDR
GOTERM_BP_FAT	GO:0007169~transmembrane receptor protein tyrosine kinase signaling pathway	16	3.9604	5.51342e-05	FGF8, FGFR3, FLT3, STAT5A, PICK1, STAT5B, FGF10, STAT3, AKT1, GSK3A, PDGFRB, SH2B2, FRS3, PTPN1, FGF3, CSF1R	324	192	13588	3.49486	0.10653	0.00158525	0.0949864
GOTERM_BP_FAT	GO:0007167~enzyme linked receptor protein signaling pathway	19	4.70297	9.49789e-05	TRP53, FGF8, FGFR3, SMAD7, FLT3, STAT5A, PICK1, STAT5B, FGF10, STAT3, AKT1, GSK3A, JAK1, PDGFRB, SH2B2, FRS3, PTPN1, FGF3, CSF1R	324	273	13588	2.91878	0.176384	0.00255005	0.163579
GOTERM_BP_FAT	GO:0032870~cellular response to hormone stimulus	8	1.9802	0.000426947	AKT1, GSK3A, STAT5A, STAT5B, SH2B2, PTPN1, AGRP, STAT3	324	58	13588	5.78459	0.582069	0.00954142	0.733337
GOTERM_BP_FAT	GO:0010033~response to organic substance	26	6.43564	0.000443372	SLC27A1, MCL1, STAT5A, STAT5B, FGF10, BCL2L1, VARS, AKT1, FOS, CD4, SH2B2, AGRP, MYC, SELL, MSH5, GRIN1, MMP14, STAT3, P2RX7, CORO1A, CCND1, GSK3A, MAPK3, GHRL, PTPN1, ID3	324	505	13588	2.1592	0.595867	0.00959211	0.761448
GOTERM_BP_FAT	GO:0009719~response to endogenous stimulus	12	2.9703	0.00456186	AKT1, SLC27A1, GSK3A, STAT5A, STAT5B, GRIN1, GHRL, SH2B2, PTPN1, MMP14, AGRP, STAT3	324	184	13588	2.7351	0.999912	0.0577627	7.57823
GOTERM_BP_FAT	GO:0009725~response to hormone stimulus	11	2.72277	0.00610353	AKT1, SLC27A1, GSK3A, STAT5A, STAT5B, GHRL, SH2B2, PTPN1, MMP14, AGRP, STAT3	324	165	13588	2.79588	0.999996	0.0725791	10.0146
GOTERM_BP_FAT	GO:0043434~response to peptide hormone stimulus	8	1.9802	0.00745315	AKT1, SLC27A1, GSK3A, STAT5A, STAT5B, SH2B2, PTPN1, STAT3	324	95	13588	3.53164	1	0.0850258	12.0976
GOTERM_BP_FAT	GO:0008286~insulin receptor signaling pathway	4	0.990099	0.0281043	AKT1, GSK3A, SH2B2, PTPN1	324	28	13588	5.99118	1	0.220332	38.8195
GOTERM_BP_FAT	GO:0032868~response to insulin stimulus	5	1.23762	0.0514378	AKT1, SLC27A1, GSK3A, SH2B2, PTPN1	324	59	13588	3.55409	1	0.327425	59.7553
GOTERM_BP_FAT	GO:0032869~cellular response to insulin stimulus	4	0.990099	0.0818916	AKT1, GSK3A, SH2B2, PTPN1	324	43	13588	3.90123	1	0.434721	77.0679
Annotation Cluster 17	Enrichment Score: 2.555882182758072
Category	Term	Count	%	PValue	Genes	List Total	Pop Hits	Pop Total	Fold Enrichment	Bonferroni	Benjamini	FDR
GOTERM_CC_FAT	GO:0005654~nucleoplasm	27	6.68317	0.000120406	BMI1, MCL1, ELF4, ELL, LIN9, ONECUT3, GLIS2, SFPI1, CTCF, MEIS1, FOS, SET, DDX3X, SRRM2, MYC, CHD3, IKZF1, SMAD7, RREB1, TLE1, CCND1, ETS1, ZMIZ1, MAPK3, CIRBP, TCEB3, USP49	246	599	12504	2.29114	0.029421	0.0148203	0.156109
GOTERM_CC_FAT	GO:0031981~nuclear lumen	31	7.67327	0.0021988	BMI1, MCL1, ELL, ELF4, LIN9, ONECUT3, GLIS2, CTCF, SFPI1, MEIS1, FOS, SET, DDX3X, SRRM2, MYC, DEDD2, CHD3, TRP53, SMG6, IKZF1, SMAD7, RREB1, TLE1, CCND1, RCC2, ETS1, ZMIZ1, MAPK3, CIRBP, TCEB3, USP49	246	883	12504	1.78449	0.420681	0.0869675	2.81558
GOTERM_CC_FAT	GO:0043233~organelle lumen	36	8.91089	0.00474838	ALDOA, BMI1, MCL1, ELL, ELF4, LIN9, ONECUT3, GLIS2, HSPA1A, CTCF, SFPI1, MEIS1, FOS, SET, DDX3X, SRRM2, CD4, USP10, MYC, DEDD2, CHD3, TRP53, IKZF1, SMG6, SMAD7, RREB1, TLE1, CCND1, RCC2, ETS1, ZMIZ1, MAPK3, CIRBP, TCEB3, USP49, RCN3	246	1136	12504	1.61079	0.692845	0.137181	5.98866
GOTERM_CC_FAT	GO:0044451~nucleoplasm part	20	4.9505	0.00585624	BMI1, IKZF1, SMAD7, ELL, RREB1, ELF4, GLIS2, ONECUT3, TLE1, SFPI1, MEIS1, FOS, DDX3X, ETS1, SRRM2, ZMIZ1, TCEB3, USP49, MYC, CHD3	246	513	12504	1.98165	0.766977	0.149428	7.33742
GOTERM_CC_FAT	GO:0031974~membrane-enclosed lumen	36	8.91089	0.00786201	ALDOA, BMI1, MCL1, ELL, ELF4, LIN9, ONECUT3, GLIS2, HSPA1A, CTCF, SFPI1, MEIS1, FOS, SET, DDX3X, SRRM2, CD4, USP10, MYC, DEDD2, CHD3, TRP53, IKZF1, SMG6, SMAD7, RREB1, TLE1, CCND1, RCC2, ETS1, ZMIZ1, MAPK3, CIRBP, TCEB3, USP49, RCN3	246	1174	12504	1.55865	0.858787	0.163018	9.73398
GOTERM_CC_FAT	GO:0070013~intracellular organelle lumen	35	8.66337	0.00798317	BMI1, MCL1, ELL, ELF4, LIN9, ONECUT3, GLIS2, HSPA1A, CTCF, SFPI1, MEIS1, FOS, SET, DDX3X, SRRM2, CD4, USP10, MYC, DEDD2, CHD3, TRP53, IKZF1, SMG6, SMAD7, RREB1, TLE1, CCND1, RCC2, ETS1, ZMIZ1, MAPK3, CIRBP, TCEB3, USP49, RCN3	246	1133	12504	1.57019	0.863	0.152655	9.8769
Annotation Cluster 18	Enrichment Score: 2.4619882460971882
Category	Term	Count	%	PValue	Genes	List Total	Pop Hits	Pop Total	Fold Enrichment	Bonferroni	Benjamini	FDR
GOTERM_BP_FAT	GO:0046651~lymphocyte proliferation	6	1.48515	0.00304289	TRP53, P2RX7, ITGAX, CCND3, ELF4, CD27	324	42	13588	5.99118	0.998023	0.0414701	5.11713
GOTERM_BP_FAT	GO:0032943~mononuclear cell proliferation	6	1.48515	0.00337747	TRP53, P2RX7, ITGAX, CCND3, ELF4, CD27	324	43	13588	5.85185	0.999004	0.044742	5.66447
GOTERM_BP_FAT	GO:0070661~leukocyte proliferation	6	1.48515	0.00337747	TRP53, P2RX7, ITGAX, CCND3, ELF4, CD27	324	43	13588	5.85185	0.999004	0.044742	5.66447
GOTERM_BP_FAT	GO:0042098~T cell proliferation	5	1.23762	0.00408863	TRP53, P2RX7, ITGAX, CCND3, ELF4	324	28	13588	7.48898	0.999768	0.0529013	6.81802
Annotation Cluster 19	Enrichment Score: 2.412310232972148
Category	Term	Count	%	PValue	Genes	List Total	Pop Hits	Pop Total	Fold Enrichment	Bonferroni	Benjamini	FDR
GOTERM_BP_FAT	GO:0001568~blood vessel development	15	3.71287	0.0021346	FGF8, EGFL7, SMAD7, WASF2, FGF10, MMP14, MEIS1, JUNB, AKT1, NOTCH1, ZMIZ1, PLCD3, SHC1, PPAP2B, POFUT1	324	244	13588	2.57817	0.987294	0.030702	3.61611
GOTERM_BP_FAT	GO:0001944~vasculature development	15	3.71287	0.00266559	FGF8, EGFL7, SMAD7, WASF2, FGF10, MMP14, MEIS1, JUNB, AKT1, NOTCH1, ZMIZ1, PLCD3, SHC1, PPAP2B, POFUT1	324	250	13588	2.5163	0.995717	0.0371605	4.49631
GOTERM_BP_FAT	GO:0048514~blood vessel morphogenesis	13	3.21782	0.00279322	NOTCH1, FGF8, EGFL7, SMAD7, ZMIZ1, WASF2, PLCD3, FGF10, SHC1, MMP14, MEIS1, POFUT1, JUNB	324	198	13588	2.75352	0.996702	0.0383846	4.70674
GOTERM_BP_FAT	GO:0001525~angiogenesis	9	2.22772	0.0141105	NOTCH1, FGF8, EGFL7, WASF2, PLCD3, SHC1, MMP14, MEIS1, POFUT1	324	133	13588	2.83793	1	0.134496	21.7248
Annotation Cluster 20	Enrichment Score: 2.407995732296354
Category	Term	Count	%	PValue	Genes	List Total	Pop Hits	Pop Total	Fold Enrichment	Bonferroni	Benjamini	FDR
UP_SEQ_FEATURE	DNA-binding region:Basic motif	13	3.21782	0.000288674	BATF, HES1, FOS, BACH2, NCOA2, CEBPB, HES5, NCOA3, LYL1, MAFK, MYC, JUNB, MYCN	378	154	16021	3.57784	0.273986	0.101231	0.46111
UP_SEQ_FEATURE	domain:Leucine-zipper	10	2.47525	0.000948334	BATF, FOS, BACH2, CEBPB, RELB, POU2F2, MAFK, MYC, JUNB, MYCN	378	107	16021	3.96108	0.650832	0.139563	1.50734
INTERPRO	IPR004827:Basic-leucine zipper (bZIP) transcription factor	6	1.48515	0.00617213	BATF, FOS, BACH2, CEBPB, MAFK, JUNB	386	54	17763	5.11313	0.988903	0.31277	8.95724
SMART	SM00338:BRLZ	6	1.48515	0.0202848	BATF, FOS, BACH2, CEBPB, MAFK, JUNB	268	54	9131	3.78566	0.971727	0.448056	22.1975
INTERPRO	IPR011616:bZIP transcription factor, bZIP-1	4	0.990099	0.0266101	BATF, FOS, BACH2, JUNB	386	30	17763	6.13575	1	0.529584	33.5548
Annotation Cluster 21	Enrichment Score: 2.399021277749452
Category	Term	Count	%	PValue	Genes	List Total	Pop Hits	Pop Total	Fold Enrichment	Bonferroni	Benjamini	FDR
GOTERM_BP_FAT	GO:0001893~maternal placenta development	5	1.23762	5.87726e-05	AKT1, GHRL, EPOR, PRDM1, JUNB	324	10	13588	20.9691	0.113147	0.00166633	0.101252
GOTERM_BP_FAT	GO:0046697~decidualization	3	0.742574	0.010931	GHRL, EPOR, JUNB	324	7	13588	17.9735	1	0.111467	17.258
GOTERM_BP_FAT	GO:0001890~placenta development	7	1.73267	0.0174043	AKT1, CEBPB, PLCD3, GHRL, EPOR, PRDM1, JUNB	324	87	13588	3.37434	1	0.154988	26.112
GOTERM_BP_FAT	GO:0007565~female pregnancy	6	1.48515	0.0226686	STAT5A, STAT5B, GHRL, HFE, EPOR, JUNB	324	68	13588	3.70044	1	0.187207	32.6462
Annotation Cluster 22	Enrichment Score: 2.3249393573790265
Category	Term	Count	%	PValue	Genes	List Total	Pop Hits	Pop Total	Fold Enrichment	Bonferroni	Benjamini	FDR
UP_SEQ_FEATURE	domain:RHD	4	0.990099	0.000977125	RELB, NFAT5, NFKB1, NFATC1	378	9	16021	18.8372	0.661815	0.126738	1.55276
INTERPRO	IPR000451:NF-kappa-B/Rel/dorsal	4	0.990099	0.00108246	RELB, NFAT5, NFKB1, NFATC1	386	10	17763	18.4073	0.544963	0.145702	1.62818
INTERPRO	IPR011539:Rel homology	4	0.990099	0.00108246	RELB, NFAT5, NFKB1, NFATC1	386	10	17763	18.4073	0.544963	0.145702	1.62818
INTERPRO	IPR002909:Cell surface receptor IPT/TIG	4	0.990099	0.0314998	RELB, NFAT5, NFKB1, NFATC1	386	32	17763	5.75227	1	0.539584	38.4379
SMART	SM00429:IPT	4	0.990099	0.0657992	RELB, NFAT5, NFKB1, NFATC1	268	32	9131	4.25886	0.999993	0.597881	56.5529
Annotation Cluster 23	Enrichment Score: 2.308975947876957
Category	Term	Count	%	PValue	Genes	List Total	Pop Hits	Pop Total	Fold Enrichment	Bonferroni	Benjamini	FDR
GOTERM_BP_FAT	GO:0006468~protein amino acid phosphorylation	38	9.40594	5.10775e-07	FGFR3, GNAI2, FGR, STAT5A, MKNK2, RPS6KB2, RORC, PXN, CAMKK2, AKT1, IL12RB1, MAP3K8, SHC1, CAMK2B, CSF1R, IRAK2, BRAF, CSNK1G2, FLT3, SMAD7, HCK, PICK1, PIM1, PIM3, PIM2, CCND1, P2RX7, TRP53RK, SCYL1, RPS6KA1, GSK3A, GADD45G, MAPK3, LCK, PDGFRB, GHRL, JAK1, MAP3K14	324	640	13588	2.49008	0.00104297	3.47832e-05	0.000880364
GOTERM_BP_FAT	GO:0016310~phosphorylation	40	9.90099	1.1742e-06	FGFR3, GNAI2, FGR, STAT5A, MKNK2, RPS6KB2, RORC, PXN, CAMKK2, AKT1, IL12RB1, MAP3K8, SHC1, CAMK2B, CSF1R, TCIRG1, IRAK2, BRAF, CSNK1G2, FLT3, SMAD7, HCK, PIK3CD, PICK1, PIM1, PIM3, PIM2, CCND1, P2RX7, TRP53RK, SCYL1, RPS6KA1, GSK3A, GADD45G, MAPK3, LCK, PDGFRB, GHRL, JAK1, MAP3K14	324	718	13588	2.33639	0.00239601	5.99703e-05	0.00202381
GOTERM_BP_FAT	GO:0006796~phosphate metabolic process	43	10.6436	7.90805e-06	FGFR3, GNAI2, FGR, STAT5A, MKNK2, RPS6KB2, RORC, PXN, CAMKK2, AKT1, IL12RB1, MAP3K8, SHC1, CAMK2B, CSF1R, TCIRG1, IRAK2, PTPN6, BRAF, CSNK1G2, SMAD7, FLT3, HCK, PIK3CD, PICK1, PIM1, PIM3, PIM2, CCND1, P2RX7, TRP53RK, PTP4A3, SCYL1, RPS6KA1, GSK3A, GADD45G, MAPK3, LCK, JAK1, PDGFRB, GHRL, PTPN1, MAP3K14	324	866	13588	2.08239	0.0160264	0.000310648	0.0136294
GOTERM_BP_FAT	GO:0006793~phosphorus metabolic process	43	10.6436	7.90805e-06	FGFR3, GNAI2, FGR, STAT5A, MKNK2, RPS6KB2, RORC, PXN, CAMKK2, AKT1, IL12RB1, MAP3K8, SHC1, CAMK2B, CSF1R, TCIRG1, IRAK2, PTPN6, BRAF, CSNK1G2, SMAD7, FLT3, HCK, PIK3CD, PICK1, PIM1, PIM3, PIM2, CCND1, P2RX7, TRP53RK, PTP4A3, SCYL1, RPS6KA1, GSK3A, GADD45G, MAPK3, LCK, JAK1, PDGFRB, GHRL, PTPN1, MAP3K14	324	866	13588	2.08239	0.0160264	0.000310648	0.0136294
SP_PIR_KEYWORDS	phosphotransferase	12	2.9703	6.15327e-05	FGFR3, BRAF, RPS6KA1, FGR, FLT3, PIK3CD, MAPK3, PIM1, PDGFRB, CAMK2B, PIM2, CSF1R	376	124	17854	4.59523	0.0188345	0.00146156	0.0825652
SP_PIR_KEYWORDS	autophosphorylation	7	1.73267	6.74454e-05	BRAF, FGR, PIM1, PDGFRB, CAMK2B, PIM2, CSF1R	376	34	17854	9.77613	0.0206256	0.00148756	0.0904956
SP_PIR_KEYWORDS	ATP	13	3.21782	8.43583e-05	FGFR3, BRAF, FGR, FLT3, PIM1, PIM2, RPS6KA1, DDX3X, MAPK3, JAK1, PDGFRB, CAMK2B, CSF1R	376	151	17854	4.08803	0.025731	0.00173635	0.113177
INTERPRO	IPR017441:Protein kinase, ATP binding site	25	6.18812	9.07938e-05	IRAK2, FGFR3, BRAF, FGR, CSNK1G2, FLT3, HCK, PIM1, MKNK2, RPS6KB2, PIM3, PIM2, CAMKK2, AKT1, TRP53RK, RPS6KA1, GSK3A, MAP3K8, LCK, MAPK3, JAK1, PDGFRB, CAMK2B, MAP3K14, CSF1R	386	467	17763	2.4635	0.0638786	0.0638786	0.137528
SP_PIR_KEYWORDS	kinase	32	7.92079	9.57318e-05	FGFR3, FGR, MKNK2, RPS6KB2, ITPKB, CAMKK2, AKT1, DGKE, MAP3K8, CAMK2B, PIK3R5, CSF1R, TYROBP, PDXK, BRAF, FLT3, CSNK1G2, HCK, PIK3CD, PICK1, PIM1, PIM3, PIM2, TRP53RK, RPS6KA1, GSK3A, MAPK3, LCK, SH3KBP1, PDGFRB, JAK1, MAP3K14	376	707	17854	2.14921	0.0291493	0.0018472	0.128427
INTERPRO	IPR000719:Protein kinase, core	25	6.18812	0.00019507	IRAK2, FGFR3, BRAF, FGR, CSNK1G2, FLT3, HCK, PIM1, MKNK2, RPS6KB2, PIM3, PIM2, CAMKK2, AKT1, TRP53RK, RPS6KA1, SCYL1, GSK3A, MAP3K8, LCK, JAK1, PDGFRB, CAMK2B, MAP3K14, CSF1R	386	491	17763	2.34308	0.132231	0.0684587	0.295259
GOTERM_MF_FAT	GO:0004672~protein kinase activity	29	7.17822	0.000346557	IRAK2, FGFR3, BRAF, FGR, CSNK1G2, FLT3, HCK, PIM1, MKNK2, RPS6KB2, PIM3, PIM2, CAMKK2, AKT1, CCND1, TRP53RK, CCND3, RPS6KA1, SCYL1, GSK3A, MAP3K8, LCK, MAPK3, JAK1, PDGFRB, CAMK2B, PPP4C, MAP3K14, CSF1R	318	583	13288	2.07856	0.140856	0.0214549	0.488648
UP_SEQ_FEATURE	domain:Protein kinase	24	5.94059	0.000933459	IRAK2, FGFR3, FGR, BRAF, CSNK1G2, FLT3, HCK, MKNK2, PIM1, RPS6KB2, PIM3, PIM2, CAMKK2, AKT1, TRP53RK, SCYL1, GSK3A, MAP3K8, LCK, MAPK3, PDGFRB, CAMK2B, MAP3K14, CSF1R	378	476	16021	2.13699	0.645018	0.158538	1.48386
INTERPRO	IPR008266:Tyrosine protein kinase, active site	9	2.22772	0.00158535	TRP53RK, FGFR3, FGR, FLT3, HCK, LCK, PDGFRB, JAK1, CSF1R	386	101	17763	4.10063	0.684458	0.134271	2.37614
UP_SEQ_FEATURE	binding site:ATP	25	6.18812	0.00251635	FGFR3, BRAF, FGR, CSNK1G2, FLT3, HCK, PIM1, MKNK2, RPS6KB2, PIM3, PIM2, VARS, CAMKK2, AKT1, TRP53RK, RPS6KA1, GSK3A, MAP3K8, LCK, MAPK3, JAK1, PDGFRB, CAMK2B, MAP3K14, CSF1R	378	545	16021	1.9442	0.938833	0.243774	3.953
INTERPRO	IPR001245:Tyrosine protein kinase	9	2.22772	0.00563262	FGFR3, SCYL1, FGR, FLT3, HCK, LCK, PDGFRB, JAK1, CSF1R	386	124	17763	3.34003	0.983535	0.33678	8.20524
SP_PIR_KEYWORDS	tyrosine-specific protein kinase	5	1.23762	0.00732076	FGFR3, FGR, FLT3, PDGFRB, CSF1R	376	37	17854	6.41676	0.896733	0.0706221	9.39219
SP_PIR_KEYWORDS	serine/threonine-specific protein kinase	5	1.23762	0.00964487	BRAF, RPS6KA1, PIM1, CAMK2B, PIM2	376	40	17854	5.93551	0.94995	0.0893397	12.1987
SP_PIR_KEYWORDS	tyrosine-protein kinase	8	1.9802	0.0112735	FGFR3, FGR, FLT3, HCK, LCK, PDGFRB, JAK1, CSF1R	376	116	17854	3.27476	0.969902	0.10072	14.1172
INTERPRO	IPR008271:Serine/threonine protein kinase, active site	16	3.9604	0.0123669	IRAK2, BRAF, CSNK1G2, MKNK2, PIM1, RPS6KB2, PIM3, PIM2, CAMKK2, AKT1, RPS6KA1, GSK3A, MAP3K8, MAPK3, CAMK2B, MAP3K14	386	360	17763	2.04525	0.999882	0.363863	17.1894
GOTERM_MF_FAT	GO:0004674~protein serine/threonine kinase activity	19	4.70297	0.0125913	IRAK2, BRAF, CSNK1G2, MKNK2, PIM1, RPS6KB2, PIM3, PIM2, CAMKK2, AKT1, TRP53RK, RPS6KA1, CCND3, GSK3A, MAP3K8, MAPK3, CAMK2B, MAP3K14, PPP4C	318	421	13288	1.88584	0.996113	0.370294	16.3955
SP_PIR_KEYWORDS	serine/threonine-protein kinase	16	3.9604	0.0162086	BRAF, CSNK1G2, MKNK2, PIM1, RPS6KB2, PIM3, PIM2, CAMKK2, AKT1, TRP53RK, RPS6KA1, GSK3A, MAP3K8, MAPK3, CAMK2B, MAP3K14	376	384	17854	1.9785	0.993587	0.12757	19.6963
GOTERM_MF_FAT	GO:0004713~protein tyrosine kinase activity	10	2.47525	0.0168931	TRP53RK, FGFR3, SCYL1, FGR, FLT3, HCK, LCK, PDGFRB, JAK1, CSF1R	318	164	13288	2.54794	0.999426	0.391947	21.3982
INTERPRO	IPR017442:Serine/threonine protein kinase-related	16	3.9604	0.016932	IRAK2, BRAF, CSNK1G2, MKNK2, PIM1, RPS6KB2, PIM3, PIM2, CAMKK2, AKT1, RPS6KA1, GSK3A, MAP3K8, MAPK3, CAMK2B, MAP3K14	386	374	17763	1.96869	0.999996	0.417124	22.805
UP_SEQ_FEATURE	active site:Proton acceptor	25	6.18812	0.024188	ALDOA, FGFR3, BRAF, FGR, CSNK1G2, FLT3, HCK, PIM1, MKNK2, RPS6KB2, PIM3, PIM2, CAMKK2, AKT1, TRP53RK, RPS6KA1, GSK3A, MAP3K8, LCK, MAPK3, JAK1, PDGFRB, CAMK2B, MAP3K14, CSF1R	378	662	16021	1.60059	1	0.708957	32.427
SP_PIR_KEYWORDS	nucleotide-binding	47	11.6337	0.024318	SLC27A1, FGFR3, GNAI2, FGR, GNA12, MKNK2, RPS6KB2, HSPA1A, ARF6, VARS, CAMKK2, AKT1, KIF13A, KRAS, DGKE, DDX3X, TYW1, MAP3K8, ERAS, CAMK2B, RHOF, CSF1R, ACTB, ADSSL1, KIF11, PDXK, GIMAP6, BRAF, CSNK1G2, FLT3, HCK, MSH5, PIK3CD, PIM1, PIM3, PIM2, DNAHC2, TRP53RK, RPS6KA1, GSK3A, RRAS2, ARF3, MAPK3, LCK, PDGFRB, JAK1, MAP3K14	376	1631	17854	1.36833	0.999503	0.181423	28.1408
SMART	SM00219:TyrKc	9	2.22772	0.0287867	FGFR3, SCYL1, FGR, FLT3, HCK, LCK, PDGFRB, JAK1, CSF1R	268	124	9131	2.47289	0.993795	0.470223	30.0749
GOTERM_MF_FAT	GO:0032555~purine ribonucleotide binding	55	13.6139	0.0413463	GNA12, RPS6KB2, CAMKK2, AKT1, KIF13A, MAP3K8, ERAS, RHOF, IRAK2, KIF11, PDXK, BRAF, CSNK1G2, PIK3CD, PIM1, PIM3, PIM2, DNAHC2, SCYL1, RRAS2, LCK, MAPK3, PDGFRB, MAP3K14, FGFR3, FGR, GNAI2, MKNK2, HSPA1A, ARF6, VARS, KRAS, DDX3X, DGKE, CAMK2B, RUNX3, CSF1R, CHD3, ACTB, TRP53, ADSSL1, GIMAP6, FLT3, GIMAP7, HCK, MSH5, GIMAP9, DALRD3, P2RX4, P2RX7, TRP53RK, RPS6KA1, GSK3A, ARF3, JAK1	318	1796	13288	1.27964	1	0.585508	44.9394
GOTERM_MF_FAT	GO:0032553~ribonucleotide binding	55	13.6139	0.0413463	GNA12, RPS6KB2, CAMKK2, AKT1, KIF13A, MAP3K8, ERAS, RHOF, IRAK2, KIF11, PDXK, BRAF, CSNK1G2, PIK3CD, PIM1, PIM3, PIM2, DNAHC2, SCYL1, RRAS2, LCK, MAPK3, PDGFRB, MAP3K14, FGFR3, FGR, GNAI2, MKNK2, HSPA1A, ARF6, VARS, KRAS, DDX3X, DGKE, CAMK2B, RUNX3, CSF1R, CHD3, ACTB, TRP53, ADSSL1, GIMAP6, FLT3, GIMAP7, HCK, MSH5, GIMAP9, DALRD3, P2RX4, P2RX7, TRP53RK, RPS6KA1, GSK3A, ARF3, JAK1	318	1796	13288	1.27964	1	0.585508	44.9394
SP_PIR_KEYWORDS	transferase	39	9.65347	0.0549927	FGFR3, FGR, FUT7, MKNK2, RPS6KB2, ZDHHC18, CAMKK2, AKT1, DGKE, POLE2, MAP3K8, RPN1, USP10, CAMK2B, LFNG, CSF1R, DLST, PDXK, BRAF, FLT3, CSNK1G2, HCK, PIK3CD, PIGV, PIM1, PIM3, PIM2, TRP53RK, NCOA3, RPS6KA1, GSK3A, WHSC1L1, MAPK3, LCK, PDGFRB, JAK1, MAP3K14, POFUT1, GSTP2	376	1385	17854	1.3371	1	0.300011	53.1985
UP_SEQ_FEATURE	nucleotide phosphate-binding region:ATP	30	7.42574	0.0575801	FGFR3, FGR, MKNK2, RPS6KB2, CAMKK2, AKT1, KIF13A, DDX3X, MAP3K8, CAMK2B, CSF1R, KIF11, PDXK, BRAF, FLT3, CSNK1G2, HCK, MSH5, PIM1, PIM3, PIM2, DNAHC2, TRP53RK, RPS6KA1, GSK3A, MAPK3, LCK, PDGFRB, JAK1, MAP3K14	378	907	16021	1.40188	1	0.855485	61.3005
INTERPRO	IPR002290:Serine/threonine protein kinase	11	2.72277	0.063852	AKT1, RPS6KA1, GSK3A, MAPK3, PIM1, MKNK2, RPS6KB2, CAMK2B, PIM3, PIM2, CAMKK2	386	265	17763	1.91019	1	0.717007	63.2152
GOTERM_MF_FAT	GO:0004715~non-membrane spanning protein tyrosine kinase activity	4	0.990099	0.0695677	FGR, HCK, LCK, JAK1	318	40	13288	4.17862	1	0.71728	63.9049
GOTERM_MF_FAT	GO:0017076~purine nucleotide binding	55	13.6139	0.076244	GNA12, RPS6KB2, CAMKK2, AKT1, KIF13A, MAP3K8, ERAS, RHOF, IRAK2, KIF11, PDXK, BRAF, CSNK1G2, PIK3CD, PIM1, PIM3, PIM2, DNAHC2, SCYL1, RRAS2, LCK, MAPK3, PDGFRB, MAP3K14, FGFR3, FGR, GNAI2, MKNK2, HSPA1A, ARF6, VARS, KRAS, DDX3X, DGKE, CAMK2B, RUNX3, CSF1R, CHD3, ACTB, TRP53, ADSSL1, GIMAP6, FLT3, GIMAP7, HCK, MSH5, GIMAP9, DALRD3, P2RX4, P2RX7, TRP53RK, RPS6KA1, GSK3A, ARF3, JAK1	318	1871	13288	1.22835	1	0.737111	67.3976
SP_PIR_KEYWORDS	atp-binding	35	8.66337	0.0991907	FGFR3, FGR, MKNK2, RPS6KB2, HSPA1A, VARS, CAMKK2, AKT1, KIF13A, DGKE, DDX3X, MAP3K8, CAMK2B, CSF1R, ACTB, KIF11, PDXK, BRAF, FLT3, CSNK1G2, HCK, MSH5, PIK3CD, PIM1, PIM3, PIM2, DNAHC2, TRP53RK, RPS6KA1, GSK3A, MAPK3, LCK, PDGFRB, JAK1, MAP3K14	376	1287	17854	1.29133	1	0.426805	75.3949
GOTERM_MF_FAT	GO:0000166~nucleotide binding	62	15.3465	0.0998459	SLC27A1, GNA12, RPS6KB2, CAMKK2, AKT1, KIF13A, MAP3K8, ERAS, RHOF, IRAK2, KIF11, PDXK, BRAF, CSNK1G2, PTBP1, PIK3CD, PIM1, PIM3, PIM2, DNAHC2, SCYL1, RRAS2, LCK, MAPK3, PDGFRB, RBM39, MAP3K14, FGFR3, FGR, GNAI2, MKNK2, UGDH, HSPA1A, ARF6, VARS, KRAS, DDX3X, DGKE, TYW1, IDH2, CAMK2B, RUNX3, CSF1R, CHD3, ACTB, TRP53, ADSSL1, GIMAP6, FLT3, GIMAP7, HCK, MSH5, GIMAP9, DALRD3, P2RX4, P2RX7, TRP53RK, RP…	318	2183	13288	1.18678	1	0.807076	77.3849
GOTERM_MF_FAT	GO:0005524~ATP binding	43	10.6436	0.100315	FGFR3, FGR, MKNK2, RPS6KB2, HSPA1A, VARS, CAMKK2, AKT1, KIF13A, DGKE, DDX3X, MAP3K8, CAMK2B, RUNX3, CSF1R, CHD3, ACTB, IRAK2, TRP53, KIF11, PDXK, BRAF, CSNK1G2, FLT3, HCK, MSH5, PIK3CD, PIM1, DALRD3, PIM3, PIM2, DNAHC2, P2RX4, P2RX7, TRP53RK, SCYL1, RPS6KA1, GSK3A, MAPK3, LCK, PDGFRB, JAK1, MAP3K14	318	1443	13288	1.24519	1	0.797415	77.5509
GOTERM_MF_FAT	GO:0032559~adenyl ribonucleotide binding	43	10.6436	0.114377	FGFR3, FGR, MKNK2, RPS6KB2, HSPA1A, VARS, CAMKK2, AKT1, KIF13A, DGKE, DDX3X, MAP3K8, CAMK2B, RUNX3, CSF1R, CHD3, ACTB, IRAK2, TRP53, KIF11, PDXK, BRAF, CSNK1G2, FLT3, HCK, MSH5, PIK3CD, PIM1, DALRD3, PIM3, PIM2, DNAHC2, P2RX4, P2RX7, TRP53RK, SCYL1, RPS6KA1, GSK3A, MAPK3, LCK, PDGFRB, JAK1, MAP3K14	318	1460	13288	1.23069	1	0.810342	82.0314
GOTERM_MF_FAT	GO:0004714~transmembrane receptor protein tyrosine kinase activity	4	0.990099	0.148993	FGFR3, FLT3, PDGFRB, CSF1R	318	56	13288	2.98473	1	0.874867	89.7718
GOTERM_MF_FAT	GO:0030554~adenyl nucleotide binding	43	10.6436	0.191133	FGFR3, FGR, MKNK2, RPS6KB2, HSPA1A, VARS, CAMKK2, AKT1, KIF13A, DGKE, DDX3X, MAP3K8, CAMK2B, RUNX3, CSF1R, CHD3, ACTB, IRAK2, TRP53, KIF11, PDXK, BRAF, CSNK1G2, FLT3, HCK, MSH5, PIK3CD, PIM1, DALRD3, PIM3, PIM2, DNAHC2, P2RX4, P2RX7, TRP53RK, SCYL1, RPS6KA1, GSK3A, MAPK3, LCK, PDGFRB, JAK1, MAP3K14	318	1535	13288	1.17056	1	0.913271	95.01
GOTERM_MF_FAT	GO:0001883~purine nucleoside binding	43	10.6436	0.206809	FGFR3, FGR, MKNK2, RPS6KB2, HSPA1A, VARS, CAMKK2, AKT1, KIF13A, DGKE, DDX3X, MAP3K8, CAMK2B, RUNX3, CSF1R, CHD3, ACTB, IRAK2, TRP53, KIF11, PDXK, BRAF, CSNK1G2, FLT3, HCK, MSH5, PIK3CD, PIM1, DALRD3, PIM3, PIM2, DNAHC2, P2RX4, P2RX7, TRP53RK, SCYL1, RPS6KA1, GSK3A, MAPK3, LCK, PDGFRB, JAK1, MAP3K14	318	1548	13288	1.16073	1	0.920898	96.2156
GOTERM_MF_FAT	GO:0001882~nucleoside binding	43	10.6436	0.219312	FGFR3, FGR, MKNK2, RPS6KB2, HSPA1A, VARS, CAMKK2, AKT1, KIF13A, DGKE, DDX3X, MAP3K8, CAMK2B, RUNX3, CSF1R, CHD3, ACTB, IRAK2, TRP53, KIF11, PDXK, BRAF, CSNK1G2, FLT3, HCK, MSH5, PIK3CD, PIM1, DALRD3, PIM3, PIM2, DNAHC2, P2RX4, P2RX7, TRP53RK, SCYL1, RPS6KA1, GSK3A, MAPK3, LCK, PDGFRB, JAK1, MAP3K14	318	1558	13288	1.15328	1	0.928986	96.9768
SMART	SM00220:S_TKc	11	2.72277	0.248844	AKT1, RPS6KA1, GSK3A, MAPK3, PIM1, MKNK2, RPS6KB2, CAMK2B, PIM3, PIM2, CAMKK2	268	265	9131	1.41426	1	0.92723	96.9941
Annotation Cluster 24	Enrichment Score: 2.3073617087973313
Category	Term	Count	%	PValue	Genes	List Total	Pop Hits	Pop Total	Fold Enrichment	Bonferroni	Benjamini	FDR
GOTERM_BP_FAT	GO:0007243~protein kinase cascade	20	4.9505	3.66468e-06	IRAK2, FGF8, FGFR3, GNAI2, STAT5A, PICK1, GNA12, STAT5B, MKNK2, RPS6KB2, ITPKB, STAT3, PXN, AKT1, P2RX7, RPS6KA1, GADD45G, JAK1, GHRL, SHC1	324	236	13588	3.55409	0.00745901	0.000166363	0.00631623
GOTERM_BP_FAT	GO:0042325~regulation of phosphorylation	18	4.45545	0.000578968	IRAK2, PTPN6, IL5, FGFR3, GNAI2, PICK1, TNFRSF14, PXN, P2RX7, DGKE, HEXIM1, PSEN2, GADD45G, GHRL, PDGFRB, CD4, SHC1, PPP1R14B	324	290	13588	2.60307	0.693695	0.0115327	0.993227
GOTERM_BP_FAT	GO:0019220~regulation of phosphate metabolic process	18	4.45545	0.000884439	IRAK2, PTPN6, IL5, FGFR3, GNAI2, PICK1, TNFRSF14, PXN, P2RX7, DGKE, HEXIM1, PSEN2, GADD45G, GHRL, PDGFRB, CD4, SHC1, PPP1R14B	324	301	13588	2.50794	0.83597	0.0158701	1.51352
GOTERM_BP_FAT	GO:0051174~regulation of phosphorus metabolic process	18	4.45545	0.000884439	IRAK2, PTPN6, IL5, FGFR3, GNAI2, PICK1, TNFRSF14, PXN, P2RX7, DGKE, HEXIM1, PSEN2, GADD45G, GHRL, PDGFRB, CD4, SHC1, PPP1R14B	324	301	13588	2.50794	0.83597	0.0158701	1.51352
GOTERM_BP_FAT	GO:0044093~positive regulation of molecular function	18	4.45545	0.00106079	TRP53, IRAK2, IL5, GNAI2, FOXJ1, PICK1, ARHGAP27, PXN, P2RX7, DGKE, SYDE1, LCK, PSEN2, GADD45G, GHRL, SHC1, IRF4, MYC	324	306	13588	2.46696	0.885633	0.0180564	1.81271
GOTERM_BP_FAT	GO:0043085~positive regulation of catalytic activity	16	3.9604	0.00147599	TRP53, IRAK2, GNAI2, FOXJ1, PICK1, ARHGAP27, PXN, P2RX7, DGKE, SYDE1, LCK, PSEN2, GADD45G, GHRL, SHC1, MYC	324	261	13588	2.57093	0.951086	0.0234812	2.51375
GOTERM_BP_FAT	GO:0045859~regulation of protein kinase activity	12	2.9703	0.00494514	IRAK2, PTPN6, P2RX7, DGKE, GNAI2, HEXIM1, GADD45G, PSEN2, PICK1, GHRL, SHC1, PXN	324	186	13588	2.70569	0.99996	0.0617117	8.18968
GOTERM_BP_FAT	GO:0000165~MAPKKK cascade	9	2.22772	0.005818	P2RX7, FGF8, FGFR3, GNAI2, GADD45G, GHRL, SHC1, ITPKB, PXN	324	114	13588	3.31092	0.999993	0.070524	9.56794
GOTERM_BP_FAT	GO:0043549~regulation of kinase activity	12	2.9703	0.00624915	IRAK2, PTPN6, P2RX7, DGKE, GNAI2, HEXIM1, GADD45G, PSEN2, PICK1, GHRL, SHC1, PXN	324	192	13588	2.62114	0.999997	0.0738222	10.2415
GOTERM_BP_FAT	GO:0051338~regulation of transferase activity	12	2.9703	0.00810192	IRAK2, PTPN6, P2RX7, DGKE, GNAI2, HEXIM1, GADD45G, PSEN2, PICK1, GHRL, SHC1, PXN	324	199	13588	2.52894	1	0.0910954	13.0827
GOTERM_BP_FAT	GO:0045860~positive regulation of protein kinase activity	9	2.22772	0.00950646	IRAK2, P2RX7, DGKE, GNAI2, GADD45G, PICK1, GHRL, SHC1, PXN	324	124	13588	3.04391	1	0.099601	15.1798
GOTERM_BP_FAT	GO:0033674~positive regulation of kinase activity	9	2.22772	0.0124259	IRAK2, P2RX7, DGKE, GNAI2, GADD45G, PICK1, GHRL, SHC1, PXN	324	130	13588	2.90342	1	0.122783	19.3873
GOTERM_BP_FAT	GO:0051347~positive regulation of transferase activity	9	2.22772	0.0153224	IRAK2, P2RX7, DGKE, GNAI2, GADD45G, PICK1, GHRL, SHC1, PXN	324	135	13588	2.79588	1	0.142627	23.3668
GOTERM_BP_FAT	GO:0032147~activation of protein kinase activity	5	1.23762	0.0326613	IRAK2, DGKE, GNAI2, GADD45G, PICK1	324	51	13588	4.1116	1	0.244469	43.5799
GOTERM_BP_FAT	GO:0000187~activation of MAPK activity	4	0.990099	0.115582	P2RX7, GHRL, SHC1, PXN	324	50	13588	3.35506	1	0.528244	87.9608
GOTERM_BP_FAT	GO:0043405~regulation of MAP kinase activity	5	1.23762	0.139522	PTPN6, P2RX7, GHRL, SHC1, PXN	324	84	13588	2.49633	1	0.590341	92.4979
GOTERM_BP_FAT	GO:0043406~positive regulation of MAP kinase activity	4	0.990099	0.16501	P2RX7, GHRL, SHC1, PXN	324	59	13588	2.84327	1	0.641653	95.5321
Annotation Cluster 25	Enrichment Score: 2.156354507020948
Category	Term	Count	%	PValue	Genes	List Total	Pop Hits	Pop Total	Fold Enrichment	Bonferroni	Benjamini	FDR
GOTERM_BP_FAT	GO:0007169~transmembrane receptor protein tyrosine kinase signaling pathway	16	3.9604	5.51342e-05	FGF8, FGFR3, FLT3, STAT5A, PICK1, STAT5B, FGF10, STAT3, AKT1, GSK3A, PDGFRB, SH2B2, FRS3, PTPN1, FGF3, CSF1R	324	192	13588	3.49486	0.10653	0.00158525	0.0949864
GOTERM_BP_FAT	GO:0007167~enzyme linked receptor protein signaling pathway	19	4.70297	9.49789e-05	TRP53, FGF8, FGFR3, SMAD7, FLT3, STAT5A, PICK1, STAT5B, FGF10, STAT3, AKT1, GSK3A, JAK1, PDGFRB, SH2B2, FRS3, PTPN1, FGF3, CSF1R	324	273	13588	2.91878	0.176384	0.00255005	0.163579
GOTERM_BP_FAT	GO:0032870~cellular response to hormone stimulus	8	1.9802	0.000426947	AKT1, GSK3A, STAT5A, STAT5B, SH2B2, PTPN1, AGRP, STAT3	324	58	13588	5.78459	0.582069	0.00954142	0.733337
GOTERM_BP_FAT	GO:0060397~JAK-STAT cascade involved in growth hormone signaling pathway	3	0.742574	0.00327456	STAT5A, STAT5B, STAT3	324	4	13588	31.4537	0.99877	0.0439763	5.49644
GOTERM_BP_FAT	GO:0060416~response to growth hormone stimulus	3	0.742574	0.00537198	STAT5A, STAT5B, STAT3	324	5	13588	25.163	0.999983	0.0656734	8.86612
GOTERM_BP_FAT	GO:0060396~growth hormone receptor signaling pathway	3	0.742574	0.00537198	STAT5A, STAT5B, STAT3	324	5	13588	25.163	0.999983	0.0656734	8.86612
GOTERM_BP_FAT	GO:0043434~response to peptide hormone stimulus	8	1.9802	0.00745315	AKT1, SLC27A1, GSK3A, STAT5A, STAT5B, SH2B2, PTPN1, STAT3	324	95	13588	3.53164	1	0.0850258	12.0976
INTERPRO	IPR013799:STAT transcription factor, protein interaction	3	0.742574	0.0091553	STAT5A, STAT5B, STAT3	386	7	17763	19.7221	0.998752	0.359669	13.0125
INTERPRO	IPR013801:STAT transcription factor, DNA-binding	3	0.742574	0.0091553	STAT5A, STAT5B, STAT3	386	7	17763	19.7221	0.998752	0.359669	13.0125
INTERPRO	IPR013800:STAT transcription factor, all-alpha	3	0.742574	0.0091553	STAT5A, STAT5B, STAT3	386	7	17763	19.7221	0.998752	0.359669	13.0125
INTERPRO	IPR012345:STAT transcription factor, DNA-binding, subdomain	3	0.742574	0.0091553	STAT5A, STAT5B, STAT3	386	7	17763	19.7221	0.998752	0.359669	13.0125
INTERPRO	IPR001217:STAT transcription factor, core	3	0.742574	0.0091553	STAT5A, STAT5B, STAT3	386	7	17763	19.7221	0.998752	0.359669	13.0125
PIR_SUPERFAMILY	PIRSF015568:signal transducer and transcription activator STAT5A	3	0.742574	0.0113064	STAT5A, STAT5B, STAT3	198	7	8136	17.6104	0.924315	0.577004	13.5387
GOTERM_BP_FAT	GO:0007259~JAK-STAT cascade	3	0.742574	0.142399	STAT5A, STAT5B, STAT3	324	28	13588	4.49339	1	0.596285	92.9187
GOTERM_BP_FAT	GO:0040014~regulation of multicellular organism growth	4	0.990099	0.263886	IKZF1, STAT5A, STAT5B, STAT3	324	75	13588	2.23671	1	0.786788	99.491
GOTERM_BP_FAT	GO:0040008~regulation of growth	6	1.48515	0.732038	TRP53, IKZF1, STAT5A, STAT5B, SHC1, STAT3	324	256	13588	0.982928	1	0.994615	100
Annotation Cluster 26	Enrichment Score: 2.0786138209479113
Category	Term	Count	%	PValue	Genes	List Total	Pop Hits	Pop Total	Fold Enrichment	Bonferroni	Benjamini	FDR
KEGG_PATHWAY	mmu04330:Notch signaling pathway	9	2.22772	9.34218e-05	HES1, NOTCH2, NOTCH1, HES5, DTX2, PSEN2, JAG2, PTCRA, LFNG	171	50	5738	6.04	0.0114256	0.000638208	0.107668
GOTERM_BP_FAT	GO:0043583~ear development	10	2.47525	0.000822447	HES1, WNT1, FGF8, FGFR3, HES5, WNT3A, JAG2, FGF10, GFI1, MYC	324	104	13588	4.03253	0.813803	0.0153033	1.40814
GOTERM_BP_FAT	GO:0048839~inner ear development	9	2.22772	0.00115348	HES1, WNT1, FGF8, FGFR3, HES5, WNT3A, JAG2, FGF10, GFI1	324	88	13588	4.28914	0.905383	0.0192983	1.96962
GOTERM_BP_FAT	GO:0001709~cell fate determination	5	1.23762	0.00357042	HES1, WNT1, NOTCH2, HES5, JAG2	324	27	13588	7.76635	0.999329	0.0469379	5.97877
GOTERM_BP_FAT	GO:0060113~inner ear receptor cell differentiation	5	1.23762	0.00527264	HES1, FGFR3, HES5, JAG2, GFI1	324	30	13588	6.98971	0.99998	0.0648832	8.70911
GOTERM_BP_FAT	GO:0009912~auditory receptor cell fate commitment	3	0.742574	0.00537198	HES1, HES5, JAG2	324	5	13588	25.163	0.999983	0.0656734	8.86612
GOTERM_BP_FAT	GO:0060120~inner ear receptor cell fate commitment	3	0.742574	0.00537198	HES1, HES5, JAG2	324	5	13588	25.163	0.999983	0.0656734	8.86612
GOTERM_BP_FAT	GO:0048664~neuron fate determination	3	0.742574	0.00793178	HES1, WNT1, HES5	324	6	13588	20.9691	1	0.0897553	12.8253
GOTERM_BP_FAT	GO:0007423~sensory organ development	14	3.46535	0.00860946	HES1, WNT1, FGF8, FGFR3, CRYAA, HES5, IKZF1, WNT3A, JAG2, FGF10, GFI1, MEIS1, MYC, STAT3	324	257	13588	2.28458	1	0.0934784	13.846
GOTERM_BP_FAT	GO:0042490~mechanoreceptor differentiation	5	1.23762	0.0101402	HES1, FGFR3, HES5, JAG2, GFI1	324	36	13588	5.82476	1	0.104319	16.1104
BIOCARTA	m_hesPathway:Segmentation Clock	5	1.23762	0.0102502	HES1, WNT1, NOTCH2, NOTCH1, LFNG	84	13	1171	5.36172	0.828269	0.356257	11.8227
GOTERM_BP_FAT	GO:0042491~auditory receptor cell differentiation	4	0.990099	0.0146621	HES1, HES5, JAG2, GFI1	324	22	13588	7.62514	1	0.138131	22.4762
GOTERM_BP_FAT	GO:0048663~neuron fate commitment	5	1.23762	0.0250794	HES1, WNT1, NOTCH1, HES5, JAG2	324	47	13588	4.46152	1	0.204348	35.4531
GOTERM_BP_FAT	GO:0042471~ear morphogenesis	6	1.48515	0.0345327	WNT1, FGF8, WNT3A, FGF10, GFI1, MYC	324	76	13588	3.31092	1	0.25491	45.432
GOTERM_BP_FAT	GO:0042472~inner ear morphogenesis	5	1.23762	0.0749952	WNT1, FGF8, WNT3A, FGF10, GFI1	324	67	13588	3.12972	1	0.412958	73.9108
GOTERM_BP_FAT	GO:0048562~embryonic organ morphogenesis	8	1.9802	0.0897275	BMI1, WNT1, FGF8, WNT3A, HOXA7, FGF10, GFI1, MYC	324	161	13588	2.08389	1	0.460748	80.2175
GOTERM_BP_FAT	GO:0030182~neuron differentiation	14	3.46535	0.157818	CEBPB, FGFR3, LDB1, WNT3A, JAG2, STAT3, HES1, WNT1, NOTCH1, HES5, GHRL, GFI1, ID3, RUNX3	324	399	13588	1.47152	1	0.629929	94.8203
Annotation Cluster 27	Enrichment Score: 2.070253196649872
Category	Term	Count	%	PValue	Genes	List Total	Pop Hits	Pop Total	Fold Enrichment	Bonferroni	Benjamini	FDR
GOTERM_BP_FAT	GO:0045582~positive regulation of T cell differentiation	7	1.73267	9.25964e-05	IKZF1, STAT5A, STAT5B, LCK, ITPKB, BAD, CD27	324	32	13588	9.174	0.172365	0.00251926	0.159478
GOTERM_BP_FAT	GO:0045621~positive regulation of lymphocyte differentiation	7	1.73267	0.000132036	IKZF1, STAT5A, STAT5B, LCK, ITPKB, BAD, CD27	324	34	13588	8.63435	0.236443	0.00340896	0.227333
GOTERM_BP_FAT	GO:0048537~mucosal-associated lymphoid tissue development	4	0.990099	0.00043386	IKZF1, STAT5A, STAT5B, RORC	324	7	13588	23.9647	0.587933	0.00948771	0.74517
GOTERM_BP_FAT	GO:0045637~regulation of myeloid cell differentiation	7	1.73267	0.0012602	IKZF1, LMO2, ETS1, LDB1, STAT5A, STAT5B, TOB2	324	51	13588	5.75623	0.923938	0.0208951	2.14999
GOTERM_BP_FAT	GO:0001779~natural killer cell differentiation	3	0.742574	0.00537198	IKZF1, STAT5A, STAT5B	324	5	13588	25.163	0.999983	0.0656734	8.86612
GOTERM_BP_FAT	GO:0030101~natural killer cell activation	4	0.990099	0.00592179	IKZF1, ELF4, STAT5A, STAT5B	324	16	13588	10.4846	0.999995	0.071318	9.73053
GOTERM_BP_FAT	GO:0048541~Peyer's patch development	3	0.742574	0.00793178	IKZF1, STAT5A, STAT5B	324	6	13588	20.9691	1	0.0897553	12.8253
GOTERM_BP_FAT	GO:0040018~positive regulation of multicellular organism growth	3	0.742574	0.134235	IKZF1, STAT5A, STAT5B	324	27	13588	4.65981	1	0.578352	91.6626
GOTERM_BP_FAT	GO:0040014~regulation of multicellular organism growth	4	0.990099	0.263886	IKZF1, STAT5A, STAT5B, STAT3	324	75	13588	2.23671	1	0.786788	99.491
GOTERM_BP_FAT	GO:0045927~positive regulation of growth	3	0.742574	0.385803	IKZF1, STAT5A, STAT5B	324	56	13588	2.24669	1	0.898127	99.9775
GOTERM_BP_FAT	GO:0040008~regulation of growth	6	1.48515	0.732038	TRP53, IKZF1, STAT5A, STAT5B, SHC1, STAT3	324	256	13588	0.982928	1	0.994615	100
Annotation Cluster 28	Enrichment Score: 2.0280791272888554
Category	Term	Count	%	PValue	Genes	List Total	Pop Hits	Pop Total	Fold Enrichment	Bonferroni	Benjamini	FDR
UP_SEQ_FEATURE	DNA-binding region:Basic motif	13	3.21782	0.000288674	BATF, HES1, FOS, BACH2, NCOA2, CEBPB, HES5, NCOA3, LYL1, MAFK, MYC, JUNB, MYCN	378	154	16021	3.57784	0.273986	0.101231	0.46111
INTERPRO	IPR001092:Basic helix-loop-helix dimerisation region bHLH	8	1.9802	0.0105407	HES1, NCOA2, HES5, NCOA3, LYL1, ID3, MYC, MYCN	386	111	17763	3.31662	0.999549	0.364385	14.8379
UP_SEQ_FEATURE	domain:Helix-loop-helix motif	8	1.9802	0.0145181	HES1, NCOA2, HES5, NCOA3, LYL1, ID3, MYC, MYCN	378	109	16021	3.11072	1	0.614816	20.8724
INTERPRO	IPR011598:Helix-loop-helix DNA-binding	6	1.48515	0.0373668	HES1, NCOA2, HES5, LYL1, MYC, MYCN	386	85	17763	3.24834	1	0.567848	43.8544
SMART	SM00353:HLH	8	1.9802	0.0438461	HES1, NCOA2, HES5, NCOA3, LYL1, ID3, MYC, MYCN	268	111	9131	2.45556	0.999591	0.579722	42.2556
Annotation Cluster 29	Enrichment Score: 1.9554113348856348
Category	Term	Count	%	PValue	Genes	List Total	Pop Hits	Pop Total	Fold Enrichment	Bonferroni	Benjamini	FDR
INTERPRO	IPR016243:Tyrosine-protein kinase, CSF-1/PDGF receptor	3	0.742574	0.00448695	FLT3, PDGFRB, CSF1R	386	5	17763	27.6109	0.961969	0.304595	6.58907
PIR_SUPERFAMILY	PIRSF000615:TyrPK_CSF1-R	3	0.742574	0.00555909	FLT3, PDGFRB, CSF1R	198	5	8136	24.6545	0.717883	0.717883	6.88351
PIR_SUPERFAMILY	PIRSF000615:tyrosine-protein kinase, CSF-1/PDGF receptor type	3	0.742574	0.00555909	FLT3, PDGFRB, CSF1R	198	5	8136	24.6545	0.717883	0.717883	6.88351
SP_PIR_KEYWORDS	tyrosine-specific protein kinase	5	1.23762	0.00732076	FGFR3, FGR, FLT3, PDGFRB, CSF1R	376	37	17854	6.41676	0.896733	0.0706221	9.39219
SP_PIR_KEYWORDS	tyrosine-protein kinase	8	1.9802	0.0112735	FGFR3, FGR, FLT3, HCK, LCK, PDGFRB, JAK1, CSF1R	376	116	17854	3.27476	0.969902	0.10072	14.1172
INTERPRO	IPR001824:Receptor tyrosine kinase, class III, conserved site	3	0.742574	0.0120331	FLT3, PDGFRB, CSF1R	386	8	17763	17.2568	0.999849	0.370745	16.7642
GOTERM_MF_FAT	GO:0004714~transmembrane receptor protein tyrosine kinase activity	4	0.990099	0.148993	FGFR3, FLT3, PDGFRB, CSF1R	318	56	13288	2.98473	1	0.874867	89.7718
Annotation Cluster 30	Enrichment Score: 1.9039152012112213
Category	Term	Count	%	PValue	Genes	List Total	Pop Hits	Pop Total	Fold Enrichment	Bonferroni	Benjamini	FDR
GOTERM_CC_FAT	GO:0044459~plasma membrane part	50	12.3762	0.00137231	IL6ST, GNA12, JAG2, IL17RB, GPC5, ACBD3, ERAS, RHOF, LAG3, ICAM1, PICK1, TNFRSF14, GPR132, MMP14, JUP, PRUNE, RHCG, RRAS2, LCK, PSEN2, SH3KBP1, PDGFRB, SLC38A3, FGFR3, CABP2, STX4A, HFE, PXN, LAPTM5, KRAS, IL12RB1, ITGAX, RASGRP2, CD4, TCIRG1, PTPN6, IL2RA, SELL, GRIN1, KCTD2, NOTCH2, KCNN4, P2RX4, P2RX7, NOTCH1, CORO1A, FNBP1, CD55, FCGR2B, PTPN1	246	1633	12504	1.55632	0.288633	0.0816177	1.76595
GOTERM_CC_FAT	GO:0005887~integral to plasma membrane	18	4.45545	0.0322547	SLC38A3, GRIN1, JAG2, GPR132, KCTD2, IL17RB, GPC5, NOTCH2, P2RX4, KCNN4, NOTCH1, P2RX7, LAPTM5, FCGR2B, RHCG, ITGAX, PSEN2, PDGFRB	246	531	12504	1.72303	0.999706	0.398415	34.6483
GOTERM_CC_FAT	GO:0031226~intrinsic to plasma membrane	18	4.45545	0.0438743	SLC38A3, GRIN1, JAG2, GPR132, KCTD2, IL17RB, GPC5, NOTCH2, P2RX4, KCNN4, NOTCH1, P2RX7, LAPTM5, FCGR2B, RHCG, ITGAX, PSEN2, PDGFRB	246	552	12504	1.65748	0.999985	0.426695	44.1284
Annotation Cluster 31	Enrichment Score: 1.8518246317527909
Category	Term	Count	%	PValue	Genes	List Total	Pop Hits	Pop Total	Fold Enrichment	Bonferroni	Benjamini	FDR
GOTERM_BP_FAT	GO:0030036~actin cytoskeleton organization	11	2.72277	0.00610353	CORO1C, FMNL1, CORO1A, FMNL3, KRAS, CRYAA, FOXJ1, WASF2, GHRL, SHC1, SH2B2	324	165	13588	2.79588	0.999996	0.0725791	10.0146
GOTERM_BP_FAT	GO:0030029~actin filament-based process	11	2.72277	0.0094436	CORO1C, FMNL1, CORO1A, FMNL3, KRAS, CRYAA, FOXJ1, WASF2, GHRL, SHC1, SH2B2	324	176	13588	2.62114	1	0.0994806	15.087
GOTERM_BP_FAT	GO:0007010~cytoskeleton organization	14	3.46535	0.0482844	FMNL1, FMNL3, KIF11, CRYAA, FOXJ1, WASF2, PXN, CORO1C, CORO1A, KRAS, GHRL, SHC1, SH2B2, PPP4C	324	326	13588	1.80103	1	0.313301	57.3861
Annotation Cluster 32	Enrichment Score: 1.8210679984008142
Category	Term	Count	%	PValue	Genes	List Total	Pop Hits	Pop Total	Fold Enrichment	Bonferroni	Benjamini	FDR
GOTERM_BP_FAT	GO:0002286~T cell activation during immune response	4	0.990099	0.00398693	TRP53, RELB, GADD45G, PSEN2	324	14	13588	11.9824	0.999715	0.0519459	6.65387
GOTERM_BP_FAT	GO:0002285~lymphocyte activation during immune response	4	0.990099	0.00972189	TRP53, RELB, GADD45G, PSEN2	324	19	13588	8.82911	1	0.101234	15.4972
GOTERM_BP_FAT	GO:0002263~cell activation during immune response	4	0.990099	0.0366159	TRP53, RELB, GADD45G, PSEN2	324	31	13588	5.41139	1	0.262759	47.4262
GOTERM_BP_FAT	GO:0002366~leukocyte activation during immune response	4	0.990099	0.0366159	TRP53, RELB, GADD45G, PSEN2	324	31	13588	5.41139	1	0.262759	47.4262
Annotation Cluster 33	Enrichment Score: 1.7435464356329624
Category	Term	Count	%	PValue	Genes	List Total	Pop Hits	Pop Total	Fold Enrichment	Bonferroni	Benjamini	FDR
GOTERM_BP_FAT	GO:0042035~regulation of cytokine biosynthetic process	11	2.72277	2.43257e-06	CEBPB, FOXJ1, STAT5A, STAT5B, IRF1, GHRL, NFKB1, IRF4, LTB, LAG3, CD27	324	64	13588	7.20814	0.00495743	0.000115569	0.00419268
GOTERM_BP_FAT	GO:0001817~regulation of cytokine production	13	3.21782	0.000119013	P2RX7, CEBPB, FOXJ1, STAT5A, STAT5B, IRF1, GHRL, NFKB1, IRF4, LTB, LAG3, CD27, IFNAR1	324	139	13588	3.92228	0.215853	0.00315293	0.204932
GOTERM_BP_FAT	GO:0042108~positive regulation of cytokine biosynthetic process	6	1.48515	0.00304289	STAT5A, STAT5B, IRF1, IRF4, LTB, CD27	324	42	13588	5.99118	0.998023	0.0414701	5.11713
GOTERM_BP_FAT	GO:0045076~regulation of interleukin-2 biosynthetic process	4	0.990099	0.00398693	STAT5A, STAT5B, IRF4, LAG3	324	14	13588	11.9824	0.999715	0.0519459	6.65387
GOTERM_BP_FAT	GO:0002706~regulation of lymphocyte mediated immunity	7	1.73267	0.0043818	PTPN6, P2RX7, FCGR2B, FOXJ1, STAT5A, STAT5B, LAG3	324	65	13588	4.51643	0.999873	0.0558884	7.28968
GOTERM_BP_FAT	GO:0002703~regulation of leukocyte mediated immunity	7	1.73267	0.00630349	PTPN6, P2RX7, FCGR2B, FOXJ1, STAT5A, STAT5B, LAG3	324	70	13588	4.19383	0.999998	0.0740153	10.3261
GOTERM_BP_FAT	GO:0032663~regulation of interleukin-2 production	4	0.990099	0.0112393	STAT5A, STAT5B, IRF4, LAG3	324	20	13588	8.38765	1	0.112766	17.7014
GOTERM_BP_FAT	GO:0031343~positive regulation of cell killing	4	0.990099	0.0165702	P2RX7, STAT5A, STAT5B, LAG3	324	23	13588	7.29361	1	0.151358	25.0235
GOTERM_BP_FAT	GO:0001912~positive regulation of leukocyte mediated cytotoxicity	4	0.990099	0.0165702	P2RX7, STAT5A, STAT5B, LAG3	324	23	13588	7.29361	1	0.151358	25.0235
GOTERM_BP_FAT	GO:0045086~positive regulation of interleukin-2 biosynthetic process	3	0.742574	0.0181594	STAT5A, STAT5B, IRF4	324	9	13588	13.9794	1	0.159145	27.0846
GOTERM_BP_FAT	GO:0002697~regulation of immune effector process	7	1.73267	0.0183174	PTPN6, P2RX7, FCGR2B, FOXJ1, STAT5A, STAT5B, LAG3	324	88	13588	3.336	1	0.159076	27.2866
GOTERM_BP_FAT	GO:0001910~regulation of leukocyte mediated cytotoxicity	4	0.990099	0.0336475	P2RX7, STAT5A, STAT5B, LAG3	324	30	13588	5.59177	1	0.250056	44.5632
GOTERM_BP_FAT	GO:0031341~regulation of cell killing	4	0.990099	0.0336475	P2RX7, STAT5A, STAT5B, LAG3	324	30	13588	5.59177	1	0.250056	44.5632
GOTERM_BP_FAT	GO:0002717~positive regulation of natural killer cell mediated immunity	3	0.742574	0.048239	STAT5A, STAT5B, LAG3	324	15	13588	8.38765	1	0.314014	57.351
GOTERM_BP_FAT	GO:0045954~positive regulation of natural killer cell mediated cytotoxicity	3	0.742574	0.048239	STAT5A, STAT5B, LAG3	324	15	13588	8.38765	1	0.314014	57.351
GOTERM_BP_FAT	GO:0002705~positive regulation of leukocyte mediated immunity	4	0.990099	0.0689875	P2RX7, STAT5A, STAT5B, LAG3	324	40	13588	4.19383	1	0.392514	70.8311
GOTERM_BP_FAT	GO:0002708~positive regulation of lymphocyte mediated immunity	4	0.990099	0.0689875	P2RX7, STAT5A, STAT5B, LAG3	324	40	13588	4.19383	1	0.392514	70.8311
GOTERM_BP_FAT	GO:0042269~regulation of natural killer cell mediated cytotoxicity	3	0.742574	0.0808211	STAT5A, STAT5B, LAG3	324	20	13588	6.29074	1	0.431356	76.6027
GOTERM_BP_FAT	GO:0002715~regulation of natural killer cell mediated immunity	3	0.742574	0.0808211	STAT5A, STAT5B, LAG3	324	20	13588	6.29074	1	0.431356	76.6027
GOTERM_BP_FAT	GO:0002699~positive regulation of immune effector process	4	0.990099	0.0957482	P2RX7, STAT5A, STAT5B, LAG3	324	46	13588	3.64681	1	0.476183	82.3556
GOTERM_BP_FAT	GO:0031349~positive regulation of defense response	4	0.990099	0.153524	TNFRSF1A, STAT5A, STAT5B, LAG3	324	57	13588	2.94304	1	0.620965	94.3458
GOTERM_BP_FAT	GO:0010876~lipid localization	6	1.48515	0.18918	KCNN4, SLC27A1, P2RX7, LRP10, STAT5A, STAT5B	324	128	13588	1.96586	1	0.685865	97.307
GOTERM_BP_FAT	GO:0045089~positive regulation of innate immune response	3	0.742574	0.210637	STAT5A, STAT5B, LAG3	324	36	13588	3.49486	1	0.719632	98.3038
GOTERM_BP_FAT	GO:0045088~regulation of innate immune response	3	0.742574	0.299019	STAT5A, STAT5B, LAG3	324	46	13588	2.7351	1	0.826048	99.7809
Annotation Cluster 34	Enrichment Score: 1.7008452154231448
Category	Term	Count	%	PValue	Genes	List Total	Pop Hits	Pop Total	Fold Enrichment	Bonferroni	Benjamini	FDR
GOTERM_BP_FAT	GO:0016055~Wnt receptor signaling pathway	12	2.9703	0.000271207	WNT1, HHEX, CCND1, WNT3, CSNK1G2, LDB1, WNT3A, FBXW4, RSPO2, SOX4, TLE1, WNT6	324	130	13588	3.87123	0.425441	0.00634932	0.466423
SP_PIR_KEYWORDS	wnt signaling pathway	9	2.22772	0.00346381	WNT1, HHEX, WNT3, CSNK1G2, WNT3A, FBXW4, RSPO2, TLE1, WNT6	376	118	17854	3.62166	0.657736	0.0403988	4.55082
INTERPRO	IPR005817:Wnt superfamily	4	0.990099	0.00647227	WNT1, WNT3, WNT3A, WNT6	386	18	17763	10.2263	0.99109	0.304501	9.3731
INTERPRO	IPR005816:Secreted growth factor Wnt protein	4	0.990099	0.00756384	WNT1, WNT3, WNT3A, WNT6	386	19	17763	9.68803	0.995993	0.32583	10.8706
INTERPRO	IPR018161:Secreted growth factor Wnt protein, conserved site	4	0.990099	0.00756384	WNT1, WNT3, WNT3A, WNT6	386	19	17763	9.68803	0.995993	0.32583	10.8706
PIR_SUPERFAMILY	PIRSF001784:int-1 transforming protein	4	0.990099	0.0101778	WNT1, WNT3, WNT3A, WNT6	198	19	8136	8.65072	0.901942	0.686858	12.2674
GOTERM_BP_FAT	GO:0007223~Wnt receptor signaling pathway, calcium modulating pathway	4	0.990099	0.0112393	WNT1, WNT3, WNT3A, WNT6	324	20	13588	8.38765	1	0.112766	17.7014
SMART	SM00097:WNT1	4	0.990099	0.0145712	WNT1, WNT3, WNT3A, WNT6	268	18	9131	7.57131	0.922233	0.57316	16.4543
KEGG_PATHWAY	mmu04340:Hedgehog signaling pathway	6	1.48515	0.0211157	WNT1, WNT3, CSNK1G2, WNT3A, PTCH2, WNT6	171	54	5738	3.7284	0.927564	0.068489	21.8144
KEGG_PATHWAY	mmu05217:Basal cell carcinoma	6	1.48515	0.0226881	TRP53, WNT1, WNT3, WNT3A, PTCH2, WNT6	171	55	5738	3.66061	0.94056	0.0715917	23.2503
KEGG_PATHWAY	mmu04916:Melanogenesis	8	1.9802	0.0282316	WNT1, WNT3, KRAS, GNAI2, WNT3A, MAPK3, CAMK2B, WNT6	171	100	5738	2.68444	0.970473	0.0823261	28.1228
GOTERM_CC_FAT	GO:0005578~proteinaceous extracellular matrix	7	1.73267	0.527825	WNT1, FMOD, GPC5, WNT3, WNT3A, MMP14, WNT6	246	297	12504	1.198	1	0.945405	99.9941
GOTERM_CC_FAT	GO:0031012~extracellular matrix	7	1.73267	0.566774	WNT1, FMOD, GPC5, WNT3, WNT3A, MMP14, WNT6	246	309	12504	1.15147	1	0.954783	99.9981
SP_PIR_KEYWORDS	extracellular matrix	5	1.23762	0.657423	WNT1, FMOD, WNT3, WNT3A, WNT6	376	213	17854	1.11465	1	0.955967	99.9999
Annotation Cluster 35	Enrichment Score: 1.6771499012839868
Category	Term	Count	%	PValue	Genes	List Total	Pop Hits	Pop Total	Fold Enrichment	Bonferroni	Benjamini	FDR
INTERPRO	IPR000436:Sushi/SCR/CCP	6	1.48515	0.00569974	CD55, IL2RA, SELL, PAPPA2, SUSD3, SELE	386	53	17763	5.2096	0.984323	0.314618	8.29911
SP_PIR_KEYWORDS	sushi	5	1.23762	0.0156168	CD55, IL2RA, SELL, SUSD3, SELE	376	46	17854	5.16131	0.992278	0.126373	19.0454
SMART	SM00032:CCP	6	1.48515	0.0188422	CD55, IL2RA, SELL, PAPPA2, SUSD3, SELE	268	53	9131	3.85708	0.963477	0.484163	20.7827
INTERPRO	IPR016060:Complement control module	5	1.23762	0.0293767	CD55, SELL, PAPPA2, SUSD3, SELE	386	54	17763	4.26094	1	0.52644	36.3604
UP_SEQ_FEATURE	domain:Sushi 1	4	0.990099	0.0419044	CD55, IL2RA, SELL, SELE	378	33	16021	5.13741	1	0.76274	49.6044
UP_SEQ_FEATURE	domain:Sushi 2	4	0.990099	0.0419044	CD55, IL2RA, SELL, SELE	378	33	16021	5.13741	1	0.76274	49.6044
Annotation Cluster 36	Enrichment Score: 1.6760327947379325
Category	Term	Count	%	PValue	Genes	List Total	Pop Hits	Pop Total	Fold Enrichment	Bonferroni	Benjamini	FDR
GOTERM_MF_FAT	GO:0019900~kinase binding	7	1.73267	0.0159175	CCND1, YWHAG, GTF2I, CCND2, FLT3, PICK1, STAT3	318	85	13288	3.44121	0.999113	0.394679	20.2887
GOTERM_MF_FAT	GO:0019899~enzyme binding	12	2.9703	0.021729	FMNL1, CCND1, YWHAG, FMNL3, GTF2I, CCND2, FLT3, PICK1, RGL3, COTL1, RFXANK, STAT3	318	229	13288	2.18967	0.999934	0.432215	26.6893
GOTERM_MF_FAT	GO:0019901~protein kinase binding	6	1.48515	0.0271011	CCND1, YWHAG, GTF2I, CCND2, PICK1, STAT3	318	71	13288	3.53123	0.999994	0.487555	32.178
Annotation Cluster 37	Enrichment Score: 1.6308226354632003
Category	Term	Count	%	PValue	Genes	List Total	Pop Hits	Pop Total	Fold Enrichment	Bonferroni	Benjamini	FDR
SP_PIR_KEYWORDS	myristylation	4	0.990099	0.0119187	GNAI2, FGR, ARF3, ARF6	376	23	17854	8.25809	0.9754	0.100447	14.8664
SP_PIR_KEYWORDS	myristate	7	1.73267	0.027465	GNAI2, CABP2, HCK, ARF3, LCK, FRS3, ARF6	376	109	17854	3.04943	0.999817	0.189325	31.1904
UP_SEQ_FEATURE	lipid moiety-binding region:N-myristoyl glycine	7	1.73267	0.0391312	GNAI2, CABP2, HCK, ARF3, LCK, FRS3, ARF6	378	106	16021	2.79892	1	0.760215	47.2179
Annotation Cluster 38	Enrichment Score: 1.6146385023705092
Category	Term	Count	%	PValue	Genes	List Total	Pop Hits	Pop Total	Fold Enrichment	Bonferroni	Benjamini	FDR
GOTERM_BP_FAT	GO:0009628~response to abiotic stimulus	16	3.9604	0.000999208	TRP53, SLC27A1, VAC14, CRYAA, GRIN1, HSPA1A, BCL2L1, MMP14, NFKBIL1, P2RX7, KRAS, ACOT11, GHRL, GFI1, LTB, MYC	324	251	13588	2.67336	0.870283	0.0171596	1.70833
GOTERM_BP_FAT	GO:0043523~regulation of neuron apoptosis	7	1.73267	0.0118738	TRP53, FGF8, KRAS, GRIN1, BCL2L1, LTB, NFKBIL1	324	80	13588	3.6696	1	0.1182	18.6069
GOTERM_BP_FAT	GO:0043524~negative regulation of neuron apoptosis	4	0.990099	0.115582	FGF8, KRAS, GRIN1, BCL2L1	324	50	13588	3.35506	1	0.528244	87.9608
GOTERM_BP_FAT	GO:0009314~response to radiation	6	1.48515	0.253695	TRP53, KRAS, GRIN1, GHRL, BCL2L1, MYC	324	143	13588	1.75965	1	0.777332	99.3549
Annotation Cluster 39	Enrichment Score: 1.5702859460689704
Category	Term	Count	%	PValue	Genes	List Total	Pop Hits	Pop Total	Fold Enrichment	Bonferroni	Benjamini	FDR
GOTERM_BP_FAT	GO:0050730~regulation of peptidyl-tyrosine phosphorylation	6	1.48515	0.0083074	PTPN6, FGFR3, IL5, PDGFRB, CD4, TNFRSF14	324	53	13588	4.74773	1	0.0917973	13.3925
GOTERM_BP_FAT	GO:0032270~positive regulation of cellular protein metabolic process	8	1.9802	0.00977166	AKT1, TRP53, P2RX7, FGFR3, IL5, CD4, TNFRSF14, PTMS	324	100	13588	3.35506	1	0.101215	15.5704
GOTERM_BP_FAT	GO:0051247~positive regulation of protein metabolic process	8	1.9802	0.0152072	AKT1, TRP53, P2RX7, FGFR3, IL5, CD4, TNFRSF14, PTMS	324	109	13588	3.07804	1	0.142269	23.2121
GOTERM_BP_FAT	GO:0032268~regulation of cellular protein metabolic process	14	3.46535	0.0166486	TRP53, NANOS3, PTPN6, IL5, FGFR3, MKNK2, CTCF, TNFRSF14, AKT1, P2RX7, PSEN2, PDGFRB, CD4, PTMS	324	280	13588	2.09691	1	0.151353	25.1265
GOTERM_BP_FAT	GO:0031399~regulation of protein modification process	10	2.47525	0.0171606	TRP53, PTPN6, P2RX7, FGFR3, IL5, PSEN2, PDGFRB, CD4, TNFRSF14, CTCF	324	165	13588	2.54171	1	0.154307	25.7955
GOTERM_BP_FAT	GO:0001932~regulation of protein amino acid phosphorylation	8	1.9802	0.0254086	PTPN6, P2RX7, FGFR3, IL5, PSEN2, PDGFRB, CD4, TNFRSF14	324	121	13588	2.77278	1	0.205156	35.8278
GOTERM_BP_FAT	GO:0031401~positive regulation of protein modification process	6	1.48515	0.0380002	TRP53, P2RX7, FGFR3, IL5, CD4, TNFRSF14	324	78	13588	3.22602	1	0.26773	48.7132
GOTERM_BP_FAT	GO:0001934~positive regulation of protein amino acid phosphorylation	5	1.23762	0.0438299	P2RX7, FGFR3, IL5, CD4, TNFRSF14	324	56	13588	3.74449	1	0.295895	53.8145
GOTERM_BP_FAT	GO:0050731~positive regulation of peptidyl-tyrosine phosphorylation	4	0.990099	0.049774	FGFR3, IL5, CD4, TNFRSF14	324	35	13588	4.79295	1	0.319477	58.5212
GOTERM_BP_FAT	GO:0042327~positive regulation of phosphorylation	5	1.23762	0.0541241	P2RX7, FGFR3, IL5, CD4, TNFRSF14	324	60	13588	3.49486	1	0.3376	61.6752
GOTERM_BP_FAT	GO:0010562~positive regulation of phosphorus metabolic process	5	1.23762	0.0597205	P2RX7, FGFR3, IL5, CD4, TNFRSF14	324	62	13588	3.38212	1	0.357875	65.4013
GOTERM_BP_FAT	GO:0045937~positive regulation of phosphate metabolic process	5	1.23762	0.0597205	P2RX7, FGFR3, IL5, CD4, TNFRSF14	324	62	13588	3.38212	1	0.357875	65.4013
Annotation Cluster 40	Enrichment Score: 1.544130516782984
Category	Term	Count	%	PValue	Genes	List Total	Pop Hits	Pop Total	Fold Enrichment	Bonferroni	Benjamini	FDR
GOTERM_BP_FAT	GO:0030177~positive regulation of Wnt receptor signaling pathway	3	0.742574	0.00793178	HHEX, SOX4, FGF10	324	6	13588	20.9691	1	0.0897553	12.8253
GOTERM_BP_FAT	GO:0030111~regulation of Wnt receptor signaling pathway	5	1.23762	0.0133962	HHEX, CCND1, SOX4, FGF10, PPAP2B	324	39	13588	5.3767	1	0.129301	20.7415
GOTERM_BP_FAT	GO:0031016~pancreas development	3	0.742574	0.21941	HHEX, SOX4, FGF10	324	37	13588	3.4004	1	0.733215	98.601
Annotation Cluster 41	Enrichment Score: 1.542560783236142
Category	Term	Count	%	PValue	Genes	List Total	Pop Hits	Pop Total	Fold Enrichment	Bonferroni	Benjamini	FDR
GOTERM_BP_FAT	GO:0001708~cell fate specification	6	1.48515	0.0129213	NOTCH1, FGF8, WNT3, PSEN2, FGF10, FGF3	324	59	13588	4.26491	1	0.126174	20.0814
GOTERM_BP_FAT	GO:0030324~lung development	8	1.9802	0.0166592	HES1, HHEX, NOTCH1, FGF8, PSEN2, FGF10, MMP14, MYCN	324	111	13588	3.02258	1	0.150778	25.1403
GOTERM_BP_FAT	GO:0030323~respiratory tube development	8	1.9802	0.0182067	HES1, HHEX, NOTCH1, FGF8, PSEN2, FGF10, MMP14, MYCN	324	113	13588	2.96908	1	0.158855	27.1451
GOTERM_BP_FAT	GO:0007368~determination of left/right symmetry	5	1.23762	0.0186731	NOTCH2, NOTCH1, FGF8, WNT3A, FGF10	324	43	13588	4.87654	1	0.159915	27.7393
GOTERM_BP_FAT	GO:0009799~determination of symmetry	5	1.23762	0.0201666	NOTCH2, NOTCH1, FGF8, WNT3A, FGF10	324	44	13588	4.76571	1	0.169569	29.6116
GOTERM_BP_FAT	GO:0009855~determination of bilateral symmetry	5	1.23762	0.0201666	NOTCH2, NOTCH1, FGF8, WNT3A, FGF10	324	44	13588	4.76571	1	0.169569	29.6116
GOTERM_BP_FAT	GO:0035113~embryonic appendage morphogenesis	7	1.73267	0.0280419	NOTCH2, NOTCH1, FGF8, FBXW4, GNA12, PSEN2, FGF10	324	97	13588	3.02647	1	0.220725	38.7516
GOTERM_BP_FAT	GO:0030326~embryonic limb morphogenesis	7	1.73267	0.0280419	NOTCH2, NOTCH1, FGF8, FBXW4, GNA12, PSEN2, FGF10	324	97	13588	3.02647	1	0.220725	38.7516
GOTERM_BP_FAT	GO:0060541~respiratory system development	8	1.9802	0.0285505	HES1, HHEX, NOTCH1, FGF8, PSEN2, FGF10, MMP14, MYCN	324	124	13588	2.70569	1	0.222615	39.3018
GOTERM_BP_FAT	GO:0035107~appendage morphogenesis	7	1.73267	0.0564358	NOTCH2, NOTCH1, FGF8, FBXW4, GNA12, PSEN2, FGF10	324	115	13588	2.55276	1	0.346476	63.258
GOTERM_BP_FAT	GO:0035108~limb morphogenesis	7	1.73267	0.0564358	NOTCH2, NOTCH1, FGF8, FBXW4, GNA12, PSEN2, FGF10	324	115	13588	2.55276	1	0.346476	63.258
GOTERM_BP_FAT	GO:0048736~appendage development	7	1.73267	0.0644691	NOTCH2, NOTCH1, FGF8, FBXW4, GNA12, PSEN2, FGF10	324	119	13588	2.46696	1	0.375684	68.2926
GOTERM_BP_FAT	GO:0060173~limb development	7	1.73267	0.0644691	NOTCH2, NOTCH1, FGF8, FBXW4, GNA12, PSEN2, FGF10	324	119	13588	2.46696	1	0.375684	68.2926
Annotation Cluster 42	Enrichment Score: 1.5218993252494564
Category	Term	Count	%	PValue	Genes	List Total	Pop Hits	Pop Total	Fold Enrichment	Bonferroni	Benjamini	FDR
GOTERM_BP_FAT	GO:0032103~positive regulation of response to external stimulus	6	1.48515	0.00218242	TNFRSF1A, IL16, STAT5A, STAT5B, FGF10, GHRL	324	39	13588	6.45204	0.988479	0.0309446	3.69569
GOTERM_BP_FAT	GO:0032101~regulation of response to external stimulus	9	2.22772	0.00314256	TNFRSF1A, IL2RA, IL16, FCGR2B, STAT5A, STAT5B, GRIN1, FGF10, GHRL	324	103	13588	3.66451	0.998388	0.0425181	5.2805
GOTERM_BP_FAT	GO:0050727~regulation of inflammatory response	6	1.48515	0.0112277	TNFRSF1A, IL2RA, FCGR2B, STAT5A, STAT5B, GHRL	324	57	13588	4.41455	1	0.113208	17.6848
GOTERM_BP_FAT	GO:0048585~negative regulation of response to stimulus	6	1.48515	0.0190155	PTPN6, IL2RA, FCGR2B, FOXJ1, GRIN1, GHRL	324	65	13588	3.87123	1	0.161287	28.1727
GOTERM_BP_FAT	GO:0032102~negative regulation of response to external stimulus	4	0.990099	0.0533771	IL2RA, FCGR2B, GRIN1, GHRL	324	36	13588	4.65981	1	0.334701	61.1502
GOTERM_BP_FAT	GO:0050728~negative regulation of inflammatory response	3	0.742574	0.0953033	IL2RA, FCGR2B, GHRL	324	22	13588	5.71886	1	0.47666	82.2053
GOTERM_BP_FAT	GO:0050729~positive regulation of inflammatory response	3	0.742574	0.110455	TNFRSF1A, STAT5A, STAT5B	324	24	13588	5.24228	1	0.516557	86.6998
GOTERM_BP_FAT	GO:0031349~positive regulation of defense response	4	0.990099	0.153524	TNFRSF1A, STAT5A, STAT5B, LAG3	324	57	13588	2.94304	1	0.620965	94.3458
GOTERM_BP_FAT	GO:0031348~negative regulation of defense response	3	0.742574	0.159023	IL2RA, FCGR2B, GHRL	324	30	13588	4.19383	1	0.631944	94.9466
Annotation Cluster 43	Enrichment Score: 1.5201553242090797
Category	Term	Count	%	PValue	Genes	List Total	Pop Hits	Pop Total	Fold Enrichment	Bonferroni	Benjamini	FDR
GOTERM_BP_FAT	GO:0021903~rostrocaudal neural tube patterning	3	0.742574	0.010931	BMI1, HES1, WNT1	324	7	13588	17.9735	1	0.111467	17.258
GOTERM_BP_FAT	GO:0021532~neural tube patterning	4	0.990099	0.0186108	BMI1, HES1, WNT1, PSEN2	324	24	13588	6.98971	1	0.160085	27.6602
GOTERM_BP_FAT	GO:0021915~neural tube development	5	1.23762	0.135242	BMI1, HES1, WNT1, NOTCH1, PSEN2	324	83	13588	2.5264	1	0.580214	91.8282
Annotation Cluster 44	Enrichment Score: 1.4880226644307493
Category	Term	Count	%	PValue	Genes	List Total	Pop Hits	Pop Total	Fold Enrichment	Bonferroni	Benjamini	FDR
GOTERM_MF_FAT	GO:0019955~cytokine binding	11	2.72277	4.50447e-05	TNFRSF1A, CCR7, IL2RA, IL12RB1, IL6ST, IL10RB, CSF3R, EPOR, IFNAR1, CSF1R, IL17RB	318	88	13288	5.22327	0.0195367	0.00492036	0.0636391
KEGG_PATHWAY	mmu04060:Cytokine-cytokine receptor interaction	19	4.70297	0.000288584	IL5, LTBR, IL2RA, IL6ST, FLT3, TNFRSF14, IL17RB, IFNAR1, TNFRSF1A, CCR7, IL12RB1, IL10RB, CSF3R, PDGFRB, EPOR, LTB, IFNGR2, CD27, CSF1R	171	244	5738	2.61293	0.0348782	0.0016891	0.332251
GOTERM_MF_FAT	GO:0004896~cytokine receptor activity	8	1.9802	0.000312607	IL2RA, IL12RB1, IL6ST, IL10RB, CSF3R, EPOR, IFNAR1, IL17RB	318	55	13288	6.07799	0.12798	0.0225654	0.440876
INTERPRO	IPR003529:Long hematopoietin receptor, gp130 family 2, conserved site	3	0.742574	0.0091553	IL12RB1, IL6ST, CSF3R	386	7	17763	19.7221	0.998752	0.359669	13.0125
UP_SEQ_FEATURE	short sequence motif:Box 1 motif	4	0.990099	0.0202581	IL12RB1, IL6ST, CSF3R, EPOR	378	25	16021	6.78138	1	0.678529	27.9365
UP_SEQ_FEATURE	short sequence motif:WSXWS motif	4	0.990099	0.0357214	IL12RB1, IL6ST, CSF3R, EPOR	378	31	16021	5.46885	1	0.739372	44.1383
INTERPRO	IPR008957:Fibronectin, type III-like fold	7	1.73267	0.22085	IL12RB1, IL6ST, IL10RB, CSF3R, EPOR, IFNGR2, IFNAR1	386	187	17763	1.7226	1	0.956195	97.7233
UP_SEQ_FEATURE	domain:Fibronectin type-III 5	3	0.742574	0.224857	IL12RB1, IL6ST, CSF3R	378	38	16021	3.34607	1	0.987889	98.3048
INTERPRO	IPR003961:Fibronectin, type III	7	1.73267	0.234912	IL12RB1, IL6ST, IL10RB, CSF3R, EPOR, IFNGR2, IFNAR1	386	191	17763	1.68653	1	0.961008	98.2725
UP_SEQ_FEATURE	domain:Fibronectin type-III 3	4	0.990099	0.252713	IL12RB1, IL6ST, CSF3R, IFNAR1	378	74	16021	2.29101	1	0.991948	99.0564
UP_SEQ_FEATURE	domain:Fibronectin type-III 2	5	1.23762	0.312709	IL12RB1, IL6ST, IL10RB, CSF3R, IFNAR1	378	120	16021	1.76598	1	0.997371	99.7529
UP_SEQ_FEATURE	domain:Fibronectin type-III 1	5	1.23762	0.318037	IL12RB1, IL6ST, IL10RB, CSF3R, IFNAR1	378	121	16021	1.75139	1	0.997468	99.7818
UP_SEQ_FEATURE	domain:Fibronectin type-III 4	3	0.742574	0.380973	IL12RB1, IL6ST, CSF3R	378	56	16021	2.27055	1	0.998593	99.9537
SMART	SM00060:FN3	7	1.73267	0.489237	IL12RB1, IL6ST, IL10RB, CSF3R, EPOR, IFNGR2, IFNAR1	268	191	9131	1.24867	1	0.982245	99.9733
Annotation Cluster 45	Enrichment Score: 1.468631274941953
Category	Term	Count	%	PValue	Genes	List Total	Pop Hits	Pop Total	Fold Enrichment	Bonferroni	Benjamini	FDR
GOTERM_BP_FAT	GO:0018212~peptidyl-tyrosine modification	5	1.23762	0.0111612	IL12RB1, STAT5A, LCK, JAK1, PXN	324	37	13588	5.66733	1	0.113128	17.5893
GOTERM_BP_FAT	GO:0018108~peptidyl-tyrosine phosphorylation	5	1.23762	0.0111612	IL12RB1, STAT5A, LCK, JAK1, PXN	324	37	13588	5.66733	1	0.113128	17.5893
BIOCARTA	m_il7Pathway:IL-7 Signal Transduction	3	0.742574	0.315272	STAT5A, LCK, JAK1	84	16	1171	2.61384	1	0.842824	99.0197
Annotation Cluster 46	Enrichment Score: 1.4668484777028836
Category	Term	Count	%	PValue	Genes	List Total	Pop Hits	Pop Total	Fold Enrichment	Bonferroni	Benjamini	FDR
GOTERM_BP_FAT	GO:0009967~positive regulation of signal transduction	13	3.21782	0.000841805	FGFR3, FGF10, SOX4, ITPKB, PIM2, NFKBIL1, NOTCH2, HHEX, P2RX7, KRAS, CD4, LTB, CD27	324	172	13588	3.16975	0.821029	0.0155195	1.44105
GOTERM_BP_FAT	GO:0010647~positive regulation of cell communication	13	3.21782	0.00188837	FGFR3, FGF10, SOX4, ITPKB, PIM2, NFKBIL1, NOTCH2, HHEX, P2RX7, KRAS, CD4, LTB, CD27	324	189	13588	2.88464	0.978965	0.0277932	3.20535
GOTERM_BP_FAT	GO:0010740~positive regulation of protein kinase cascade	7	1.73267	0.0183174	P2RX7, FGFR3, FGF10, PIM2, LTB, NFKBIL1, CD27	324	88	13588	3.336	1	0.159076	27.2866
GOTERM_BP_FAT	GO:0010627~regulation of protein kinase cascade	8	1.9802	0.0768615	PTPN6, P2RX7, FGFR3, FGF10, PIM2, LTB, NFKBIL1, CD27	324	155	13588	2.16456	1	0.419947	74.8034
GOTERM_BP_FAT	GO:0043410~positive regulation of MAPKKK cascade	4	0.990099	0.100567	P2RX7, FGFR3, FGF10, CD27	324	47	13588	3.56921	1	0.488494	83.9078
GOTERM_BP_FAT	GO:0043408~regulation of MAPKKK cascade	5	1.23762	0.180304	PTPN6, P2RX7, FGFR3, FGF10, CD27	324	93	13588	2.25475	1	0.672384	96.7512
GOTERM_BP_FAT	GO:0043123~positive regulation of I-kappaB kinase/NF-kappaB cascade	3	0.742574	0.184565	PIM2, LTB, NFKBIL1	324	33	13588	3.81257	1	0.679832	97.0303
GOTERM_BP_FAT	GO:0043122~regulation of I-kappaB kinase/NF-kappaB cascade	3	0.742574	0.245886	PIM2, LTB, NFKBIL1	324	40	13588	3.14537	1	0.766822	99.2282
Annotation Cluster 47	Enrichment Score: 1.4411441513511485
Category	Term	Count	%	PValue	Genes	List Total	Pop Hits	Pop Total	Fold Enrichment	Bonferroni	Benjamini	FDR
GOTERM_BP_FAT	GO:0000082~G1/S transition of mitotic cell cycle	5	1.23762	0.00408863	CCND1, CCND2, CAMK2B, GPR132, NFATC1	324	28	13588	7.48898	0.999768	0.0529013	6.81802
GOTERM_BP_FAT	GO:0051329~interphase of mitotic cell cycle	6	1.48515	0.0059607	CCND1, ANP32B, CCND2, CAMK2B, GPR132, NFATC1	324	49	13588	5.1353	0.999995	0.0713517	9.79141
GOTERM_BP_FAT	GO:0051325~interphase	6	1.48515	0.00706619	CCND1, ANP32B, CCND2, CAMK2B, GPR132, NFATC1	324	51	13588	4.93391	0.999999	0.0812324	11.505
GOTERM_BP_FAT	GO:0007049~cell cycle	22	5.44554	0.0578438	TRP53, KIF11, CRYAA, IKZF1, ANP32B, LIN9, MSH5, PIM1, GPR132, PIM3, NCAPD2, CDT1, NOTCH2, CCND1, RCC2, CCND3, CCND2, MAP3K8, MAPK3, CAMK2B, LFNG, NFATC1	324	611	13588	1.51005	1	0.350576	64.1916
GOTERM_BP_FAT	GO:0022403~cell cycle phase	12	2.9703	0.159121	CCND1, KIF11, CRYAA, ANP32B, RCC2, CCND2, MSH5, CAMK2B, GPR132, LFNG, NCAPD2, NFATC1	324	328	13588	1.53433	1	0.631154	94.9568
GOTERM_BP_FAT	GO:0000278~mitotic cell cycle	9	2.22772	0.225603	CCND1, KIF11, ANP32B, RCC2, CCND2, CAMK2B, GPR132, NCAPD2, NFATC1	324	244	13588	1.5469	1	0.742494	98.7805
GOTERM_BP_FAT	GO:0022402~cell cycle process	13	3.21782	0.228349	KIF11, ANP32B, CRYAA, MSH5, GPR132, NCAPD2, NOTCH2, CCND1, RCC2, CCND2, CAMK2B, LFNG, NFATC1	324	393	13588	1.38727	1	0.745501	98.8529
Annotation Cluster 48	Enrichment Score: 1.4353623387808585
Category	Term	Count	%	PValue	Genes	List Total	Pop Hits	Pop Total	Fold Enrichment	Bonferroni	Benjamini	FDR
GOTERM_BP_FAT	GO:0043281~regulation of caspase activity	6	1.48515	0.00649698	TRP53, LCK, INTS1, HSPA1A, BAD, MYC	324	50	13588	5.03259	0.999998	0.0757721	10.6266
GOTERM_BP_FAT	GO:0052548~regulation of endopeptidase activity	6	1.48515	0.00649698	TRP53, LCK, INTS1, HSPA1A, BAD, MYC	324	50	13588	5.03259	0.999998	0.0757721	10.6266
GOTERM_BP_FAT	GO:0052547~regulation of peptidase activity	6	1.48515	0.00706619	TRP53, LCK, INTS1, HSPA1A, BAD, MYC	324	51	13588	4.93391	0.999999	0.0812324	11.505
GOTERM_BP_FAT	GO:0006919~activation of caspase activity	3	0.742574	0.184565	TRP53, LCK, MYC	324	33	13588	3.81257	1	0.679832	97.0303
GOTERM_BP_FAT	GO:0010952~positive regulation of peptidase activity	3	0.742574	0.210637	TRP53, LCK, MYC	324	36	13588	3.49486	1	0.719632	98.3038
GOTERM_BP_FAT	GO:0043280~positive regulation of caspase activity	3	0.742574	0.210637	TRP53, LCK, MYC	324	36	13588	3.49486	1	0.719632	98.3038
Annotation Cluster 49	Enrichment Score: 1.4062618497515103
Category	Term	Count	%	PValue	Genes	List Total	Pop Hits	Pop Total	Fold Enrichment	Bonferroni	Benjamini	FDR
SP_PIR_KEYWORDS	neurogenesis	10	2.47525	0.00342209	MEF2D, SERPINE2, SMARCE1, HES5, GLIS2, SEMA7A, SEMA4B, ARID1A, SEMA3B, SEMA4D	376	144	17854	3.2975	0.653281	0.0414845	4.49717
INTERPRO	IPR002165:Plexin	4	0.990099	0.0266101	SEMA7A, SEMA4B, SEMA3B, SEMA4D	386	30	17763	6.13575	1	0.529584	33.5548
UP_SEQ_FEATURE	domain:Sema	4	0.990099	0.0274053	SEMA7A, SEMA4B, SEMA3B, SEMA4D	378	28	16021	6.0548	1	0.708487	35.9065
INTERPRO	IPR001627:Semaphorin/CD100 antigen	4	0.990099	0.029	SEMA7A, SEMA4B, SEMA3B, SEMA4D	386	31	17763	5.93782	1	0.534246	35.985
UP_SEQ_FEATURE	domain:Ig-like C2-type	7	1.73267	0.0293939	FLT3, IL6ST, SEMA7A, CSF3R, SEMA4B, SEMA3B, SEMA4D	378	99	16021	2.99682	1	0.719886	37.9724
KEGG_PATHWAY	mmu04360:Axon guidance	9	2.22772	0.0399482	KRAS, GNAI2, SEMA7A, MAPK3, NFAT5, SEMA4B, SEMA3B, SEMA4D, NFATC1	171	131	5738	2.30534	0.993359	0.11254	37.5048
PIR_SUPERFAMILY	PIRSF005526:semaphorin	3	0.742574	0.0438474	SEMA7A, SEMA4B, SEMA3B	198	14	8136	8.80519	0.999962	0.816651	43.6526
SMART	SM00630:Sema	4	0.990099	0.060896	SEMA7A, SEMA4B, SEMA3B, SEMA4D	268	31	9131	4.39624	0.999982	0.629848	53.6761
INTERPRO	IPR003659:Plexin/semaphorin/integrin	4	0.990099	0.0774788	SEMA7A, SEMA4B, SEMA3B, SEMA4D	386	46	17763	4.00158	1	0.769089	70.5459
INTERPRO	IPR015943:WD40/YVTN repeat-like	11	2.72277	0.128262	CORO1C, WDFY1, CORO1A, SEMA7A, FBXW4, AHI1, SEMA4B, EIF3I, TLE1, SEMA3B, SEMA4D	386	305	17763	1.65967	1	0.885755	87.5138
SMART	SM00423:PSI	4	0.990099	0.150654	SEMA7A, SEMA4B, SEMA3B, SEMA4D	268	46	9131	2.96269	1	0.830646	86.4653
Annotation Cluster 50	Enrichment Score: 1.3972098156027886
Category	Term	Count	%	PValue	Genes	List Total	Pop Hits	Pop Total	Fold Enrichment	Bonferroni	Benjamini	FDR
SP_PIR_KEYWORDS	blocked amino end	5	1.23762	0.00384883	ACTB, GNAI2, FGR, ARF3, ARF6	376	31	17854	7.65872	0.69626	0.0431731	5.04466
SP_PIR_KEYWORDS	myristylation	4	0.990099	0.0119187	GNAI2, FGR, ARF3, ARF6	376	23	17854	8.25809	0.9754	0.100447	14.8664
SP_PIR_KEYWORDS	nucleotide binding	5	1.23762	0.04547	DDX3X, GNAI2, ARF3, GNA12, ARF6	376	64	17854	3.70969	0.999999	0.27878	46.456
SP_PIR_KEYWORDS	P-loop	5	1.23762	0.0476819	DDX3X, GNAI2, ARF3, GNA12, ARF6	376	65	17854	3.65262	1	0.279771	48.0977
UP_SEQ_FEATURE	nucleotide phosphate-binding region:GTP	10	2.47525	0.198496	ADSSL1, KRAS, GIMAP6, GNAI2, RRAS2, ARF3, GNA12, ERAS, ARF6, RHOF	378	274	16021	1.54685	1	0.979656	97.1045
SP_PIR_KEYWORDS	gtp-binding	10	2.47525	0.209582	ADSSL1, KRAS, GIMAP6, GNAI2, RRAS2, ARF3, GNA12, ERAS, ARF6, RHOF	376	313	17854	1.51706	1	0.625472	95.7449
Annotation Cluster 51	Enrichment Score: 1.3936587024405036
Category	Term	Count	%	PValue	Genes	List Total	Pop Hits	Pop Total	Fold Enrichment	Bonferroni	Benjamini	FDR
GOTERM_BP_FAT	GO:0003006~reproductive developmental process	15	3.71287	0.00433855	SHBG, PLAG1, FGF8, STAT5A, STAT5B, BCL2L1, MMP14, JUNB, AKT1, NOTCH1, NCOA3, GHRL, EPOR, KLHL10, LFNG	324	264	13588	2.38286	0.999861	0.055698	7.22022
GOTERM_BP_FAT	GO:0048608~reproductive structure development	9	2.22772	0.0124259	PLAG1, NOTCH1, NCOA3, STAT5A, STAT5B, KLHL10, BCL2L1, MMP14, LFNG	324	130	13588	2.90342	1	0.122783	19.3873
GOTERM_BP_FAT	GO:0046660~female sex differentiation	6	1.48515	0.0178898	NCOA3, STAT5A, STAT5B, BCL2L1, MMP14, LFNG	324	64	13588	3.93171	1	0.157628	26.7387
GOTERM_BP_FAT	GO:0046543~development of secondary female sexual characteristics	3	0.742574	0.0181594	NCOA3, STAT5A, STAT5B	324	9	13588	13.9794	1	0.159145	27.0846
GOTERM_BP_FAT	GO:0022602~ovulation cycle process	5	1.23762	0.0250794	STAT5A, STAT5B, BCL2L1, MMP14, LFNG	324	47	13588	4.46152	1	0.204348	35.4531
GOTERM_BP_FAT	GO:0042698~ovulation cycle	5	1.23762	0.0268633	STAT5A, STAT5B, BCL2L1, MMP14, LFNG	324	48	13588	4.36857	1	0.214027	37.4589
GOTERM_BP_FAT	GO:0045136~development of secondary sexual characteristics	3	0.742574	0.0268891	NCOA3, STAT5A, STAT5B	324	11	13588	11.4377	1	0.213394	37.4874
GOTERM_BP_FAT	GO:0007548~sex differentiation	8	1.9802	0.0356014	FGF8, NCOA3, STAT5A, STAT5B, KLHL10, BCL2L1, MMP14, LFNG	324	130	13588	2.58082	1	0.258165	46.4637
GOTERM_BP_FAT	GO:0008585~female gonad development	5	1.23762	0.036902	STAT5A, STAT5B, BCL2L1, MMP14, LFNG	324	53	13588	3.95644	1	0.263646	47.6947
GOTERM_BP_FAT	GO:0045137~development of primary sexual characteristics	7	1.73267	0.0376071	FGF8, STAT5A, STAT5B, KLHL10, BCL2L1, MMP14, LFNG	324	104	13588	2.82277	1	0.266215	48.3508
GOTERM_BP_FAT	GO:0046545~development of primary female sexual characteristics	5	1.23762	0.0462905	STAT5A, STAT5B, BCL2L1, MMP14, LFNG	324	57	13588	3.6788	1	0.306079	55.8208
GOTERM_BP_FAT	GO:0046661~male sex differentiation	5	1.23762	0.0462905	FGF8, STAT5A, STAT5B, KLHL10, BCL2L1	324	57	13588	3.6788	1	0.306079	55.8208
GOTERM_BP_FAT	GO:0008406~gonad development	6	1.48515	0.0584505	STAT5A, STAT5B, KLHL10, BCL2L1, MMP14, LFNG	324	88	13588	2.85943	1	0.352602	64.587
GOTERM_BP_FAT	GO:0048511~rhythmic process	6	1.48515	0.0841082	PTGDS, STAT5A, STAT5B, BCL2L1, MMP14, LFNG	324	98	13588	2.56765	1	0.442707	78.0037
GOTERM_BP_FAT	GO:0001541~ovarian follicle development	3	0.742574	0.184565	BCL2L1, MMP14, LFNG	324	33	13588	3.81257	1	0.679832	97.0303
GOTERM_BP_FAT	GO:0030155~regulation of cell adhesion	5	1.23762	0.185063	ICAM1, STAT5A, STAT5B, JAG2, MMP14	324	94	13588	2.23076	1	0.678935	97.0614
GOTERM_BP_FAT	GO:0046546~development of primary male sexual characteristics	3	0.742574	0.360169	FGF8, KLHL10, BCL2L1	324	53	13588	2.37386	1	0.880165	99.9546
Annotation Cluster 52	Enrichment Score: 1.379929182374166
Category	Term	Count	%	PValue	Genes	List Total	Pop Hits	Pop Total	Fold Enrichment	Bonferroni	Benjamini	FDR
GOTERM_BP_FAT	GO:0048732~gland development	14	3.46535	0.00087167	PLAG1, FGF8, CEBPB, IKZF1, STAT5A, WNT3A, STAT5B, FGF10, HES1, HHEX, CCND1, NOTCH1, LY6E, NCOA3	324	197	13588	2.98038	0.831631	0.0159223	1.49182
GOTERM_BP_FAT	GO:0048729~tissue morphogenesis	15	3.71287	0.00169347	FGF8, FGFR3, SMAD7, STAT5A, WNT3A, JAG2, FGF10, SNAI1, HHEX, NOTCH2, NOTCH1, WNT3, LY6E, NCOA3, RUNX3	324	238	13588	2.64317	0.968655	0.0253235	2.87907
GOTERM_BP_FAT	GO:0048754~branching morphogenesis of a tube	8	1.9802	0.00665041	HHEX, NOTCH1, FGF8, NCOA3, FGF10, MMP14, PXN, MYCN	324	93	13588	3.60759	0.999999	0.0770583	10.8642
GOTERM_BP_FAT	GO:0030324~lung development	8	1.9802	0.0166592	HES1, HHEX, NOTCH1, FGF8, PSEN2, FGF10, MMP14, MYCN	324	111	13588	3.02258	1	0.150778	25.1403
GOTERM_BP_FAT	GO:0030323~respiratory tube development	8	1.9802	0.0182067	HES1, HHEX, NOTCH1, FGF8, PSEN2, FGF10, MMP14, MYCN	324	113	13588	2.96908	1	0.158855	27.1451
GOTERM_BP_FAT	GO:0060541~respiratory system development	8	1.9802	0.0285505	HES1, HHEX, NOTCH1, FGF8, PSEN2, FGF10, MMP14, MYCN	324	124	13588	2.70569	1	0.222615	39.3018
GOTERM_BP_FAT	GO:0001763~morphogenesis of a branching structure	8	1.9802	0.0296537	HHEX, NOTCH1, FGF8, NCOA3, FGF10, MMP14, PXN, MYCN	324	125	13588	2.68405	1	0.228555	40.479
GOTERM_BP_FAT	GO:0022612~gland morphogenesis	6	1.48515	0.0496436	PLAG1, NOTCH1, FGF8, NCOA3, STAT5A, FGF10	324	84	13588	2.99559	1	0.319741	58.423
GOTERM_BP_FAT	GO:0035239~tube morphogenesis	9	2.22772	0.0517486	HHEX, NOTCH1, FGF8, NCOA3, WNT3A, FGF10, MMP14, PXN, MYCN	324	171	13588	2.20728	1	0.328097	59.982
GOTERM_BP_FAT	GO:0002009~morphogenesis of an epithelium	9	2.22772	0.0546926	HHEX, NOTCH2, NOTCH1, FGF8, FGFR3, NCOA3, STAT5A, JAG2, FGF10	324	173	13588	2.18176	1	0.338563	62.0703
GOTERM_BP_FAT	GO:0060425~lung morphogenesis	3	0.742574	0.0605802	HHEX, FGF8, FGF10	324	17	13588	7.40087	1	0.361079	65.9425
GOTERM_BP_FAT	GO:0035295~tube development	11	2.72277	0.0994524	HES1, HHEX, NOTCH1, FGF8, NCOA3, WNT3A, PSEN2, FGF10, MMP14, PXN, MYCN	324	264	13588	1.74743	1	0.485533	83.5608
GOTERM_BP_FAT	GO:0060429~epithelium development	11	2.72277	0.112822	HHEX, NOTCH2, NOTCH1, FGF8, FGFR3, CEBPB, NCOA3, STAT5A, JAG2, FGF10, ID3	324	271	13588	1.70229	1	0.521284	87.2967
GOTERM_BP_FAT	GO:0016331~morphogenesis of embryonic epithelium	4	0.990099	0.283292	HHEX, FGF8, JAG2, FGF10	324	78	13588	2.15068	1	0.809043	99.6789
GOTERM_BP_FAT	GO:0048771~tissue remodeling	3	0.742574	0.307839	FGF8, FGF10, MMP14	324	47	13588	2.67691	1	0.834422	99.8239
GOTERM_BP_FAT	GO:0030855~epithelial cell differentiation	5	1.23762	0.335386	NOTCH1, CEBPB, STAT5A, FGF10, ID3	324	123	13588	1.70481	1	0.86099	99.9125
GOTERM_BP_FAT	GO:0060562~epithelial tube morphogenesis	4	0.990099	0.493758	HHEX, FGF8, NCOA3, FGF10	324	111	13588	1.51129	1	0.948783	99.9992
Annotation Cluster 53	Enrichment Score: 1.3764981939541614
Category	Term	Count	%	PValue	Genes	List Total	Pop Hits	Pop Total	Fold Enrichment	Bonferroni	Benjamini	FDR
GOTERM_BP_FAT	GO:0021700~developmental maturation	9	2.22772	0.00278209	AKT1, HES1, WNT1, NOTCH1, HES5, PSEN2, POU2F2, GRIN1, RUNX3	324	101	13588	3.73707	0.996626	0.0384929	4.6884
GOTERM_BP_FAT	GO:0042640~anagen	3	0.742574	0.0223466	AKT1, NOTCH1, PSEN2	324	10	13588	12.5815	1	0.185522	32.2627
GOTERM_BP_FAT	GO:0001942~hair follicle development	5	1.23762	0.0306538	AKT1, NOTCH1, PSEN2, SNAI1, RUNX3	324	50	13588	4.19383	1	0.234519	41.5275
GOTERM_BP_FAT	GO:0022404~molting cycle process	5	1.23762	0.0306538	AKT1, NOTCH1, PSEN2, SNAI1, RUNX3	324	50	13588	4.19383	1	0.234519	41.5275
GOTERM_BP_FAT	GO:0022405~hair cycle process	5	1.23762	0.0306538	AKT1, NOTCH1, PSEN2, SNAI1, RUNX3	324	50	13588	4.19383	1	0.234519	41.5275
GOTERM_BP_FAT	GO:0042303~molting cycle	5	1.23762	0.0347439	AKT1, NOTCH1, PSEN2, SNAI1, RUNX3	324	52	13588	4.03253	1	0.254482	45.6374
GOTERM_BP_FAT	GO:0042633~hair cycle	5	1.23762	0.0347439	AKT1, NOTCH1, PSEN2, SNAI1, RUNX3	324	52	13588	4.03253	1	0.254482	45.6374
GOTERM_BP_FAT	GO:0048820~hair follicle maturation	3	0.742574	0.0542843	AKT1, NOTCH1, PSEN2	324	16	13588	7.86343	1	0.337443	61.787
GOTERM_BP_FAT	GO:0031069~hair follicle morphogenesis	3	0.742574	0.0738629	NOTCH1, SNAI1, RUNX3	324	19	13588	6.62183	1	0.409071	73.3549
GOTERM_BP_FAT	GO:0008544~epidermis development	7	1.73267	0.0777146	AKT1, NOTCH1, PSEN2, FGF10, SNAI1, LTB, RUNX3	324	125	13588	2.34854	1	0.422532	75.2017
GOTERM_BP_FAT	GO:0007398~ectoderm development	7	1.73267	0.0975817	AKT1, NOTCH1, PSEN2, FGF10, SNAI1, LTB, RUNX3	324	133	13588	2.20728	1	0.480833	82.9622
GOTERM_BP_FAT	GO:0048730~epidermis morphogenesis	3	0.742574	0.102802	NOTCH1, SNAI1, RUNX3	324	23	13588	5.47021	1	0.495414	84.5834
GOTERM_BP_FAT	GO:0050678~regulation of epithelial cell proliferation	4	0.990099	0.188694	NOTCH1, FGFR3, FGF10, RUNX3	324	63	13588	2.66275	1	0.685809	97.2791
Annotation Cluster 54	Enrichment Score: 1.3763473893614122
Category	Term	Count	%	PValue	Genes	List Total	Pop Hits	Pop Total	Fold Enrichment	Bonferroni	Benjamini	FDR
GOTERM_BP_FAT	GO:0051960~regulation of nervous system development	9	2.22772	0.0250984	TRP53, HES1, YWHAG, NOTCH1, HES5, GRIN1, GHRL, SEMA4D, MEIS1	324	148	13588	2.5503	1	0.203689	35.4748
GOTERM_BP_FAT	GO:0045664~regulation of neuron differentiation	7	1.73267	0.0346874	HES1, YWHAG, NOTCH1, HES5, GRIN1, SEMA4D, MEIS1	324	102	13588	2.87812	1	0.255012	45.5825
GOTERM_BP_FAT	GO:0050767~regulation of neurogenesis	8	1.9802	0.0381864	TRP53, HES1, YWHAG, NOTCH1, HES5, GRIN1, SEMA4D, MEIS1	324	132	13588	2.54171	1	0.267971	48.884
GOTERM_BP_FAT	GO:0045665~negative regulation of neuron differentiation	4	0.990099	0.0462947	HES1, NOTCH1, HES5, MEIS1	324	34	13588	4.93391	1	0.305149	55.8242
GOTERM_BP_FAT	GO:0060284~regulation of cell development	8	1.9802	0.0853111	TRP53, HES1, YWHAG, NOTCH1, HES5, GRIN1, SEMA4D, MEIS1	324	159	13588	2.1101	1	0.446494	78.4964
Annotation Cluster 55	Enrichment Score: 1.3692070295756118
Category	Term	Count	%	PValue	Genes	List Total	Pop Hits	Pop Total	Fold Enrichment	Bonferroni	Benjamini	FDR
GOTERM_BP_FAT	GO:0008543~fibroblast growth factor receptor signaling pathway	5	1.23762	0.00527264	FGF8, FGFR3, FGF10, FRS3, FGF3	324	30	13588	6.98971	0.99998	0.0648832	8.70911
GOTERM_BP_FAT	GO:0045168~cell-cell signaling involved in cell fate specification	4	0.990099	0.0128855	FGF8, WNT3, FGF10, FGF3	324	21	13588	7.98824	1	0.126445	20.0314
GOTERM_BP_FAT	GO:0031128~developmental induction	4	0.990099	0.0128855	FGF8, WNT3, FGF10, FGF3	324	21	13588	7.98824	1	0.126445	20.0314
GOTERM_BP_FAT	GO:0001708~cell fate specification	6	1.48515	0.0129213	NOTCH1, FGF8, WNT3, PSEN2, FGF10, FGF3	324	59	13588	4.26491	1	0.126174	20.0814
GOTERM_BP_FAT	GO:0001759~induction of an organ	3	0.742574	0.048239	FGF8, FGF10, FGF3	324	15	13588	8.38765	1	0.314014	57.351
INTERPRO	IPR002348:Interleukin 1/heparin-binding growth factor	3	0.742574	0.087954	FGF8, FGF10, FGF3	386	23	17763	6.00237	1	0.804553	75.2273
SMART	SM00442:FGF	3	0.742574	0.144446	FGF8, FGF10, FGF3	268	23	9131	4.44403	1	0.836292	85.2026
GOTERM_MF_FAT	GO:0008083~growth factor activity	6	1.48515	0.247001	GMFB, FGF8, IL5, JAG2, FGF10, FGF3	318	141	13288	1.77813	1	0.940633	98.1852
SP_PIR_KEYWORDS	growth factor	5	1.23762	0.27768	GMFB, FGF8, IL5, FGF10, FGF3	376	127	17854	1.86945	1	0.710878	98.7303
Annotation Cluster 56	Enrichment Score: 1.3443022487766332
Category	Term	Count	%	PValue	Genes	List Total	Pop Hits	Pop Total	Fold Enrichment	Bonferroni	Benjamini	FDR
GOTERM_BP_FAT	GO:0043011~myeloid dendritic cell differentiation	3	0.742574	0.0143473	RELB, SFPI1, IRF4	324	8	13588	15.7269	1	0.135978	22.0482
GOTERM_BP_FAT	GO:0001773~myeloid dendritic cell activation	3	0.742574	0.0143473	RELB, SFPI1, IRF4	324	8	13588	15.7269	1	0.135978	22.0482
GOTERM_BP_FAT	GO:0002573~myeloid leukocyte differentiation	4	0.990099	0.0462947	RELB, PSEN2, SFPI1, IRF4	324	34	13588	4.93391	1	0.305149	55.8242
GOTERM_BP_FAT	GO:0002274~myeloid leukocyte activation	4	0.990099	0.049774	FCGR2B, RELB, SFPI1, IRF4	324	35	13588	4.79295	1	0.319477	58.5212
GOTERM_BP_FAT	GO:0030099~myeloid cell differentiation	4	0.990099	0.400327	RELB, PSEN2, SFPI1, IRF4	324	96	13588	1.74743	1	0.906426	99.9851
Annotation Cluster 57	Enrichment Score: 1.3415582883538473
Category	Term	Count	%	PValue	Genes	List Total	Pop Hits	Pop Total	Fold Enrichment	Bonferroni	Benjamini	FDR
GOTERM_BP_FAT	GO:0007346~regulation of mitotic cell cycle	10	2.47525	0.000457923	TRP53, CCND1, FGF8, BTG4, STAT5A, STAT5B, MYC, LTB, NFKBIL1, CDT1	324	96	13588	4.36857	0.607709	0.00950303	0.786345
GOTERM_BP_FAT	GO:0045787~positive regulation of cell cycle	5	1.23762	0.00828442	FGF8, STAT5A, STAT5B, LTB, NFKBIL1	324	34	13588	6.16739	1	0.0920498	13.3579
GOTERM_BP_FAT	GO:0043523~regulation of neuron apoptosis	7	1.73267	0.0118738	TRP53, FGF8, KRAS, GRIN1, BCL2L1, LTB, NFKBIL1	324	80	13588	3.6696	1	0.1182	18.6069
GOTERM_BP_FAT	GO:0045840~positive regulation of mitosis	3	0.742574	0.048239	FGF8, LTB, NFKBIL1	324	15	13588	8.38765	1	0.314014	57.351
GOTERM_BP_FAT	GO:0051785~positive regulation of nuclear division	3	0.742574	0.048239	FGF8, LTB, NFKBIL1	324	15	13588	8.38765	1	0.314014	57.351
GOTERM_BP_FAT	GO:0043525~positive regulation of neuron apoptosis	3	0.742574	0.0738629	TRP53, LTB, NFKBIL1	324	19	13588	6.62183	1	0.409071	73.3549
GOTERM_BP_FAT	GO:0010638~positive regulation of organelle organization	4	0.990099	0.126031	TRP53, FGF8, LTB, NFKBIL1	324	52	13588	3.22602	1	0.555959	90.1908
GOTERM_BP_FAT	GO:0033043~regulation of organelle organization	7	1.73267	0.160953	TRP53, CORO1A, FGF8, CTCF, LTB, NFKBIL1, HDAC6	324	154	13588	1.90629	1	0.634719	95.1428
GOTERM_BP_FAT	GO:0051783~regulation of nuclear division	3	0.742574	0.210637	FGF8, LTB, NFKBIL1	324	36	13588	3.49486	1	0.719632	98.3038
GOTERM_BP_FAT	GO:0007088~regulation of mitosis	3	0.742574	0.210637	FGF8, LTB, NFKBIL1	324	36	13588	3.49486	1	0.719632	98.3038
GOTERM_BP_FAT	GO:0010564~regulation of cell cycle process	4	0.990099	0.251043	FGF8, LTB, NFKBIL1, CDT1	324	73	13588	2.29799	1	0.774086	99.3143
Annotation Cluster 58	Enrichment Score: 1.3210138813506345
Category	Term	Count	%	PValue	Genes	List Total	Pop Hits	Pop Total	Fold Enrichment	Bonferroni	Benjamini	FDR
GOTERM_BP_FAT	GO:0009612~response to mechanical stimulus	6	1.48515	0.00218242	P2RX7, GFI1, MMP14, MYC, LTB, NFKBIL1	324	39	13588	6.45204	0.988479	0.0309446	3.69569
GOTERM_BP_FAT	GO:0010740~positive regulation of protein kinase cascade	7	1.73267	0.0183174	P2RX7, FGFR3, FGF10, PIM2, LTB, NFKBIL1, CD27	324	88	13588	3.336	1	0.159076	27.2866
GOTERM_BP_FAT	GO:0032890~regulation of organic acid transport	3	0.742574	0.0223466	P2RX7, LTB, NFKBIL1	324	10	13588	12.5815	1	0.185522	32.2627
GOTERM_BP_FAT	GO:0051955~regulation of amino acid transport	3	0.742574	0.0223466	P2RX7, LTB, NFKBIL1	324	10	13588	12.5815	1	0.185522	32.2627
GOTERM_BP_FAT	GO:0051050~positive regulation of transport	8	1.9802	0.0381864	AKT1, KCNN4, P2RX7, FCGR2B, FGF10, GHRL, LTB, NFKBIL1	324	132	13588	2.54171	1	0.267971	48.884
GOTERM_BP_FAT	GO:0051222~positive regulation of protein transport	4	0.990099	0.0533771	KCNN4, P2RX7, LTB, NFKBIL1	324	36	13588	4.65981	1	0.334701	61.1502
GOTERM_BP_FAT	GO:0010627~regulation of protein kinase cascade	8	1.9802	0.0768615	PTPN6, P2RX7, FGFR3, FGF10, PIM2, LTB, NFKBIL1, CD27	324	155	13588	2.16456	1	0.419947	74.8034
GOTERM_BP_FAT	GO:0051952~regulation of amine transport	3	0.742574	0.118253	P2RX7, LTB, NFKBIL1	324	25	13588	5.03259	1	0.535826	88.5724
GOTERM_BP_FAT	GO:0032880~regulation of protein localization	5	1.23762	0.166284	AKT1, KCNN4, P2RX7, LTB, NFKBIL1	324	90	13588	2.3299	1	0.643732	95.6482
GOTERM_BP_FAT	GO:0051223~regulation of protein transport	4	0.990099	0.200847	KCNN4, P2RX7, LTB, NFKBIL1	324	65	13588	2.58082	1	0.705201	97.9023
GOTERM_BP_FAT	GO:0070201~regulation of establishment of protein localization	4	0.990099	0.238298	KCNN4, P2RX7, LTB, NFKBIL1	324	71	13588	2.36272	1	0.757956	99.0828
Annotation Cluster 59	Enrichment Score: 1.288500648058701
Category	Term	Count	%	PValue	Genes	List Total	Pop Hits	Pop Total	Fold Enrichment	Bonferroni	Benjamini	FDR
SP_PIR_KEYWORDS	lipoprotein	23	5.69307	0.00679224	CABP2, GNAI2, FGR, HCK, WNT3A, GNA12, CD52, ARF6, GPC5, CD55, PPP1R16B, KRAS, LY6E, PTP4A3, ARF3, SEMA7A, RRAS2, LCK, GHRL, CD4, ERAS, FRS3, RHOF	376	589	17854	1.85422	0.878271	0.0677915	8.74249
GOTERM_CC_FAT	GO:0031225~anchored to membrane	9	2.22772	0.0512309	GPC5, CD55, PPP1R16B, LY6E, HCK, SEMA7A, GNA12, FRS3, CD52	246	207	12504	2.20997	0.999998	0.462626	49.4561
UP_SEQ_FEATURE	propeptide:Removed in mature form	10	2.47525	0.076438	GPC5, CD55, KRAS, LY6E, RRAS2, SEMA7A, GHRL, ERAS, CD52, RHOF	378	220	16021	1.92653	1	0.889707	71.9985
SP_PIR_KEYWORDS	gpi-anchor	5	1.23762	0.26372	GPC5, CD55, LY6E, SEMA7A, CD52	376	124	17854	1.91468	1	0.702638	98.3583
Annotation Cluster 60	Enrichment Score: 1.2848952691702928
Category	Term	Count	%	PValue	Genes	List Total	Pop Hits	Pop Total	Fold Enrichment	Bonferroni	Benjamini	FDR
UP_SEQ_FEATURE	short sequence motif:BH3	4	0.990099	0.00387942	BID, MCL1, BCL2L1, BAD	378	14	16021	12.1096	0.986575	0.282217	6.03263
INTERPRO	IPR000712:Apoptosis regulator Bcl-2, BH	4	0.990099	0.0129695	BID, MCL1, BCL2L1, BAD	386	23	17763	8.00315	0.999924	0.363601	17.952
KEGG_PATHWAY	mmu05014:Amyotrophic lateral sclerosis (ALS)	6	1.48515	0.0260562	BID, TRP53, TNFRSF1A, GRIN1, BCL2L1, BAD	171	57	5738	3.53216	0.961125	0.0798943	26.2454
SMART	SM00337:BCL	4	0.990099	0.0284179	BID, MCL1, BCL2L1, BAD	268	23	9131	5.92537	0.993371	0.5116	29.749
BIOCARTA	m_chemicalPathway:Apoptotic Signaling in Response to DNA Damage	5	1.23762	0.0474695	AKT1, BID, TRP53, BCL2L1, BAD	84	20	1171	3.48512	0.999755	0.447896	44.7832
GOTERM_CC_FAT	GO:0031966~mitochondrial membrane	7	1.73267	0.73194	BID, IDH2, LETM2, BCL2L1, SLC25A45, BAD, CSTAD	246	368	12504	0.966861	1	0.984792	100
GOTERM_CC_FAT	GO:0005740~mitochondrial envelope	7	1.73267	0.782796	BID, IDH2, LETM2, BCL2L1, SLC25A45, BAD, CSTAD	246	391	12504	0.909987	1	0.991204	100
Annotation Cluster 61	Enrichment Score: 1.2657010166492924
Category	Term	Count	%	PValue	Genes	List Total	Pop Hits	Pop Total	Fold Enrichment	Bonferroni	Benjamini	FDR
GOTERM_BP_FAT	GO:0046325~negative regulation of glucose import	3	0.742574	0.0268891	SH2B2, LTB, NFKBIL1	324	11	13588	11.4377	1	0.213394	37.4874
GOTERM_BP_FAT	GO:0010829~negative regulation of glucose transport	3	0.742574	0.0317676	SH2B2, LTB, NFKBIL1	324	12	13588	10.4846	1	0.240284	42.6748
GOTERM_BP_FAT	GO:0046324~regulation of glucose import	3	0.742574	0.0738629	SH2B2, LTB, NFKBIL1	324	19	13588	6.62183	1	0.409071	73.3549
GOTERM_BP_FAT	GO:0010827~regulation of glucose transport	3	0.742574	0.0808211	SH2B2, LTB, NFKBIL1	324	20	13588	6.29074	1	0.431356	76.6027
GOTERM_BP_FAT	GO:0051051~negative regulation of transport	5	1.23762	0.0920414	GNAI2, GHRL, SH2B2, LTB, NFKBIL1	324	72	13588	2.91238	1	0.466466	81.0665
Annotation Cluster 62	Enrichment Score: 1.2512073680669966
Category	Term	Count	%	PValue	Genes	List Total	Pop Hits	Pop Total	Fold Enrichment	Bonferroni	Benjamini	FDR
UP_SEQ_FEATURE	calcium-binding region:1; low affinity	3	0.742574	0.0311899	S100A3, HIATL1, S100A14	378	12	16021	10.5959	1	0.727876	39.7844
UP_SEQ_FEATURE	calcium-binding region:2; high affinity	3	0.742574	0.0311899	S100A3, HIATL1, S100A14	378	12	16021	10.5959	1	0.727876	39.7844
INTERPRO	IPR013787:S100/CaBP-9k-type, calcium binding, subdomain	3	0.742574	0.0750722	S100A3, HIATL1, S100A14	386	21	17763	6.57402	1	0.766539	69.3595
UP_SEQ_FEATURE	domain:EF-hand 1	8	1.9802	0.0863379	S100A3, CABP2, PLCH2, RASGRP2, PLCD3, HIATL1, RCN3, S100A14	378	161	16021	2.10602	1	0.907838	76.4356
INTERPRO	IPR001751:S100/CaBP-9k-type, calcium binding	3	0.742574	0.087954	S100A3, HIATL1, S100A14	386	23	17763	6.00237	1	0.804553	75.2273
Annotation Cluster 63	Enrichment Score: 1.248886501714128
Category	Term	Count	%	PValue	Genes	List Total	Pop Hits	Pop Total	Fold Enrichment	Bonferroni	Benjamini	FDR
GOTERM_BP_FAT	GO:0001890~placenta development	7	1.73267	0.0174043	AKT1, CEBPB, PLCD3, GHRL, EPOR, PRDM1, JUNB	324	87	13588	3.37434	1	0.154988	26.112
GOTERM_BP_FAT	GO:0060716~labyrinthine layer blood vessel development	3	0.742574	0.04246	AKT1, PLCD3, JUNB	324	14	13588	8.98677	1	0.289825	52.6607
GOTERM_BP_FAT	GO:0001892~embryonic placenta development	5	1.23762	0.0568851	AKT1, CEBPB, PLCD3, PRDM1, JUNB	324	61	13588	3.43756	1	0.347752	63.5584
GOTERM_BP_FAT	GO:0060674~placenta blood vessel development	3	0.742574	0.0671112	AKT1, PLCD3, JUNB	324	18	13588	6.98971	1	0.385974	69.8012
GOTERM_BP_FAT	GO:0060711~labyrinthine layer development	3	0.742574	0.2019	AKT1, PLCD3, JUNB	324	35	13588	3.59471	1	0.706352	97.9495
Annotation Cluster 64	Enrichment Score: 1.2432043501963548
Category	Term	Count	%	PValue	Genes	List Total	Pop Hits	Pop Total	Fold Enrichment	Bonferroni	Benjamini	FDR
BIOCARTA	m_il2rbPathway:IL-2 Receptor Beta Chain in T cell Activation	12	2.9703	1.64252e-05	AKT1, FOS, PTPN6, IKZF3, IL2RA, STAT5A, MAPK3, JAK1, SHC1, BCL2L1, BAD, MYC	84	36	1171	4.64683	0.0028048	0.0028048	0.0200565
BIOCARTA	m_il6Pathway:IL 6 signaling pathway	7	1.73267	0.00242447	FOS, CEBPB, IL6ST, MAPK3, JAK1, SHC1, STAT3	84	21	1171	4.64683	0.339717	0.187422	2.92083
BIOCARTA	m_il2Pathway:IL 2 signaling pathway	7	1.73267	0.00505785	FOS, IL2RA, STAT5A, MAPK3, LCK, JAK1, SHC1	84	24	1171	4.06597	0.579826	0.251009	6.00445
BIOCARTA	m_epoPathway:EPO Signaling Pathway	6	1.48515	0.0130712	FOS, PTPN6, STAT5A, MAPK3, SHC1, EPOR	84	21	1171	3.98299	0.894592	0.362361	14.8433
BIOCARTA	m_il3Pathway:IL 3 signaling pathway	5	1.23762	0.0221481	FOS, PTPN6, STAT5A, MAPK3, SHC1	84	16	1171	4.3564	0.978288	0.346585	23.9296
BIOCARTA	m_stat3Pathway:Stat3 Signaling Pathway	3	0.742574	0.0431394	MAPK3, JAK1, STAT3	84	5	1171	8.36429	0.999469	0.440131	41.6386
BIOCARTA	m_erkPathway:Erk1/Erk2 Mapk Signaling pathway	6	1.48515	0.0624247	RPS6KA1, MAPK3, MKNK2, SHC1, MYC, STAT3	84	31	1171	2.69816	0.999984	0.52041	54.4864
BIOCARTA	m_TPOPathway:TPO Signaling Pathway	5	1.23762	0.0738395	FOS, STAT5A, MAPK3, SHC1, STAT3	84	23	1171	3.03054	0.999998	0.537723	60.81
BIOCARTA	m_ghPathway:Growth Hormone Signaling Pathway	5	1.23762	0.0947996	PTPN6, RPS6KA1, STAT5A, MAPK3, SHC1	84	25	1171	2.7881	1	0.611782	70.3673
BIOCARTA	m_tcrPathway:T Cell Receptor Signaling Pathway	6	1.48515	0.105128	FOS, MAPK3, LCK, SHC1, NFKB1, NFATC1	84	36	1171	2.32341	1	0.613139	74.2423
BIOCARTA	m_egfPathway:EGF Signaling Pathway	5	1.23762	0.130866	FOS, MAPK3, JAK1, SHC1, STAT3	84	28	1171	2.48937	1	0.631877	81.9643
BIOCARTA	m_pdgfPathway:PDGF Signaling Pathway	5	1.23762	0.130866	FOS, MAPK3, JAK1, SHC1, STAT3	84	28	1171	2.48937	1	0.631877	81.9643
BIOCARTA	m_her2Pathway:Role of ERBB2 in Signal Transduction and Oncology	4	0.990099	0.200548	IL6ST, MAPK3, SHC1, STAT3	84	22	1171	2.53463	1	0.770558	93.5001
BIOCARTA	m_bcrPathway:BCR Signaling Pathway	4	0.990099	0.338721	FOS, MAPK3, SHC1, NFATC1	84	29	1171	1.92282	1	0.852128	99.3594
BIOCARTA	m_ngfPathway:Nerve growth factor pathway (NGF)	3	0.742574	0.394873	FOS, MAPK3, SHC1	84	19	1171	2.20113	1	0.883213	99.7833
BIOCARTA	m_fcer1Pathway:Fc Epsilon Receptor I Signaling in Mast Cells	4	0.990099	0.39881	FOS, MAPK3, SHC1, NFATC1	84	32	1171	1.74256	1	0.880238	99.7999
BIOCARTA	m_igf1Pathway:IGF-1 Signaling Pathway	3	0.742574	0.445646	FOS, MAPK3, SHC1	84	21	1171	1.9915	1	0.904257	99.9257
BIOCARTA	m_insulinPathway:Insulin Signaling Pathway	3	0.742574	0.470156	FOS, MAPK3, SHC1	84	22	1171	1.90097	1	0.915289	99.9572
BIOCARTA	m_gpcrPathway:Signaling Pathway from G-Protein Families	3	0.742574	0.539704	FOS, MAPK3, NFATC1	84	25	1171	1.67286	1	0.944105	99.9923
Annotation Cluster 65	Enrichment Score: 1.2326349093072888
Category	Term	Count	%	PValue	Genes	List Total	Pop Hits	Pop Total	Fold Enrichment	Bonferroni	Benjamini	FDR
GOTERM_BP_FAT	GO:0040012~regulation of locomotion	9	2.22772	0.00469729	CORO1A, IL16, EGFL7, CLIC4, RRAS2, PECAM1, FGF10, GHRL, SELE	324	110	13588	3.43131	0.999934	0.0590646	7.79472
GOTERM_BP_FAT	GO:0040017~positive regulation of locomotion	5	1.23762	0.0201666	CORO1A, IL16, RRAS2, FGF10, SELE	324	44	13588	4.76571	1	0.169569	29.6116
GOTERM_BP_FAT	GO:0030334~regulation of cell migration	6	1.48515	0.0680939	CORO1A, EGFL7, CLIC4, RRAS2, PECAM1, SELE	324	92	13588	2.7351	1	0.389466	70.3448
GOTERM_BP_FAT	GO:0051270~regulation of cell motion	6	1.48515	0.111492	CORO1A, EGFL7, CLIC4, RRAS2, PECAM1, SELE	324	107	13588	2.35168	1	0.517912	86.9645
GOTERM_BP_FAT	GO:0030335~positive regulation of cell migration	3	0.742574	0.21941	CORO1A, RRAS2, SELE	324	37	13588	3.4004	1	0.733215	98.601
GOTERM_BP_FAT	GO:0051272~positive regulation of cell motion	3	0.742574	0.254743	CORO1A, RRAS2, SELE	324	41	13588	3.06865	1	0.778093	99.3704
Annotation Cluster 66	Enrichment Score: 1.223534053688362
Category	Term	Count	%	PValue	Genes	List Total	Pop Hits	Pop Total	Fold Enrichment	Bonferroni	Benjamini	FDR
GOTERM_BP_FAT	GO:0032321~positive regulation of Rho GTPase activity	3	0.742574	0.0143473	SYDE1, FOXJ1, ARHGAP27	324	8	13588	15.7269	1	0.135978	22.0482
GOTERM_BP_FAT	GO:0032320~positive regulation of Ras GTPase activity	3	0.742574	0.0223466	SYDE1, FOXJ1, ARHGAP27	324	10	13588	12.5815	1	0.185522	32.2627
GOTERM_BP_FAT	GO:0043547~positive regulation of GTPase activity	3	0.742574	0.0369639	SYDE1, FOXJ1, ARHGAP27	324	13	13588	9.67806	1	0.263135	47.7526
GOTERM_BP_FAT	GO:0032319~regulation of Rho GTPase activity	3	0.742574	0.04246	SYDE1, FOXJ1, ARHGAP27	324	14	13588	8.98677	1	0.289825	52.6607
GOTERM_BP_FAT	GO:0051345~positive regulation of hydrolase activity	6	1.48515	0.0435878	TRP53, SYDE1, FOXJ1, LCK, ARHGAP27, MYC	324	81	13588	3.10654	1	0.295445	53.6126
GOTERM_BP_FAT	GO:0032318~regulation of Ras GTPase activity	5	1.23762	0.122737	TBC1D16, SYDE1, FOXJ1, TBC1D13, ARHGAP27	324	80	13588	2.62114	1	0.546835	89.5337
GOTERM_BP_FAT	GO:0043087~regulation of GTPase activity	5	1.23762	0.180304	TBC1D16, SYDE1, FOXJ1, TBC1D13, ARHGAP27	324	93	13588	2.25475	1	0.672384	96.7512
GOTERM_BP_FAT	GO:0035023~regulation of Rho protein signal transduction	4	0.990099	0.335463	PLEKHG2, SYDE1, FOXJ1, ARHGAP27	324	86	13588	1.95062	1	0.860418	99.9127
Annotation Cluster 67	Enrichment Score: 1.222027033304263
Category	Term	Count	%	PValue	Genes	List Total	Pop Hits	Pop Total	Fold Enrichment	Bonferroni	Benjamini	FDR
GOTERM_BP_FAT	GO:0048871~multicellular organismal homeostasis	6	1.48515	0.0267484	P2RX7, CORO1A, PDGFRB, HFE, KLHL10, STAT3	324	71	13588	3.54408	1	0.214026	37.3315
GOTERM_BP_FAT	GO:0060249~anatomical structure homeostasis	6	1.48515	0.0475728	P2RX7, CORO1A, SMG6, PDGFRB, HSPA1A, KLHL10	324	83	13588	3.03168	1	0.311304	56.8335
GOTERM_BP_FAT	GO:0048873~homeostasis of number of cells within a tissue	3	0.742574	0.0879722	P2RX7, CORO1A, KLHL10	324	21	13588	5.99118	1	0.454945	79.5496
GOTERM_BP_FAT	GO:0001894~tissue homeostasis	4	0.990099	0.115582	P2RX7, CORO1A, PDGFRB, KLHL10	324	50	13588	3.35506	1	0.528244	87.9608
Annotation Cluster 68	Enrichment Score: 1.2114023701568337
Category	Term	Count	%	PValue	Genes	List Total	Pop Hits	Pop Total	Fold Enrichment	Bonferroni	Benjamini	FDR
UP_SEQ_FEATURE	zinc finger region:UBP-type	3	0.742574	0.0263962	USP39, USP49, HDAC6	378	11	16021	11.5592	1	0.709489	34.8337
INTERPRO	IPR001607:Zinc finger, UBP-type	3	0.742574	0.0359015	USP39, USP49, HDAC6	386	14	17763	9.86103	1	0.564229	42.5449
SMART	SM00290:ZnF_UBP	3	0.742574	0.0615134	USP39, USP49, HDAC6	268	14	9131	7.30091	0.999984	0.601703	54.0478
GOTERM_BP_FAT	GO:0006511~ubiquitin-dependent protein catabolic process	6	1.48515	0.244774	ARIH2, USP39, MAN1B1, USP49, USP10, HDAC6	324	141	13588	1.78461	1	0.766765	99.2083
Annotation Cluster 69	Enrichment Score: 1.2094680777623106
Category	Term	Count	%	PValue	Genes	List Total	Pop Hits	Pop Total	Fold Enrichment	Bonferroni	Benjamini	FDR
GOTERM_BP_FAT	GO:0016044~membrane organization	14	3.46535	0.0133784	TRP53, BID, HCK, WASF2, ARHGAP27, EPS15L1, CORO1C, KCNN4, P2RX7, FNBP1, LRP10, FCGR2B, SH3KBP1, CSTAD	324	272	13588	2.15859	1	0.129748	20.7169
GOTERM_BP_FAT	GO:0006897~endocytosis	10	2.47525	0.0358375	CORO1C, P2RX7, FNBP1, FCGR2B, LRP10, HCK, WASF2, SH3KBP1, ARHGAP27, EPS15L1	324	188	13588	2.23076	1	0.258765	46.6892
GOTERM_BP_FAT	GO:0010324~membrane invagination	10	2.47525	0.0358375	CORO1C, P2RX7, FNBP1, FCGR2B, LRP10, HCK, WASF2, SH3KBP1, ARHGAP27, EPS15L1	324	188	13588	2.23076	1	0.258765	46.6892
GOTERM_BP_FAT	GO:0006909~phagocytosis	4	0.990099	0.110486	CORO1C, P2RX7, FCGR2B, HCK	324	49	13588	3.42353	1	0.515594	86.7077
SP_PIR_KEYWORDS	Endocytosis	5	1.23762	0.132093	FNBP1, LRP10, SH3KBP1, ARHGAP27, EPS15L1	376	93	17854	2.55291	1	0.506418	85.0682
GOTERM_BP_FAT	GO:0016192~vesicle-mediated transport	15	3.71287	0.220763	HCK, STX4A, WASF2, ARHGAP27, ARF6, EPS15L1, CORO1C, P2RX7, FNBP1, LRP10, FCGR2B, SCYL1, VAMP8, ARF3, SH3KBP1	324	466	13588	1.34994	1	0.734755	98.6422
Annotation Cluster 70	Enrichment Score: 1.2070030067945428
Category	Term	Count	%	PValue	Genes	List Total	Pop Hits	Pop Total	Fold Enrichment	Bonferroni	Benjamini	FDR
SP_PIR_KEYWORDS	tyrosine-specific protein kinase	5	1.23762	0.00732076	FGFR3, FGR, FLT3, PDGFRB, CSF1R	376	37	17854	6.41676	0.896733	0.0706221	9.39219
SP_PIR_KEYWORDS	tyrosine-protein kinase	8	1.9802	0.0112735	FGFR3, FGR, FLT3, HCK, LCK, PDGFRB, JAK1, CSF1R	376	116	17854	3.27476	0.969902	0.10072	14.1172
UP_SEQ_FEATURE	domain:Ig-like C2-type 3	7	1.73267	0.0166932	ICAM1, FGFR3, PECAM1, PDGFRB, CD4, LAG3, CSF1R	378	87	16021	3.41017	1	0.645544	23.6224
UP_SEQ_FEATURE	domain:Ig-like C2-type 1	8	1.9802	0.0340967	ICAM1, FGFR3, FCGR2B, PECAM1, PDGFRB, CD4, LAG3, CSF1R	378	130	16021	2.60822	1	0.746916	42.6124
UP_SEQ_FEATURE	domain:Ig-like C2-type 2	8	1.9802	0.0353257	ICAM1, FGFR3, FCGR2B, PECAM1, PDGFRB, CD4, LAG3, CSF1R	378	131	16021	2.58831	1	0.747246	43.7702
GOTERM_MF_FAT	GO:0004714~transmembrane receptor protein tyrosine kinase activity	4	0.990099	0.148993	FGFR3, FLT3, PDGFRB, CSF1R	318	56	13288	2.98473	1	0.874867	89.7718
INTERPRO	IPR003598:Immunoglobulin subtype 2	3	0.742574	0.915686	FGFR3, PDGFRB, CSF1R	386	187	17763	0.738259	1	1	100
SMART	SM00408:IGc2	3	0.742574	0.97522	FGFR3, PDGFRB, CSF1R	268	187	9131	0.546592	1	1	100
Annotation Cluster 71	Enrichment Score: 1.1890150875796675
Category	Term	Count	%	PValue	Genes	List Total	Pop Hits	Pop Total	Fold Enrichment	Bonferroni	Benjamini	FDR
GOTERM_MF_FAT	GO:0051427~hormone receptor binding	5	1.23762	0.0135547	NCOA2, NCOA3, JAK1, HMGA1, TOB2	318	39	13288	5.3572	0.997465	0.368597	17.5408
GOTERM_MF_FAT	GO:0035257~nuclear hormone receptor binding	4	0.990099	0.0466999	NCOA2, NCOA3, HMGA1, TOB2	318	34	13288	4.91602	1	0.614095	49.1291
GOTERM_MF_FAT	GO:0003713~transcription coactivator activity	4	0.990099	0.428105	NCOA2, NCOA3, RBM39, HMGA1	318	100	13288	1.67145	1	0.986349	99.9628
Annotation Cluster 72	Enrichment Score: 1.1624501903514226
Category	Term	Count	%	PValue	Genes	List Total	Pop Hits	Pop Total	Fold Enrichment	Bonferroni	Benjamini	FDR
INTERPRO	IPR001368:TNFR/CD27/30/40/95 cysteine-rich region	4	0.990099	0.0341087	TNFRSF1A, LTBR, TNFRSF14, CD27	386	33	17763	5.57796	1	0.556858	40.9041
SMART	SM00208:TNFR	4	0.990099	0.0708774	TNFRSF1A, LTBR, TNFRSF14, CD27	268	33	9131	4.12981	0.999997	0.598955	59.3587
UP_SEQ_FEATURE	repeat:TNFR-Cys 3	3	0.742574	0.0725912	TNFRSF1A, LTBR, CD27	378	19	16021	6.69215	1	0.889124	70.072
UP_SEQ_FEATURE	repeat:TNFR-Cys 2	3	0.742574	0.0937013	TNFRSF1A, LTBR, CD27	378	22	16021	5.77958	1	0.916239	79.2986
UP_SEQ_FEATURE	repeat:TNFR-Cys 1	3	0.742574	0.0937013	TNFRSF1A, LTBR, CD27	378	22	16021	5.77958	1	0.916239	79.2986
Annotation Cluster 73	Enrichment Score: 1.1391668182482537
Category	Term	Count	%	PValue	Genes	List Total	Pop Hits	Pop Total	Fold Enrichment	Bonferroni	Benjamini	FDR
GOTERM_BP_FAT	GO:0050778~positive regulation of immune response	9	2.22772	0.0159558	PTPN6, P2RX7, CD55, STAT5A, STAT5B, PSEN2, LCK, SH2B2, LAG3	324	136	13588	2.77533	1	0.147445	24.212
GOTERM_BP_FAT	GO:0050851~antigen receptor-mediated signaling pathway	4	0.990099	0.0533771	PTPN6, PSEN2, LCK, SH2B2	324	36	13588	4.65981	1	0.334701	61.1502
GOTERM_BP_FAT	GO:0002429~immune response-activating cell surface receptor signaling pathway	4	0.990099	0.0731788	PTPN6, PSEN2, LCK, SH2B2	324	41	13588	4.09154	1	0.407113	73.0136
GOTERM_BP_FAT	GO:0002768~immune response-regulating cell surface receptor signaling pathway	4	0.990099	0.0864081	PTPN6, PSEN2, LCK, SH2B2	324	44	13588	3.81257	1	0.449817	78.9366
GOTERM_BP_FAT	GO:0002757~immune response-activating signal transduction	4	0.990099	0.10548	PTPN6, PSEN2, LCK, SH2B2	324	48	13588	3.49486	1	0.502697	85.3577
GOTERM_BP_FAT	GO:0002764~immune response-regulating signal transduction	4	0.990099	0.126031	PTPN6, PSEN2, LCK, SH2B2	324	52	13588	3.22602	1	0.555959	90.1908
GOTERM_BP_FAT	GO:0002253~activation of immune response	5	1.23762	0.148242	PTPN6, CD55, PSEN2, LCK, SH2B2	324	86	13588	2.43827	1	0.610139	93.7058
Annotation Cluster 74	Enrichment Score: 1.1215273894452478
Category	Term	Count	%	PValue	Genes	List Total	Pop Hits	Pop Total	Fold Enrichment	Bonferroni	Benjamini	FDR
GOTERM_BP_FAT	GO:0051276~chromosome organization	21	5.19802	0.00163955	TRP53, BMI1, HIST1H4K, SMG6, HIST1H1C, IKZF1, HIST1H1B, MSH5, CBX4, HSPA1A, ARID1A, CTCF, NCAPD2, SET, SMARCE1, HIST1H2BL, WHSC1L1, IRF4, BCOR, CHD3, HDAC6	324	404	13588	2.17996	0.964998	0.0248906	2.78861
GOTERM_BP_FAT	GO:0006325~chromatin organization	16	3.9604	0.00848216	BMI1, HIST1H4K, HIST1H1C, IKZF1, HIST1H1B, CBX4, CTCF, ARID1A, SET, SMARCE1, HIST1H2BL, WHSC1L1, IRF4, BCOR, HDAC6, CHD3	324	315	13588	2.1302	1	0.0926466	13.6552
GOTERM_CC_FAT	GO:0000785~chromatin	9	2.22772	0.016014	HIST1H4K, IKZF1, HIST1H1C, HIST1H2BL, HIST1H1B, CBX4, IRF4, HMGA1, CHD3	246	165	12504	2.77251	0.981751	0.265063	18.8975
GOTERM_CC_FAT	GO:0044427~chromosomal part	13	3.21782	0.0226539	TRP53, HIST1H4K, IKZF1, HIST1H1C, SMG6, HIST1H1B, MSH5, CBX4, HMGA1, RCC2, HIST1H2BL, IRF4, CHD3	246	318	12504	2.07793	0.996596	0.333632	25.7182
GOTERM_CC_FAT	GO:0000786~nucleosome	5	1.23762	0.0331185	HIST1H4K, HIST1H1C, HIST1H2BL, HIST1H1B, IRF4	246	62	12504	4.09913	0.999764	0.388183	35.4012
GOTERM_CC_FAT	GO:0005694~chromosome	14	3.46535	0.0354803	TRP53, HIST1H4K, IKZF1, SMG6, HIST1H1C, HIST1H1B, MSH5, CBX4, HMGA1, NCAPD2, RCC2, HIST1H2BL, IRF4, CHD3	246	378	12504	1.88257	0.999871	0.392086	37.4188
GOTERM_BP_FAT	GO:0006333~chromatin assembly or disassembly	7	1.73267	0.045578	HIST1H4K, SET, HIST1H1C, HIST1H2BL, HIST1H1B, CBX4, CHD3	324	109	13588	2.69328	1	0.303022	55.2484
SP_PIR_KEYWORDS	chromatin regulator	9	2.22772	0.04928	BMI1, IKZF1, SMARCE1, WHSC1L1, CBX4, ARID1A, CTCF, BCOR, HDAC6	376	192	17854	2.22581	1	0.277706	49.2548
GOTERM_CC_FAT	GO:0032993~protein-DNA complex	5	1.23762	0.0594702	HIST1H4K, HIST1H1C, HIST1H2BL, HIST1H1B, IRF4	246	75	12504	3.38862	1	0.483718	54.8642
GOTERM_BP_FAT	GO:0006323~DNA packaging	6	1.48515	0.0927978	HIST1H4K, SET, HIST1H1C, HIST1H2BL, HIST1H1B, NCAPD2	324	101	13588	2.49138	1	0.468283	81.3366
GOTERM_BP_FAT	GO:0006334~nucleosome assembly	5	1.23762	0.0956547	HIST1H4K, SET, HIST1H1C, HIST1H2BL, HIST1H1B	324	73	13588	2.87248	1	0.476901	82.3241
GOTERM_BP_FAT	GO:0031497~chromatin assembly	5	1.23762	0.103078	HIST1H4K, SET, HIST1H1C, HIST1H2BL, HIST1H1B	324	75	13588	2.79588	1	0.495329	84.665
GOTERM_BP_FAT	GO:0065004~protein-DNA complex assembly	5	1.23762	0.106886	HIST1H4K, SET, HIST1H1C, HIST1H2BL, HIST1H1B	324	76	13588	2.7591	1	0.506508	85.7493
GOTERM_BP_FAT	GO:0034728~nucleosome organization	5	1.23762	0.106886	HIST1H4K, SET, HIST1H1C, HIST1H2BL, HIST1H1B	324	76	13588	2.7591	1	0.506508	85.7493
SP_PIR_KEYWORDS	chromosomal protein	6	1.48515	0.158566	HIST1H4K, SMG6, HIST1H1C, HIST1H2BL, HIST1H1B, HMGA1	376	136	17854	2.09488	1	0.543666	90.1479
GOTERM_BP_FAT	GO:0016568~chromatin modification	9	2.22772	0.200461	BMI1, IKZF1, SMARCE1, WHSC1L1, CBX4, CTCF, IRF4, BCOR, HDAC6	324	236	13588	1.59934	1	0.705385	97.8848
GOTERM_BP_FAT	GO:0034621~cellular macromolecular complex subunit organization	7	1.73267	0.528378	HIST1H4K, SET, HIST1H1C, HIST1H2BL, HIST1H1B, PICK1, GHRL	324	245	13588	1.19824	1	0.960812	99.9998
GOTERM_BP_FAT	GO:0034622~cellular macromolecular complex assembly	6	1.48515	0.590767	HIST1H4K, SET, HIST1H1C, HIST1H2BL, HIST1H1B, PICK1	324	217	13588	1.15958	1	0.975709	100
GOTERM_BP_FAT	GO:0043933~macromolecular complex subunit organization	9	2.22772	0.648301	P2RX7, HIST1H4K, SET, HIST1H1C, HIST1H2BL, HIST1H1B, PICK1, GHRL, MYC	324	367	13588	1.02846	1	0.986015	100
GOTERM_BP_FAT	GO:0065003~macromolecular complex assembly	8	1.9802	0.696895	P2RX7, HIST1H4K, SET, HIST1H1C, HIST1H2BL, HIST1H1B, PICK1, MYC	324	338	13588	0.992622	1	0.991775	100
Annotation Cluster 75	Enrichment Score: 1.117286962384753
Category	Term	Count	%	PValue	Genes	List Total	Pop Hits	Pop Total	Fold Enrichment	Bonferroni	Benjamini	FDR
INTERPRO	IPR015451:Cyclin D	3	0.742574	0.00138553	CCND1, CCND3, CCND2	386	3	17763	46.0181	0.635044	0.154643	2.07958
PIR_SUPERFAMILY	PIRSF001771:cyclin, A/B/D/E types	3	0.742574	0.0187744	CCND1, CCND3, CCND2	198	9	8136	13.697	0.986463	0.658898	21.5316
INTERPRO	IPR014400:Cyclin, A/B/D/E	3	0.742574	0.0187933	CCND1, CCND3, CCND2	386	10	17763	13.8054	0.999999	0.424037	24.991
PIR_SUPERFAMILY	PIRSF001771:Cyclin_A_B_D_E	3	0.742574	0.0230981	CCND1, CCND3, CCND2	198	10	8136	12.3273	0.995032	0.653874	25.842
INTERPRO	IPR004367:Cyclin, C-terminal	3	0.742574	0.0408422	CCND1, CCND3, CCND2	386	15	17763	9.20363	1	0.590016	46.8495
KEGG_PATHWAY	mmu04115:p53 signaling pathway	6	1.48515	0.0528635	BID, TRP53, CCND1, CCND3, CCND2, GADD45G	171	69	5738	2.91787	0.998745	0.143891	46.5408
SP_PIR_KEYWORDS	cell cycle control	3	0.742574	0.0651926	CCND1, CCND3, CCND2	376	20	17854	7.12261	1	0.335323	59.5427
INTERPRO	IPR006671:Cyclin, N-terminal	3	0.742574	0.115434	CCND1, CCND3, CCND2	386	27	17763	5.11313	1	0.868224	84.4193
INTERPRO	IPR013763:Cyclin-related	3	0.742574	0.159906	CCND1, CCND3, CCND2	386	33	17763	4.18347	1	0.908376	92.8708
INTERPRO	IPR006670:Cyclin	3	0.742574	0.159906	CCND1, CCND3, CCND2	386	33	17763	4.18347	1	0.908376	92.8708
KEGG_PATHWAY	mmu04110:Cell cycle	7	1.73267	0.178516	TRP53, CCND1, YWHAG, CCND3, CCND2, GADD45G, MYC	171	128	5738	1.83507	1	0.37195	89.642
SMART	SM00385:CYCLIN	3	0.742574	0.251087	CCND1, CCND3, CCND2	268	33	9131	3.09735	1	0.919174	97.1022
SP_PIR_KEYWORDS	cyclin	3	0.742574	0.267261	CCND1, CCND3, CCND2	376	48	17854	2.96775	1	0.699139	98.4612
BIOCARTA	m_cellcyclePathway:Cyclins and Cell Cycle Regulation	3	0.742574	0.494023	CCND1, CCND3, CCND2	84	23	1171	1.81832	1	0.92489	99.9756
SP_PIR_KEYWORDS	cell division	6	1.48515	0.626937	CCND1, KIF11, CCND3, RCC2, CCND2, NCAPD2	376	256	17854	1.11291	1	0.949563	99.9998
Annotation Cluster 76	Enrichment Score: 1.0845773804804728
Category	Term	Count	%	PValue	Genes	List Total	Pop Hits	Pop Total	Fold Enrichment	Bonferroni	Benjamini	FDR
SP_PIR_KEYWORDS	notch signaling pathway	6	1.48515	0.00127369	NOTCH2, NOTCH1, DTX2, PSEN2, JAG2, POFUT1	376	39	17854	7.30524	0.325524	0.0169768	1.69624
GOTERM_BP_FAT	GO:0007219~Notch signaling pathway	6	1.48515	0.00898134	NOTCH2, NOTCH1, DTX2, PSEN2, JAG2, POFUT1	324	54	13588	4.65981	1	0.0963141	14.4014
INTERPRO	IPR001438:EGF-like, type 2	4	0.990099	0.0100554	NOTCH2, NOTCH1, CRB2, JAG2	386	21	17763	8.76536	0.999356	0.368213	14.2025
UP_SEQ_FEATURE	domain:EGF-like 16; calcium-binding	3	0.742574	0.0178214	NOTCH2, NOTCH1, JAG2	378	9	16021	14.1279	1	0.649918	25.0132
UP_SEQ_FEATURE	domain:EGF-like 7; calcium-binding	4	0.990099	0.0202581	NOTCH2, NOTCH1, CRB2, JAG2	378	25	16021	6.78138	1	0.678529	27.9365
UP_SEQ_FEATURE	domain:EGF-like 15; calcium-binding	3	0.742574	0.0263962	NOTCH2, NOTCH1, JAG2	378	11	16021	11.5592	1	0.709489	34.8337
UP_SEQ_FEATURE	domain:EGF-like 12; calcium-binding	3	0.742574	0.0416997	NOTCH2, NOTCH1, JAG2	378	14	16021	9.0822	1	0.771484	49.4317
UP_SEQ_FEATURE	domain:EGF-like 11; calcium-binding	3	0.742574	0.0416997	NOTCH2, NOTCH1, JAG2	378	14	16021	9.0822	1	0.771484	49.4317
INTERPRO	IPR018097:EGF-like calcium-binding, conserved site	6	1.48515	0.0535928	CD97, NOTCH2, NOTCH1, EGFL7, CRB2, JAG2	386	94	17763	2.93733	1	0.681502	56.6075
INTERPRO	IPR006209:EGF	7	1.73267	0.0601263	NOTCH2, NOTCH1, EGFL7, CRB2, SELL, JAG2, SELE	386	128	17763	2.51662	1	0.71414	60.9326
INTERPRO	IPR013091:EGF calcium-binding	5	1.23762	0.0626496	CD97, NOTCH2, NOTCH1, EGFL7, JAG2	386	69	17763	3.33465	1	0.719514	62.4925
UP_SEQ_FEATURE	domain:EGF-like 8; calcium-binding	3	0.742574	0.0794406	NOTCH2, NOTCH1, CRB2	378	20	16021	6.35754	1	0.893428	73.4208
UP_SEQ_FEATURE	domain:EGF-like 1	6	1.48515	0.104995	CD97, NOTCH2, NOTCH1, EGFL7, CRB2, JAG2	378	106	16021	2.39907	1	0.922916	83.0636
INTERPRO	IPR001881:EGF-like calcium-binding	5	1.23762	0.135422	CD97, NOTCH2, NOTCH1, CRB2, JAG2	386	91	17763	2.52847	1	0.894688	88.9811
INTERPRO	IPR000742:EGF-like, type 3	8	1.9802	0.141239	CD97, NOTCH2, NOTCH1, EGFL7, CRB2, SELL, JAG2, SELE	386	199	17763	1.84998	1	0.895556	90.0527
INTERPRO	IPR000152:EGF-type aspartate/asparagine hydroxylation conserved site	5	1.23762	0.147247	CD97, NOTCH2, NOTCH1, CRB2, JAG2	386	94	17763	2.44777	1	0.896749	91.0568
INTERPRO	IPR006210:EGF-like	8	1.9802	0.153056	CD97, NOTCH2, NOTCH1, EGFL7, CRB2, SELL, JAG2, SELE	386	203	17763	1.81352	1	0.901972	91.9371
UP_SEQ_FEATURE	domain:EGF-like 5; calcium-binding	3	0.742574	0.15652	NOTCH2, NOTCH1, JAG2	378	30	16021	4.23836	1	0.971611	93.4445
SP_PIR_KEYWORDS	egf-like domain	8	1.9802	0.183762	CD97, NOTCH2, NOTCH1, EGFL7, CRB2, SELL, JAG2, SELE	376	222	17854	1.71114	1	0.59193	93.4491
SMART	SM00179:EGF_CA	5	1.23762	0.275772	CD97, NOTCH2, NOTCH1, CRB2, JAG2	268	91	9131	1.87203	1	0.930981	98.0778
UP_SEQ_FEATURE	domain:EGF-like 4	3	0.742574	0.329732	NOTCH2, NOTCH1, JAG2	378	50	16021	2.54302	1	0.997707	99.8346
UP_SEQ_FEATURE	domain:EGF-like 2; calcium-binding	3	0.742574	0.346969	CD97, EGFL7, CRB2	378	52	16021	2.44521	1	0.998166	99.891
SMART	SM00181:EGF	8	1.9802	0.382933	CD97, NOTCH2, NOTCH1, EGFL7, CRB2, SELL, JAG2, SELE	268	203	9131	1.3427	1	0.974069	99.7296
UP_SEQ_FEATURE	domain:EGF-like 3	3	0.742574	0.46231	NOTCH2, NOTCH1, JAG2	378	66	16021	1.92653	1	0.999749	99.9951
INTERPRO	IPR013032:EGF-like region, conserved site	8	1.9802	0.509842	TNFRSF1A, NOTCH2, NOTCH1, EGFL7, CRB2, SELL, JAG2, SELE	386	310	17763	1.18756	1	0.998338	99.998
UP_SEQ_FEATURE	domain:EGF-like 2	3	0.742574	0.558055	NOTCH2, NOTCH1, JAG2	378	79	16021	1.6095	1	0.999935	99.9998
Annotation Cluster 77	Enrichment Score: 1.082918998293674
Category	Term	Count	%	PValue	Genes	List Total	Pop Hits	Pop Total	Fold Enrichment	Bonferroni	Benjamini	FDR
GOTERM_BP_FAT	GO:0006351~transcription, DNA-dependent	7	1.73267	0.0709128	SCAF1, TRP53, ELL, NFAT5, TCEB3, MYC, STAT3	324	122	13588	2.40629	1	0.400174	71.8535
GOTERM_BP_FAT	GO:0032774~RNA biosynthetic process	7	1.73267	0.080061	SCAF1, TRP53, ELL, NFAT5, TCEB3, MYC, STAT3	324	126	13588	2.3299	1	0.429249	76.2669
GOTERM_BP_FAT	GO:0006366~transcription from RNA polymerase II promoter	5	1.23762	0.0993339	SCAF1, ELL, TCEB3, MYC, STAT3	324	74	13588	2.83367	1	0.486167	83.5235
Annotation Cluster 78	Enrichment Score: 1.0766923250667493
Category	Term	Count	%	PValue	Genes	List Total	Pop Hits	Pop Total	Fold Enrichment	Bonferroni	Benjamini	FDR
UP_SEQ_FEATURE	zinc finger region:C2H2-type 3	15	3.71287	0.00265657	ZBTB7B, PLAG1, IKZF3, IKZF1, ZFP637, RREB1, GLIS2, CTCF, SNAI1, HIC1, ZFP668, GFI1, PRDM1, ZFP239, KLF3	378	252	16021	2.52283	0.947663	0.235235	4.16891
UP_SEQ_FEATURE	zinc finger region:C2H2-type 1	15	3.71287	0.0028515	ZBTB7B, PLAG1, IKZF3, IKZF1, ZFP637, RREB1, GLIS2, CTCF, SNAI1, HIC1, ZFP668, GFI1, PRDM1, ZFP239, KLF3	378	254	16021	2.50297	0.957863	0.231951	4.46829
UP_SEQ_FEATURE	zinc finger region:C2H2-type 2	14	3.46535	0.00854985	ZBTB7B, PLAG1, IKZF3, IKZF1, ZFP637, RREB1, CTCF, SNAI1, HIC1, ZFP668, PRDM1, GFI1, ZFP239, KLF3	378	259	16021	2.29101	0.999927	0.469978	12.8426
UP_SEQ_FEATURE	zinc finger region:C2H2-type 5	11	2.72277	0.0132433	PLAG1, IKZF3, ZFP668, IKZF1, ZFP637, RREB1, GLIS2, CTCF, GFI1, ZFP239, HIC1	378	187	16021	2.49315	1	0.603095	19.2179
UP_SEQ_FEATURE	zinc finger region:C2H2-type 4	11	2.72277	0.0242439	PLAG1, ZFP668, IKZF1, ZFP637, RREB1, GLIS2, CTCF, GFI1, PRDM1, ZFP239, HIC1	378	206	16021	2.2632	1	0.693758	32.4889
SP_PIR_KEYWORDS	zinc-finger	35	8.66337	0.0482973	BMI1, NANOS3, ZFP637, GLIS2, RORC, CTCF, ZDHHC18, HIC1, ZFP36L2, ARIH2, ZFP668, DGKE, NSMCE1, RASGRP2, USP39, GFI1, ZCCHC7, ZFP239, PLAG1, ZBTB7B, IKZF3, IKZF1, RREB1, DTX2, SNAI1, ZSWIM4, RNF43, PHF19, ZMIZ1, WHSC1L1, RNF157, USP49, PRDM1, HDAC6, KLF3	376	1204	17854	1.38035	1	0.2778	48.5462
UP_SEQ_FEATURE	zinc finger region:C2H2-type 6	8	1.9802	0.0662221	PLAG1, ZFP668, IKZF1, ZFP637, RREB1, CTCF, GFI1, ZFP239	378	151	16021	2.24549	1	0.871734	66.6067
INTERPRO	IPR013087:Zinc finger, C2H2-type/integrase, DNA-binding	17	4.20792	0.0944955	ZBTB7B, PLAG1, IKZF3, IKZF1, ZFP637, RREB1, GLIS2, CTCF, SNAI1, HIC1, ZFP668, ZFP217, GFI1, PRDM1, ZFP239, PLAGL2, KLF3	386	514	17763	1.522	1	0.82061	77.7878
INTERPRO	IPR015880:Zinc finger, C2H2-like	18	4.45545	0.305673	ZBTB7B, PLAG1, IKZF3, IKZF1, ZFP637, RREB1, GLIS2, CTCF, SNAI1, HIC1, ZFP668, USP39, ZFP217, GFI1, PRDM1, ZFP239, KLF3, PLAGL2	386	676	17763	1.22533	1	0.985151	99.6032
UP_SEQ_FEATURE	zinc finger region:C2H2-type 7	5	1.23762	0.355477	PLAG1, ZFP668, RREB1, CTCF, ZFP239	378	128	16021	1.65561	1	0.998354	99.9116
INTERPRO	IPR007087:Zinc finger, C2H2-type	17	4.20792	0.401366	ZBTB7B, PLAG1, IKZF3, IKZF1, ZFP637, RREB1, GLIS2, CTCF, SNAI1, HIC1, ZFP668, ZFP217, GFI1, PRDM1, ZFP239, PLAGL2, KLF3	386	681	17763	1.14876	1	0.994773	99.9581
UP_SEQ_FEATURE	zinc finger region:C2H2-type 10	3	0.742574	0.629136	ZFP668, RREB1, CTCF	378	90	16021	1.41279	1	0.999985	100
UP_SEQ_FEATURE	zinc finger region:C2H2-type 9	3	0.742574	0.685761	ZFP668, RREB1, CTCF	378	100	16021	1.27151	1	0.999996	100
UP_SEQ_FEATURE	zinc finger region:C2H2-type 8	3	0.742574	0.769701	ZFP668, RREB1, CTCF	378	118	16021	1.07755	1	1	100
SMART	SM00355:ZnF_C2H2	18	4.45545	0.777099	ZBTB7B, PLAG1, IKZF3, IKZF1, ZFP637, RREB1, GLIS2, CTCF, SNAI1, HIC1, ZFP668, USP39, ZFP217, GFI1, PRDM1, ZFP239, KLF3, PLAGL2	268	676	9131	0.907213	1	0.99914	100
Annotation Cluster 79	Enrichment Score: 1.0660798671207454
Category	Term	Count	%	PValue	Genes	List Total	Pop Hits	Pop Total	Fold Enrichment	Bonferroni	Benjamini	FDR
BIOCARTA	m_gleevecpathway:Inhibition of Cellular Proliferation by Gleevec	6	1.48515	0.0159902	AKT1, FOS, STAT5A, MAPK3, BAD, MYC	84	22	1171	3.80195	0.936482	0.325495	17.8686
BIOCARTA	m_badPathway:Regulation of BAD phosphorylation	5	1.23762	0.0334045	AKT1, RPS6KA1, MAPK3, BCL2L1, BAD	84	18	1171	3.87235	0.997002	0.440648	33.9595
BIOCARTA	m_igf1rPathway:Multiple antiapoptotic pathways from IGF-1R signaling lead to BAD phosphorylation	5	1.23762	0.0400828	AKT1, RPS6KA1, MAPK3, SHC1, BAD	84	19	1171	3.66855	0.999084	0.441747	39.3207
BIOCARTA	m_rasPathway:Ras Signaling Pathway	5	1.23762	0.0474695	AKT1, MAPK3, NFKB1, BCL2L1, BAD	84	20	1171	3.48512	0.999755	0.447896	44.7832
BIOCARTA	m_erk5Pathway:Role of Erk5 in Neuronal Survival	4	0.990099	0.0707936	AKT1, RPS6KA1, MAPK3, SHC1	84	14	1171	3.98299	0.999996	0.543754	59.2067
BIOCARTA	m_tffPathway:Trefoil Factors Initiate Mucosal Healing	4	0.990099	0.219554	AKT1, MAPK3, SHC1, BAD	84	23	1171	2.42443	1	0.77995	95.155
BIOCARTA	m_ptenPathway:PTEN dependent cell cycle arrest and apoptosis	3	0.742574	0.420535	AKT1, MAPK3, SHC1	84	20	1171	2.09107	1	0.891562	99.8723
BIOCARTA	m_crebPathway:Transcription factor CREB and its extracellular signals	3	0.742574	0.445646	AKT1, RPS6KA1, MAPK3	84	21	1171	1.9915	1	0.904257	99.9257
Annotation Cluster 80	Enrichment Score: 1.0145739070387134
Category	Term	Count	%	PValue	Genes	List Total	Pop Hits	Pop Total	Fold Enrichment	Bonferroni	Benjamini	FDR
INTERPRO	IPR013151:Immunoglobulin	10	2.47525	0.0157728	ICAM1, FGFR3, FCGR2B, FLT3, PECAM1, PDGFRB, CD4, SEMA3B, SEMA4D, CSF1R	386	178	17763	2.58529	0.99999	0.408665	21.4138
UP_SEQ_FEATURE	domain:Ig-like C2-type 3	7	1.73267	0.0166932	ICAM1, FGFR3, PECAM1, PDGFRB, CD4, LAG3, CSF1R	378	87	16021	3.41017	1	0.645544	23.6224
UP_SEQ_FEATURE	domain:Ig-like C2-type 1	8	1.9802	0.0340967	ICAM1, FGFR3, FCGR2B, PECAM1, PDGFRB, CD4, LAG3, CSF1R	378	130	16021	2.60822	1	0.746916	42.6124
UP_SEQ_FEATURE	domain:Ig-like C2-type 2	8	1.9802	0.0353257	ICAM1, FGFR3, FCGR2B, PECAM1, PDGFRB, CD4, LAG3, CSF1R	378	131	16021	2.58831	1	0.747246	43.7702
SP_PIR_KEYWORDS	Immunoglobulin domain	15	3.71287	0.084418	ICAM1, FGFR3, IL6ST, FLT3, FCGR2B, SEMA7A, PECAM1, PDGFRB, SEMA4B, CSF3R, CD4, SEMA3B, SEMA4D, LAG3, CSF1R	376	443	17854	1.60781	1	0.390732	69.3907
UP_SEQ_FEATURE	domain:Ig-like C2-type 5	4	0.990099	0.103162	ICAM1, PECAM1, PDGFRB, CSF1R	378	48	16021	3.53197	1	0.923397	82.4998
INTERPRO	IPR003599:Immunoglobulin subtype	11	2.72277	0.144095	ICAM1, FCGR2B, FLT3, SEMA7A, PECAM1, PDGFRB, CD4, SEMA3B, SEMA4D, LAG3, CSF1R	386	313	17763	1.61725	1	0.895896	90.5426
UP_SEQ_FEATURE	domain:Ig-like C2-type 4	4	0.990099	0.144797	ICAM1, PECAM1, PDGFRB, CSF1R	378	56	16021	3.0274	1	0.964417	91.8235
INTERPRO	IPR013783:Immunoglobulin-like fold	16	3.9604	0.41864	ICAM1, FGFR3, IL6ST, RELB, HFE, NFKB1, FCGR2B, PECAM1, NFAT5, PDGFRB, SEMA4B, CD4, SEMA4D, LAG3, CSF1R, NFATC1	386	644	17763	1.14331	1	0.995816	99.9731
SMART	SM00409:IG	11	2.72277	0.432916	ICAM1, FCGR2B, FLT3, SEMA7A, PECAM1, PDGFRB, CD4, SEMA3B, SEMA4D, LAG3, CSF1R	268	313	9131	1.19738	1	0.977544	99.9039
INTERPRO	IPR007110:Immunoglobulin-like	13	3.21782	0.661952	ICAM1, FGFR3, FLT3, HFE, FCGR2B, SEMA7A, PECAM1, PDGFRB, CD4, SEMA3B, SEMA4D, LAG3, CSF1R	386	604	17763	0.990457	1	0.999772	100
Annotation Cluster 81	Enrichment Score: 1.004254258038771
Category	Term	Count	%	PValue	Genes	List Total	Pop Hits	Pop Total	Fold Enrichment	Bonferroni	Benjamini	FDR
GOTERM_BP_FAT	GO:0044243~multicellular organismal catabolic process	3	0.742574	0.0671112	P2RX7, PRTN3, MMP14	324	18	13588	6.98971	1	0.385974	69.8012
GOTERM_BP_FAT	GO:0032963~collagen metabolic process	3	0.742574	0.102802	P2RX7, PRTN3, MMP14	324	23	13588	5.47021	1	0.495414	84.5834
GOTERM_BP_FAT	GO:0044259~multicellular organismal macromolecule metabolic process	3	0.742574	0.110455	P2RX7, PRTN3, MMP14	324	24	13588	5.24228	1	0.516557	86.6998
GOTERM_BP_FAT	GO:0044236~multicellular organismal metabolic process	3	0.742574	0.126183	P2RX7, PRTN3, MMP14	324	26	13588	4.83903	1	0.555362	90.2202
Annotation Cluster 82	Enrichment Score: 0.992366415032745
Category	Term	Count	%	PValue	Genes	List Total	Pop Hits	Pop Total	Fold Enrichment	Bonferroni	Benjamini	FDR
KEGG_PATHWAY	mmu04150:mTOR signaling pathway	8	1.9802	0.000968878	AKT1, BRAF, RPS6KA1, PIK3CD, MAPK3, RPS6KB2, PIK3R5, DDIT4	171	54	5738	4.97119	0.112396	0.00517049	1.1115
INTERPRO	IPR017892:Protein kinase, C-terminal	3	0.742574	0.214842	AKT1, RPS6KA1, RPS6KB2	386	40	17763	3.45136	1	0.954265	97.4422
INTERPRO	IPR000961:AGC-kinase, C-terminal	3	0.742574	0.319424	AKT1, RPS6KA1, RPS6KB2	386	53	17763	2.6048	1	0.986486	99.707
UP_SEQ_FEATURE	domain:AGC-kinase C-terminal	3	0.742574	0.355533	AKT1, RPS6KA1, RPS6KB2	378	53	16021	2.39907	1	0.998214	99.9118
SMART	SM00133:S_TK_X	3	0.742574	0.461883	AKT1, RPS6KA1, RPS6KB2	268	53	9131	1.92854	1	0.981565	99.9494
Annotation Cluster 83	Enrichment Score: 0.9854981178137765
Category	Term	Count	%	PValue	Genes	List Total	Pop Hits	Pop Total	Fold Enrichment	Bonferroni	Benjamini	FDR
BIOCARTA	m_neutrophilPathway:Neutrophil and Its Surface Molecules	4	0.990099	0.0148319	ICAM1, SELL, PECAM1, SELE	84	8	1171	6.97024	0.922327	0.346801	16.68
BIOCARTA	m_lymphocytePathway:Adhesion Molecules on Lymphocyte	4	0.990099	0.0211223	ICAM1, SELL, PECAM1, SELE	84	9	1171	6.19577	0.974025	0.366393	22.9493
BIOCARTA	m_monocytePathway:Monocyte and its Surface Molecules	4	0.990099	0.0374182	ICAM1, SELL, PECAM1, SELE	84	11	1171	5.06926	0.998528	0.447248	37.2315
KEGG_PATHWAY	mmu04514:Cell adhesion molecules (CAMs)	8	1.9802	0.171557	ICAM1, SELL, PECAM1, CD4, CD6, SELPLG, SELE, SDC3	171	154	5738	1.74315	1	0.36486	88.5839
SP_PIR_KEYWORDS	cell adhesion	11	2.72277	0.278559	JUP, CD97, ICAM1, ITGAX, SELL, PECAM1, CSF3R, CD6, SELPLG, SELE, PXN	376	380	17854	1.37454	1	0.707814	98.7509
GOTERM_BP_FAT	GO:0007155~cell adhesion	15	3.71287	0.473216	ICAM1, SELL, PXN, JUP, CD97, HES1, ITGAX, HES5, PECAM1, CSF3R, CD4, SHC1, CD6, SELPLG, SELE	324	561	13588	1.12134	1	0.941606	99.9984
GOTERM_BP_FAT	GO:0022610~biological adhesion	15	3.71287	0.47655	ICAM1, SELL, PXN, JUP, CD97, HES1, ITGAX, HES5, PECAM1, CSF3R, CD4, SHC1, CD6, SELPLG, SELE	324	562	13588	1.11935	1	0.942164	99.9986
Annotation Cluster 84	Enrichment Score: 0.965157432945845
Category	Term	Count	%	PValue	Genes	List Total	Pop Hits	Pop Total	Fold Enrichment	Bonferroni	Benjamini	FDR
GOTERM_BP_FAT	GO:0050804~regulation of synaptic transmission	7	1.73267	0.0319183	YWHAG, KRAS, GNAI2, PSEN2, GRIN1, LTB, NFKBIL1	324	100	13588	2.93568	1	0.24042	42.8284
GOTERM_BP_FAT	GO:0051969~regulation of transmission of nerve impulse	7	1.73267	0.0422734	YWHAG, KRAS, GNAI2, PSEN2, GRIN1, LTB, NFKBIL1	324	107	13588	2.74363	1	0.289671	52.5014
GOTERM_BP_FAT	GO:0031644~regulation of neurological system process	7	1.73267	0.0526582	YWHAG, KRAS, GNAI2, PSEN2, GRIN1, LTB, NFKBIL1	324	113	13588	2.59795	1	0.331919	60.6385
GOTERM_BP_FAT	GO:0043271~negative regulation of ion transport	3	0.742574	0.0738629	GNAI2, LTB, NFKBIL1	324	19	13588	6.62183	1	0.409071	73.3549
GOTERM_BP_FAT	GO:0048167~regulation of synaptic plasticity	4	0.990099	0.10548	YWHAG, KRAS, PSEN2, GRIN1	324	48	13588	3.49486	1	0.502697	85.3577
GOTERM_BP_FAT	GO:0044057~regulation of system process	9	2.22772	0.107199	YWHAG, KRAS, GNAI2, SMAD7, NCF1, PSEN2, GRIN1, LTB, NFKBIL1	324	201	13588	1.87783	1	0.506523	85.8352
GOTERM_BP_FAT	GO:0043269~regulation of ion transport	4	0.990099	0.182691	AKT1, GNAI2, LTB, NFKBIL1	324	62	13588	2.70569	1	0.676701	96.9104
GOTERM_BP_FAT	GO:0007611~learning or memory	4	0.990099	0.355031	KRAS, PSEN2, GRIN1, GHRL	324	89	13588	1.88487	1	0.876126	99.9479
GOTERM_BP_FAT	GO:0019932~second-messenger-mediated signaling	4	0.990099	0.534859	GNAI2, PIK3CD, LTB, NFKBIL1	324	118	13588	1.42164	1	0.962566	99.9998
Annotation Cluster 85	Enrichment Score: 0.9570358602719842
Category	Term	Count	%	PValue	Genes	List Total	Pop Hits	Pop Total	Fold Enrichment	Bonferroni	Benjamini	FDR
GOTERM_BP_FAT	GO:0050830~defense response to Gram-positive bacterium	4	0.990099	0.0165702	P2RX7, FGR, NCF1, HCK	324	23	13588	7.29361	1	0.151358	25.0235
GOTERM_BP_FAT	GO:0042742~defense response to bacterium	5	1.23762	0.255349	TNFRSF1A, P2RX7, FGR, NCF1, HCK	324	108	13588	1.94159	1	0.778181	99.3792
GOTERM_BP_FAT	GO:0009617~response to bacterium	6	1.48515	0.318002	TNFRSF1A, P2RX7, FGR, NCF1, HCK, MAPK3	324	157	13588	1.60274	1	0.843215	99.8635
Annotation Cluster 86	Enrichment Score: 0.9248417105824834
Category	Term	Count	%	PValue	Genes	List Total	Pop Hits	Pop Total	Fold Enrichment	Bonferroni	Benjamini	FDR
GOTERM_BP_FAT	GO:0002250~adaptive immune response	6	1.48515	0.0496436	ICAM1, CD55, FCGR2B, RELB, GADD45G, POU2F2	324	84	13588	2.99559	1	0.319741	58.423
GOTERM_BP_FAT	GO:0002460~adaptive immune response based on somatic recombination of immune receptors built from immunoglobulin superfamily domains	6	1.48515	0.0496436	ICAM1, CD55, FCGR2B, RELB, GADD45G, POU2F2	324	84	13588	2.99559	1	0.319741	58.423
GOTERM_BP_FAT	GO:0002443~leukocyte mediated immunity	6	1.48515	0.0607832	ICAM1, PTPN6, CD55, FCGR2B, NCF1, POU2F2	324	89	13588	2.8273	1	0.361065	66.0691
GOTERM_BP_FAT	GO:0002252~immune effector process	7	1.73267	0.080061	ICAM1, PTPN6, CD55, FCGR2B, NCF1, POU2F2, CD27	324	126	13588	2.3299	1	0.429249	76.2669
GOTERM_BP_FAT	GO:0002449~lymphocyte mediated immunity	5	1.23762	0.106886	ICAM1, PTPN6, CD55, FCGR2B, POU2F2	324	76	13588	2.7591	1	0.506508	85.7493
GOTERM_BP_FAT	GO:0019882~antigen processing and presentation	5	1.23762	0.152679	ICAM1, FCGR2B, RELB, HFE, IFI30	324	87	13588	2.41025	1	0.619805	94.2477
GOTERM_BP_FAT	GO:0016064~immunoglobulin mediated immune response	3	0.742574	0.443738	CD55, FCGR2B, POU2F2	324	63	13588	1.99706	1	0.928175	99.9959
GOTERM_BP_FAT	GO:0019724~B cell mediated immunity	3	0.742574	0.459736	CD55, FCGR2B, POU2F2	324	65	13588	1.93561	1	0.935844	99.9975
Annotation Cluster 87	Enrichment Score: 0.891342236566242
Category	Term	Count	%	PValue	Genes	List Total	Pop Hits	Pop Total	Fold Enrichment	Bonferroni	Benjamini	FDR
GOTERM_BP_FAT	GO:0042592~homeostatic process	26	6.43564	0.00328583	SLC9A9, STAT5A, STAT5B, HFE, HSPA1A, SFPI1, AKT1, SH2B2, TRP53, IL2RA, SMG6, SMAD7, PIK3CD, GRIN1, BAD, STAT3, P2RX4, KCNN4, CORO1A, P2RX7, RHCG, LCK, PDGFRB, GHRL, EPOR, KLHL10	324	584	13588	1.86711	0.998798	0.0438368	5.51485
GOTERM_BP_FAT	GO:0051899~membrane depolarization	5	1.23762	0.0101402	P2RX4, P2RX7, SMAD7, GRIN1, GHRL	324	36	13588	5.82476	1	0.104319	16.1104
GOTERM_BP_FAT	GO:0007267~cell-cell signaling	13	3.21782	0.0442371	FGF8, WNT3A, GRIN1, STX4A, PICK1, FGF10, WNT1, P2RX4, P2RX7, WNT3, GHRL, WNT6, FGF3	324	290	13588	1.87999	1	0.29729	54.1523
GOTERM_BP_FAT	GO:0050803~regulation of synapse structure and activity	3	0.742574	0.048239	PICK1, GRIN1, GHRL	324	15	13588	8.38765	1	0.314014	57.351
GOTERM_BP_FAT	GO:0007204~elevation of cytosolic calcium ion concentration	4	0.990099	0.0533771	P2RX7, LCK, GHRL, EPOR	324	36	13588	4.65981	1	0.334701	61.1502
GOTERM_BP_FAT	GO:0051480~cytosolic calcium ion homeostasis	4	0.990099	0.0609468	P2RX7, LCK, GHRL, EPOR	324	38	13588	4.41455	1	0.36086	66.1709
GOTERM_BP_FAT	GO:0055080~cation homeostasis	9	2.22772	0.072751	SLC9A9, TRP53, P2RX7, RHCG, GRIN1, LCK, GHRL, HFE, EPOR	324	184	13588	2.05133	1	0.406271	72.7981
GOTERM_BP_FAT	GO:0060079~regulation of excitatory postsynaptic membrane potential	3	0.742574	0.0808211	P2RX4, GRIN1, GHRL	324	20	13588	6.29074	1	0.431356	76.6027
GOTERM_BP_FAT	GO:0048878~chemical homeostasis	14	3.46535	0.0969305	TRP53, SLC9A9, SMAD7, GRIN1, HFE, BAD, STAT3, P2RX4, P2RX7, RHCG, LCK, GHRL, SH2B2, EPOR	324	365	13588	1.60859	1	0.479499	82.749
GOTERM_BP_FAT	GO:0060078~regulation of postsynaptic membrane potential	3	0.742574	0.118253	P2RX4, GRIN1, GHRL	324	25	13588	5.03259	1	0.535826	88.5724
GOTERM_BP_FAT	GO:0050801~ion homeostasis	11	2.72277	0.161161	SLC9A9, TRP53, P2RX4, P2RX7, RHCG, SMAD7, GRIN1, LCK, GHRL, HFE, EPOR	324	293	13588	1.57447	1	0.634206	95.1635
GOTERM_BP_FAT	GO:0006874~cellular calcium ion homeostasis	5	1.23762	0.170913	P2RX7, GRIN1, LCK, GHRL, EPOR	324	91	13588	2.3043	1	0.651765	96.0464
GOTERM_BP_FAT	GO:0055074~calcium ion homeostasis	5	1.23762	0.189863	P2RX7, GRIN1, LCK, GHRL, EPOR	324	95	13588	2.20728	1	0.686342	97.3459
GOTERM_BP_FAT	GO:0006875~cellular metal ion homeostasis	5	1.23762	0.214424	P2RX7, GRIN1, LCK, GHRL, EPOR	324	100	13588	2.09691	1	0.725857	98.4387
GOTERM_BP_FAT	GO:0055065~metal ion homeostasis	5	1.23762	0.24496	P2RX7, GRIN1, LCK, GHRL, EPOR	324	106	13588	1.97822	1	0.766201	99.2117
GOTERM_BP_FAT	GO:0055066~di-, tri-valent inorganic cation homeostasis	6	1.48515	0.267224	P2RX7, GRIN1, LCK, GHRL, HFE, EPOR	324	146	13588	1.72349	1	0.790813	99.5294
GOTERM_BP_FAT	GO:0006873~cellular ion homeostasis	9	2.22772	0.281931	TRP53, P2RX4, P2RX7, RHCG, SMAD7, GRIN1, LCK, GHRL, EPOR	324	261	13588	1.44615	1	0.808006	99.6682
GOTERM_BP_FAT	GO:0030003~cellular cation homeostasis	6	1.48515	0.294728	TRP53, P2RX7, GRIN1, LCK, GHRL, EPOR	324	152	13588	1.65546	1	0.821486	99.7566
GOTERM_BP_FAT	GO:0055082~cellular chemical homeostasis	9	2.22772	0.306225	TRP53, P2RX4, P2RX7, RHCG, SMAD7, GRIN1, LCK, GHRL, EPOR	324	268	13588	1.40837	1	0.833242	99.8167
GOTERM_BP_FAT	GO:0042391~regulation of membrane potential	5	1.23762	0.313796	P2RX4, P2RX7, SMAD7, GRIN1, GHRL	324	119	13588	1.76211	1	0.839874	99.8483
GOTERM_BP_FAT	GO:0030005~cellular di-, tri-valent inorganic cation homeostasis	5	1.23762	0.394878	P2RX7, GRIN1, LCK, GHRL, EPOR	324	134	13588	1.56486	1	0.902936	99.9826
GOTERM_BP_FAT	GO:0007268~synaptic transmission	6	1.48515	0.417042	P2RX4, P2RX7, STX4A, PICK1, GRIN1, GHRL	324	178	13588	1.41365	1	0.915579	99.9909
GOTERM_BP_FAT	GO:0019725~cellular homeostasis	10	2.47525	0.4298	TRP53, KCNN4, P2RX4, P2RX7, RHCG, SMAD7, GRIN1, LCK, GHRL, EPOR	324	343	13588	1.22269	1	0.921509	99.9938
GOTERM_BP_FAT	GO:0019226~transmission of nerve impulse	6	1.48515	0.626739	P2RX4, P2RX7, STX4A, PICK1, GRIN1, GHRL	324	226	13588	1.11341	1	0.982452	100
Annotation Cluster 88	Enrichment Score: 0.8429217051152587
Category	Term	Count	%	PValue	Genes	List Total	Pop Hits	Pop Total	Fold Enrichment	Bonferroni	Benjamini	FDR
BIOCARTA	m_rasPathway:Ras Signaling Pathway	5	1.23762	0.0474695	AKT1, MAPK3, NFKB1, BCL2L1, BAD	84	20	1171	3.48512	0.999755	0.447896	44.7832
BIOCARTA	m_RacCycDPathway:Influence of Ras and Rho proteins on G1 to S Transition	4	0.990099	0.23892	AKT1, CCND1, MAPK3, NFKB1	84	24	1171	2.32341	1	0.800084	96.4352
BIOCARTA	m_hcmvPathway:Human Cytomegalovirus and Map Kinase Pathways	3	0.742574	0.260956	AKT1, MAPK3, NFKB1	84	14	1171	2.98724	1	0.811389	97.5099
Annotation Cluster 89	Enrichment Score: 0.8202544194767276
Category	Term	Count	%	PValue	Genes	List Total	Pop Hits	Pop Total	Fold Enrichment	Bonferroni	Benjamini	FDR
GOTERM_BP_FAT	GO:0051098~regulation of binding	6	1.48515	0.063168	IRAK2, IL5, FOXJ1, MAPK3, IRF4, MYC	324	90	13588	2.79588	1	0.37053	67.5239
GOTERM_BP_FAT	GO:0051101~regulation of DNA binding	5	1.23762	0.0993339	IRAK2, IL5, FOXJ1, MAPK3, IRF4	324	74	13588	2.83367	1	0.486167	83.5235
GOTERM_BP_FAT	GO:0051090~regulation of transcription factor activity	4	0.990099	0.16501	IRAK2, IL5, FOXJ1, MAPK3	324	59	13588	2.84327	1	0.641653	95.5321
GOTERM_BP_FAT	GO:0043388~positive regulation of DNA binding	3	0.742574	0.263606	IRAK2, IL5, IRF4	324	42	13588	2.99559	1	0.787192	99.4877
GOTERM_BP_FAT	GO:0051099~positive regulation of binding	3	0.742574	0.290181	IRAK2, IL5, IRF4	324	45	13588	2.79588	1	0.816487	99.7281
Annotation Cluster 90	Enrichment Score: 0.7929117154156708
Category	Term	Count	%	PValue	Genes	List Total	Pop Hits	Pop Total	Fold Enrichment	Bonferroni	Benjamini	FDR
INTERPRO	IPR010987:Glutathione S-transferase, C-terminal-like	3	0.742574	0.137266	CLIC4, VARS, GSTP2	386	30	17763	4.60181	1	0.893144	89.332
INTERPRO	IPR017933:Glutathione S-transferase/chloride channel, C-terminal	3	0.742574	0.167598	CLIC4, VARS, GSTP2	386	34	17763	4.06042	1	0.915385	93.7986
UP_SEQ_FEATURE	domain:GST C-terminal	3	0.742574	0.181732	CLIC4, VARS, GSTP2	378	33	16021	3.85305	1	0.973914	95.967
Annotation Cluster 91	Enrichment Score: 0.7559108115409536
Category	Term	Count	%	PValue	Genes	List Total	Pop Hits	Pop Total	Fold Enrichment	Bonferroni	Benjamini	FDR
GOTERM_BP_FAT	GO:0022612~gland morphogenesis	6	1.48515	0.0496436	PLAG1, NOTCH1, FGF8, NCOA3, STAT5A, FGF10	324	84	13588	2.99559	1	0.319741	58.423
GOTERM_BP_FAT	GO:0030850~prostate gland development	3	0.742574	0.237041	PLAG1, NOTCH1, STAT5A	324	39	13588	3.22602	1	0.756745	99.0564
GOTERM_BP_FAT	GO:0001655~urogenital system development	5	1.23762	0.458755	PLAG1, NOTCH1, FGF8, STAT5A, PDGFRB	324	146	13588	1.43624	1	0.935709	99.9975
Annotation Cluster 92	Enrichment Score: 0.7426548880711022
Category	Term	Count	%	PValue	Genes	List Total	Pop Hits	Pop Total	Fold Enrichment	Bonferroni	Benjamini	FDR
GOTERM_CC_FAT	GO:0043228~non-membrane-bounded organelle	45	11.1386	0.14581	HIST1H4K, MRPS15, WASF2, CBX4, PXN, AKT1, KIF13A, RPS29, HIST1H2BL, SH2B2, PPP4C, MYC, RHOF, DEDD2, RPL36AL, CHD3, ACTB, TRP53, KIF11, DNALC4, IKZF1, SMG6, HIST1H1C, HIST1H1B, MSH5, PICK1, GRIN1, COTL1, HMGA1, NCAPD2, CORO1C, JUP, DNAHC2, FNBP1, CORO1A, RCC2, SCYL1, RPS6KA1, FCGR2B, RPL13A, LCK, SH3KBP1, JAK1, IRF4, MRPL44	246	1919	12504	1.19193	1	0.777599	87.0594
GOTERM_CC_FAT	GO:0043232~intracellular non-membrane-bounded organelle	45	11.1386	0.14581	HIST1H4K, MRPS15, WASF2, CBX4, PXN, AKT1, KIF13A, RPS29, HIST1H2BL, SH2B2, PPP4C, MYC, RHOF, DEDD2, RPL36AL, CHD3, ACTB, TRP53, KIF11, DNALC4, IKZF1, SMG6, HIST1H1C, HIST1H1B, MSH5, PICK1, GRIN1, COTL1, HMGA1, NCAPD2, CORO1C, JUP, DNAHC2, FNBP1, CORO1A, RCC2, SCYL1, RPS6KA1, FCGR2B, RPL13A, LCK, SH3KBP1, JAK1, IRF4, MRPL44	246	1919	12504	1.19193	1	0.777599	87.0594
GOTERM_CC_FAT	GO:0005856~cytoskeleton	26	6.43564	0.278268	WASF2, PXN, KIF13A, AKT1, SH2B2, PPP4C, RHOF, MYC, ACTB, DNALC4, KIF11, PICK1, GRIN1, COTL1, CORO1C, DNAHC2, JUP, CORO1A, FNBP1, SCYL1, RPS6KA1, FCGR2B, RCC2, LCK, SH3KBP1, JAK1	246	1122	12504	1.17786	1	0.907322	98.5462
Annotation Cluster 93	Enrichment Score: 0.7424009863645152
Category	Term	Count	%	PValue	Genes	List Total	Pop Hits	Pop Total	Fold Enrichment	Bonferroni	Benjamini	FDR
GOTERM_BP_FAT	GO:0050900~leukocyte migration	5	1.23762	0.0186731	CORO1A, IL16, FOXJ1, CSF3R, SELPLG	324	43	13588	4.87654	1	0.159915	27.7393
GOTERM_BP_FAT	GO:0016477~cell migration	10	2.47525	0.120274	FMNL1, CORO1A, IL16, FOXJ1, WASF2, CSF3R, FGF10, MMP14, SELPLG, MIXL1	324	240	13588	1.74743	1	0.541212	89.0156
GOTERM_BP_FAT	GO:0030595~leukocyte chemotaxis	3	0.742574	0.134235	CORO1A, IL16, CSF3R	324	27	13588	4.65981	1	0.578352	91.6626
GOTERM_BP_FAT	GO:0060326~cell chemotaxis	3	0.742574	0.134235	CORO1A, IL16, CSF3R	324	27	13588	4.65981	1	0.578352	91.6626
GOTERM_BP_FAT	GO:0051674~localization of cell	10	2.47525	0.235196	FMNL1, CORO1A, IL16, FOXJ1, WASF2, CSF3R, FGF10, MMP14, SELPLG, MIXL1	324	284	13588	1.4767	1	0.754539	99.0163
GOTERM_BP_FAT	GO:0048870~cell motility	10	2.47525	0.235196	FMNL1, CORO1A, IL16, FOXJ1, WASF2, CSF3R, FGF10, MMP14, SELPLG, MIXL1	324	284	13588	1.4767	1	0.754539	99.0163
GOTERM_BP_FAT	GO:0007610~behavior	13	3.21782	0.255727	IL16, GRIN1, FGF10, STAT3, CCR7, CORO1A, KRAS, PTGDS, PSEN2, GHRL, CSF3R, GFI1, AGRP	324	405	13588	1.34617	1	0.777921	99.3846
GOTERM_BP_FAT	GO:0006928~cell motion	12	2.9703	0.259727	FMNL1, CORO1A, IL16, FOXJ1, WASF2, CSF3R, FGF10, MMP14, SELPLG, MIXL1, PXN, RUNX3	324	367	13588	1.37128	1	0.783111	99.4392
GOTERM_BP_FAT	GO:0006935~chemotaxis	5	1.23762	0.260578	CCR7, CORO1A, IL16, CSF3R, FGF10	324	109	13588	1.92377	1	0.783552	99.4502
GOTERM_BP_FAT	GO:0042330~taxis	5	1.23762	0.260578	CCR7, CORO1A, IL16, CSF3R, FGF10	324	109	13588	1.92377	1	0.783552	99.4502
GOTERM_BP_FAT	GO:0007626~locomotory behavior	6	1.48515	0.675214	CCR7, CORO1A, IL16, GRIN1, CSF3R, FGF10	324	239	13588	1.05284	1	0.989618	100
Annotation Cluster 94	Enrichment Score: 0.740468594469498
Category	Term	Count	%	PValue	Genes	List Total	Pop Hits	Pop Total	Fold Enrichment	Bonferroni	Benjamini	FDR
GOTERM_BP_FAT	GO:0051604~protein maturation	6	1.48515	0.0785659	P2RX7, CD55, PSEN2, MMP14, MYC, AIP	324	96	13588	2.62114	1	0.425084	75.5933
GOTERM_BP_FAT	GO:0016485~protein processing	5	1.23762	0.166284	P2RX7, CD55, PSEN2, MMP14, MYC	324	90	13588	2.3299	1	0.643732	95.6482
GOTERM_BP_FAT	GO:0051605~protein maturation by peptide bond cleavage	3	0.742574	0.459736	CD55, PSEN2, MMP14	324	65	13588	1.93561	1	0.935844	99.9975
Annotation Cluster 95	Enrichment Score: 0.7326240968075062
Category	Term	Count	%	PValue	Genes	List Total	Pop Hits	Pop Total	Fold Enrichment	Bonferroni	Benjamini	FDR
GOTERM_BP_FAT	GO:0007264~small GTPase mediated signal transduction	12	2.9703	0.0443585	KRAS, RRAS2, ARF3, PECAM1, GNA12, RASGRP2, WASF2, RGL3, ERAS, ARF6, RFXANK, RHOF	324	258	13588	1.95062	1	0.297041	54.2526
UP_SEQ_FEATURE	nucleotide phosphate-binding region:GTP	10	2.47525	0.198496	ADSSL1, KRAS, GIMAP6, GNAI2, RRAS2, ARF3, GNA12, ERAS, ARF6, RHOF	378	274	16021	1.54685	1	0.979656	97.1045
SP_PIR_KEYWORDS	gtp-binding	10	2.47525	0.209582	ADSSL1, KRAS, GIMAP6, GNAI2, RRAS2, ARF3, GNA12, ERAS, ARF6, RHOF	376	313	17854	1.51706	1	0.625472	95.7449
GOTERM_MF_FAT	GO:0005525~GTP binding	12	2.9703	0.226135	ADSSL1, KRAS, GIMAP6, GNAI2, GIMAP7, RRAS2, ARF3, GNA12, GIMAP9, ERAS, ARF6, RHOF	318	354	13288	1.41648	1	0.930986	97.3295
GOTERM_MF_FAT	GO:0019001~guanyl nucleotide binding	12	2.9703	0.250775	ADSSL1, KRAS, GIMAP6, GNAI2, GIMAP7, RRAS2, ARF3, GNA12, GIMAP9, ERAS, ARF6, RHOF	318	363	13288	1.38136	1	0.939805	98.3096
GOTERM_MF_FAT	GO:0032561~guanyl ribonucleotide binding	12	2.9703	0.250775	ADSSL1, KRAS, GIMAP6, GNAI2, GIMAP7, RRAS2, ARF3, GNA12, GIMAP9, ERAS, ARF6, RHOF	318	363	13288	1.38136	1	0.939805	98.3096
INTERPRO	IPR005225:Small GTP-binding protein	6	1.48515	0.283539	KRAS, RRAS2, ARF3, ERAS, ARF6, RHOF	386	164	17763	1.68359	1	0.979955	99.3615
Annotation Cluster 96	Enrichment Score: 0.7264068035879898
Category	Term	Count	%	PValue	Genes	List Total	Pop Hits	Pop Total	Fold Enrichment	Bonferroni	Benjamini	FDR
INTERPRO	IPR000488:Death	3	0.742574	0.159906	IRAK2, TNFRSF1A, NFKB1	386	33	17763	4.18347	1	0.908376	92.8708
UP_SEQ_FEATURE	domain:Death	3	0.742574	0.164851	IRAK2, TNFRSF1A, NFKB1	378	31	16021	4.10164	1	0.973547	94.4076
SMART	SM00005:DEATH	3	0.742574	0.251087	IRAK2, TNFRSF1A, NFKB1	268	33	9131	3.09735	1	0.919174	97.1022
Annotation Cluster 97	Enrichment Score: 0.7177443526214193
Category	Term	Count	%	PValue	Genes	List Total	Pop Hits	Pop Total	Fold Enrichment	Bonferroni	Benjamini	FDR
INTERPRO	IPR011992:EF-Hand type	12	2.9703	0.0108845	S100A3, CABP2, STAT5A, PLCH2, STAT5B, RASGRP2, PLCD3, HIATL1, EPS15L1, RCN3, S100A14, STAT3	386	227	17763	2.43268	0.99965	0.357264	15.2852
INTERPRO	IPR018247:EF-HAND 1	11	2.72277	0.0170399	S100A3, NCOA2, CABP2, ELF4, PLCH2, RASGRP2, PLCD3, HIATL1, EPS15L1, RCN3, S100A14	386	211	17763	2.39905	0.999996	0.405844	22.9333
UP_SEQ_FEATURE	domain:EF-hand 1	8	1.9802	0.0863379	S100A3, CABP2, PLCH2, RASGRP2, PLCD3, HIATL1, RCN3, S100A14	378	161	16021	2.10602	1	0.907838	76.4356
GOTERM_MF_FAT	GO:0005509~calcium ion binding	27	6.68317	0.103639	S100A3, CABP2, STAT5A, STAT5B, MAN1B1, JAG2, HIATL1, EPS15L1, CAMKK2, CD97, ITGAX, CRB2, PRRG2, PLCH2, RASGRP2, PLCD3, USP10, EGFL7, GRIN1, MMP14, S100A14, STAT3, SAG, NOTCH2, NOTCH1, SULF2, RCN3	318	840	13288	1.34313	1	0.786877	78.695
COG_ONTOLOGY	Signal transduction mechanisms / Cytoskeleton / Cell division and chromosome partitioning / General function prediction only	3	0.742574	0.139335	CABP2, PLCH2, RCN3	29	48	2040	4.39655	0.87763	0.87763	63.9145
UP_SEQ_FEATURE	domain:EF-hand 2	7	1.73267	0.176217	S100A3, CABP2, PLCH2, RASGRP2, PLCD3, HIATL1, RCN3	378	160	16021	1.85428	1	0.972207	95.5091
SP_PIR_KEYWORDS	calcium	20	4.9505	0.204046	S100A3, EGFL7, CABP2, GRIN1, JAG2, HIATL1, EPS15L1, MMP14, S100A14, SAG, CD97, NOTCH1, SULF2, ITGAX, CRB2, PLCH2, RASGRP2, PLCD3, USP10, RCN3	376	731	17854	1.29915	1	0.619397	95.327
INTERPRO	IPR002048:Calcium-binding EF-hand	5	1.23762	0.345775	CABP2, PLCH2, RASGRP2, EPS15L1, RCN3	386	137	17763	1.67949	1	0.989989	99.8389
INTERPRO	IPR018249:EF-HAND 2	6	1.48515	0.458857	CABP2, PLCH2, RASGRP2, HIATL1, EPS15L1, RCN3	386	205	17763	1.34687	1	0.997601	99.9909
UP_SEQ_FEATURE	calcium-binding region:2	4	0.990099	0.480933	CABP2, RASGRP2, PLCD3, RCN3	378	110	16021	1.54122	1	0.999766	99.9972
INTERPRO	IPR018248:EF hand	4	0.990099	0.547911	CABP2, PLCH2, RASGRP2, EPS15L1	386	132	17763	1.39449	1	0.998582	99.9994
SMART	SM00054:EFh	5	1.23762	0.572084	CABP2, PLCH2, RASGRP2, EPS15L1, RCN3	268	137	9131	1.24346	1	0.992724	99.9969
UP_SEQ_FEATURE	domain:EF-hand 3	3	0.742574	0.578363	CABP2, PLCD3, RCN3	378	82	16021	1.55062	1	0.999958	99.9999
UP_SEQ_FEATURE	calcium-binding region:1	3	0.742574	0.777712	CABP2, RASGRP2, PLCD3	378	120	16021	1.05959	1	1	100
Annotation Cluster 98	Enrichment Score: 0.7097691002278204
Category	Term	Count	%	PValue	Genes	List Total	Pop Hits	Pop Total	Fold Enrichment	Bonferroni	Benjamini	FDR
GOTERM_BP_FAT	GO:0009109~coenzyme catabolic process	4	0.990099	0.03081	DLST, ACO2, NCF1, IDH2	324	29	13588	5.78459	1	0.234717	41.6897
GOTERM_BP_FAT	GO:0051187~cofactor catabolic process	4	0.990099	0.0397141	DLST, ACO2, NCF1, IDH2	324	32	13588	5.24228	1	0.276317	50.2655
SP_PIR_KEYWORDS	tricarboxylic acid cycle	3	0.742574	0.0594769	DLST, ACO2, IDH2	376	19	17854	7.49748	1	0.315422	56.0932
GOTERM_BP_FAT	GO:0006099~tricarboxylic acid cycle	3	0.742574	0.102802	DLST, ACO2, IDH2	324	23	13588	5.47021	1	0.495414	84.5834
GOTERM_BP_FAT	GO:0046356~acetyl-CoA catabolic process	3	0.742574	0.110455	DLST, ACO2, IDH2	324	24	13588	5.24228	1	0.516557	86.6998
GOTERM_BP_FAT	GO:0009060~aerobic respiration	3	0.742574	0.134235	DLST, ACO2, IDH2	324	27	13588	4.65981	1	0.578352	91.6626
GOTERM_BP_FAT	GO:0006084~acetyl-CoA metabolic process	3	0.742574	0.167465	DLST, ACO2, IDH2	324	31	13588	4.05854	1	0.645566	95.7532
GOTERM_BP_FAT	GO:0015980~energy derivation by oxidation of organic compounds	5	1.23762	0.204492	AKT1, DLST, ACO2, IL6ST, IDH2	324	98	13588	2.13971	1	0.710544	98.0613
KEGG_PATHWAY	mmu00020:Citrate cycle (TCA cycle)	3	0.742574	0.233675	DLST, ACO2, IDH2	171	31	5738	3.24731	1	0.454595	95.3526
GOTERM_BP_FAT	GO:0006732~coenzyme metabolic process	6	1.48515	0.253695	DLST, PGLS, ACO2, NCF1, IDH2, GSTP2	324	143	13588	1.75965	1	0.777332	99.3549
GOTERM_BP_FAT	GO:0045333~cellular respiration	3	0.742574	0.41098	DLST, ACO2, IDH2	324	59	13588	2.13245	1	0.912444	99.9891
GOTERM_BP_FAT	GO:0051186~cofactor metabolic process	6	1.48515	0.435552	DLST, PGLS, ACO2, NCF1, IDH2, GSTP2	324	182	13588	1.38258	1	0.923738	99.9948
GOTERM_BP_FAT	GO:0006091~generation of precursor metabolites and energy	7	1.73267	0.590582	ALDOA, TCIRG1, AKT1, DLST, ACO2, IL6ST, IDH2	324	261	13588	1.12478	1	0.975847	100
SP_PIR_KEYWORDS	transit peptide	6	1.48515	0.965256	DLST, MRPS15, ACO2, IDH2, LETM2, MRPL44	376	457	17854	0.623423	1	0.999593	100
UP_SEQ_FEATURE	transit peptide:Mitochondrion	6	1.48515	0.98201	DLST, MRPS15, ACO2, IDH2, LETM2, MRPL44	378	449	16021	0.566373	1	1	100
Annotation Cluster 99	Enrichment Score: 0.6963296685190086
Category	Term	Count	%	PValue	Genes	List Total	Pop Hits	Pop Total	Fold Enrichment	Bonferroni	Benjamini	FDR
GOTERM_BP_FAT	GO:0051056~regulation of small GTPase mediated signal transduction	13	3.21782	0.00845411	TBC1D16, NOTCH2, PLEKHG2, KRAS, RAP1GAP, SYDE1, FOXJ1, TBC1D13, RASGRP2, RGL3, ARHGAP27, ITPKB, ARFGEF2	324	228	13588	2.39122	1	0.0928475	13.6131
GOTERM_BP_FAT	GO:0051336~regulation of hydrolase activity	11	2.72277	0.0188987	TBC1D16, TRP53, SYDE1, FOXJ1, TBC1D13, LCK, ARHGAP27, INTS1, HSPA1A, BAD, MYC	324	196	13588	2.35368	1	0.161033	28.0252
GOTERM_BP_FAT	GO:0046578~regulation of Ras protein signal transduction	10	2.47525	0.0291099	TBC1D16, NOTCH2, PLEKHG2, KRAS, SYDE1, FOXJ1, TBC1D13, ARHGAP27, ITPKB, ARFGEF2	324	181	13588	2.31703	1	0.225656	39.9014
GOTERM_BP_FAT	GO:0032318~regulation of Ras GTPase activity	5	1.23762	0.122737	TBC1D16, SYDE1, FOXJ1, TBC1D13, ARHGAP27	324	80	13588	2.62114	1	0.546835	89.5337
GOTERM_BP_FAT	GO:0043087~regulation of GTPase activity	5	1.23762	0.180304	TBC1D16, SYDE1, FOXJ1, TBC1D13, ARHGAP27	324	93	13588	2.25475	1	0.672384	96.7512
GOTERM_MF_FAT	GO:0005099~Ras GTPase activator activity	4	0.990099	0.202263	TBC1D16, SYDE1, TBC1D13, ARHGAP27	318	65	13288	2.57146	1	0.920967	95.8974
GOTERM_BP_FAT	GO:0035023~regulation of Rho protein signal transduction	4	0.990099	0.335463	PLEKHG2, SYDE1, FOXJ1, ARHGAP27	324	86	13588	1.95062	1	0.860418	99.9127
GOTERM_MF_FAT	GO:0008047~enzyme activator activity	8	1.9802	0.384645	TBC1D16, VAC14, RAP1GAP, SYDE1, TBC1D13, ARHGAP27, GHRL, MMP14	318	249	13288	1.34253	1	0.984549	99.8953
GOTERM_MF_FAT	GO:0005083~small GTPase regulator activity	7	1.73267	0.442747	TBC1D16, PLEKHG2, SYDE1, TBC1D13, RGL3, ARHGAP27, ARFGEF2	318	223	13288	1.31167	1	0.986975	99.9742
GOTERM_MF_FAT	GO:0030695~GTPase regulator activity	9	2.22772	0.634041	TBC1D16, PLEKHG2, RAP1GAP, SYDE1, TBC1D13, RASGRP2, RGL3, ARHGAP27, ARFGEF2	318	361	13288	1.04176	1	0.996464	99.9999
GOTERM_MF_FAT	GO:0060589~nucleoside-triphosphatase regulator activity	9	2.22772	0.652309	TBC1D16, PLEKHG2, RAP1GAP, SYDE1, TBC1D13, RASGRP2, RGL3, ARHGAP27, ARFGEF2	318	367	13288	1.02473	1	0.996924	100
GOTERM_MF_FAT	GO:0005096~GTPase activator activity	5	1.23762	0.676094	TBC1D16, RAP1GAP, SYDE1, TBC1D13, ARHGAP27	318	192	13288	1.08818	1	0.997574	100
GOTERM_MF_FAT	GO:0005085~guanyl-nucleotide exchange factor activity	4	0.990099	0.685307	PLEKHG2, RASGRP2, RGL3, ARFGEF2	318	147	13288	1.13704	1	0.99776	100
SP_PIR_KEYWORDS	GTPase activation	3	0.742574	0.782751	SYDE1, TBC1D13, ARHGAP27	376	136	17854	1.04744	1	0.982263	100
Annotation Cluster 100	Enrichment Score: 0.695360665082145
Category	Term	Count	%	PValue	Genes	List Total	Pop Hits	Pop Total	Fold Enrichment	Bonferroni	Benjamini	FDR
GOTERM_BP_FAT	GO:0032504~multicellular organism reproduction	17	4.20792	0.0350183	SHBG, NANOS3, STAT5A, MSH5, GRIN1, STAT5B, JAG2, HSPA1A, BCL2L1, MMP14, HMGA1, JUNB, AKT1, CCND1, ZMIZ1, KLHL10, LFNG	324	409	13588	1.74316	1	0.255348	45.9031
GOTERM_BP_FAT	GO:0048609~reproductive process in a multicellular organism	17	4.20792	0.0350183	SHBG, NANOS3, STAT5A, MSH5, GRIN1, STAT5B, JAG2, HSPA1A, BCL2L1, MMP14, HMGA1, JUNB, AKT1, CCND1, ZMIZ1, KLHL10, LFNG	324	409	13588	1.74316	1	0.255348	45.9031
GOTERM_BP_FAT	GO:0007276~gamete generation	10	2.47525	0.391286	AKT1, SHBG, NANOS3, MSH5, ZMIZ1, JAG2, HSPA1A, KLHL10, BCL2L1, HMGA1	324	331	13588	1.26702	1	0.901277	99.9808
GOTERM_BP_FAT	GO:0019953~sexual reproduction	11	2.72277	0.434904	AKT1, SHBG, NANOS3, MSH5, ZMIZ1, JAG2, HSPA1A, KLHL10, BCL2L1, HMGA1, STAT3	324	386	13588	1.19513	1	0.923777	99.9947
GOTERM_BP_FAT	GO:0007283~spermatogenesis	7	1.73267	0.567779	SHBG, NANOS3, JAG2, HSPA1A, KLHL10, BCL2L1, HMGA1	324	255	13588	1.15125	1	0.971219	99.9999
GOTERM_BP_FAT	GO:0048232~male gamete generation	7	1.73267	0.567779	SHBG, NANOS3, JAG2, HSPA1A, KLHL10, BCL2L1, HMGA1	324	255	13588	1.15125	1	0.971219	99.9999
Annotation Cluster 101	Enrichment Score: 0.6742491780607097
Category	Term	Count	%	PValue	Genes	List Total	Pop Hits	Pop Total	Fold Enrichment	Bonferroni	Benjamini	FDR
GOTERM_CC_FAT	GO:0009898~internal side of plasma membrane	11	2.72277	0.0568814	JUP, ACBD3, FNBP1, FGFR3, KRAS, CABP2, RRAS2, LCK, ERAS, PTPN1, RHOF	246	287	12504	1.94816	1	0.483235	53.2254
INTERPRO	IPR003577:Ras small GTPase, Ras type	3	0.742574	0.0946235	KRAS, RRAS2, ERAS	386	24	17763	5.75227	1	0.813743	77.8354
SMART	SM00173:RAS	3	0.742574	0.154687	KRAS, RRAS2, ERAS	268	24	9131	4.25886	1	0.820938	87.2317
SP_PIR_KEYWORDS	prenylation	6	1.48515	0.190019	PPP1R16B, KRAS, PTP4A3, RRAS2, ERAS, RHOF	376	145	17854	1.96486	1	0.595233	94.0921
UP_SEQ_FEATURE	nucleotide phosphate-binding region:GTP	10	2.47525	0.198496	ADSSL1, KRAS, GIMAP6, GNAI2, RRAS2, ARF3, GNA12, ERAS, ARF6, RHOF	378	274	16021	1.54685	1	0.979656	97.1045
SP_PIR_KEYWORDS	gtp-binding	10	2.47525	0.209582	ADSSL1, KRAS, GIMAP6, GNAI2, RRAS2, ARF3, GNA12, ERAS, ARF6, RHOF	376	313	17854	1.51706	1	0.625472	95.7449
INTERPRO	IPR005225:Small GTP-binding protein	6	1.48515	0.283539	KRAS, RRAS2, ARF3, ERAS, ARF6, RHOF	386	164	17763	1.68359	1	0.979955	99.3615
UP_SEQ_FEATURE	short sequence motif:Effector region	4	0.990099	0.368492	KRAS, RRAS2, ERAS, RHOF	378	92	16021	1.84277	1	0.998423	99.9363
INTERPRO	IPR013753:Ras	4	0.990099	0.489448	KRAS, RRAS2, ERAS, RHOF	386	121	17763	1.52126	1	0.998248	99.9962
INTERPRO	IPR001806:Ras GTPase	4	0.990099	0.537571	KRAS, RRAS2, ERAS, RHOF	386	130	17763	1.41594	1	0.998411	99.9992
Annotation Cluster 102	Enrichment Score: 0.6708078341397095
Category	Term	Count	%	PValue	Genes	List Total	Pop Hits	Pop Total	Fold Enrichment	Bonferroni	Benjamini	FDR
UP_SEQ_FEATURE	repeat:ANK 5	6	1.48515	0.108148	NOTCH2, NOTCH1, PPP1R16B, NFKBIE, NFKB1, RFXANK	378	107	16021	2.37665	1	0.921025	83.9939
UP_SEQ_FEATURE	repeat:ANK 1	8	1.9802	0.164857	NOTCH2, NOTCH1, PPP1R16B, NFKBIE, NFKB1, BCOR, RFXANK, NFKBIL1	378	191	16021	1.77523	1	0.971778	94.4083
UP_SEQ_FEATURE	repeat:ANK 2	8	1.9802	0.164857	NOTCH2, NOTCH1, PPP1R16B, NFKBIE, NFKB1, BCOR, RFXANK, NFKBIL1	378	191	16021	1.77523	1	0.971778	94.4083
UP_SEQ_FEATURE	repeat:ANK 3	7	1.73267	0.172766	NOTCH2, NOTCH1, PPP1R16B, NFKBIE, NFKB1, BCOR, RFXANK	378	159	16021	1.86594	1	0.973393	95.1983
UP_SEQ_FEATURE	repeat:ANK 4	6	1.48515	0.176123	NOTCH2, NOTCH1, PPP1R16B, NFKBIE, NFKB1, RFXANK	378	126	16021	2.01827	1	0.973788	95.5009
SP_PIR_KEYWORDS	ank repeat	8	1.9802	0.183762	NOTCH2, NOTCH1, PPP1R16B, NFKBIE, NFKB1, BCOR, RFXANK, NFKBIL1	376	222	17854	1.71114	1	0.59193	93.4491
INTERPRO	IPR002110:Ankyrin	8	1.9802	0.211042	NOTCH2, NOTCH1, PPP1R16B, NFKBIE, NFKB1, BCOR, RFXANK, NFKBIL1	386	223	17763	1.65087	1	0.953917	97.248
SMART	SM00248:ANK	8	1.9802	0.480107	NOTCH2, NOTCH1, PPP1R16B, NFKBIE, NFKB1, BCOR, RFXANK, NFKBIL1	268	223	9131	1.22227	1	0.982836	99.9668
UP_SEQ_FEATURE	repeat:ANK 6	3	0.742574	0.551133	NOTCH2, NFKBIE, NFKB1	378	78	16021	1.63014	1	0.999929	99.9997
Annotation Cluster 103	Enrichment Score: 0.6539854714882806
Category	Term	Count	%	PValue	Genes	List Total	Pop Hits	Pop Total	Fold Enrichment	Bonferroni	Benjamini	FDR
GOTERM_BP_FAT	GO:0006952~defense response	15	3.71287	0.185017	PTPN6, IL5, FGR, NCF1, HCK, MSH5, COTL1, VARS, STAT3, AKT1, TNFRSF1A, P2RX7, CD55, FCGR2B, CNR2	324	448	13588	1.40418	1	0.679826	97.0585
GOTERM_BP_FAT	GO:0009611~response to wounding	12	2.9703	0.204762	AKT1, TNFRSF1A, PTPN6, NOTCH2, P2RX7, CD55, IL5, NCF1, PECAM1, CNR2, ID3, STAT3	324	347	13588	1.45031	1	0.710125	98.0726
GOTERM_BP_FAT	GO:0006954~inflammatory response	8	1.9802	0.288127	AKT1, TNFRSF1A, P2RX7, CD55, IL5, NCF1, CNR2, STAT3	324	225	13588	1.49114	1	0.814603	99.7142
Annotation Cluster 104	Enrichment Score: 0.6511566186405288
Category	Term	Count	%	PValue	Genes	List Total	Pop Hits	Pop Total	Fold Enrichment	Bonferroni	Benjamini	FDR
GOTERM_BP_FAT	GO:0006690~icosanoid metabolic process	3	0.742574	0.193207	TNFRSF1A, PTGDS, NCF1	324	34	13588	3.70044	1	0.692431	97.5285
GOTERM_BP_FAT	GO:0033559~unsaturated fatty acid metabolic process	3	0.742574	0.210637	TNFRSF1A, PTGDS, NCF1	324	36	13588	3.49486	1	0.719632	98.3038
GOTERM_BP_FAT	GO:0006631~fatty acid metabolic process	7	1.73267	0.27351	TNFRSF1A, SLC27A1, PTGDS, NCF1, STAT5A, ACOT11, STAT5B	324	184	13588	1.59548	1	0.798104	99.5943
Annotation Cluster 105	Enrichment Score: 0.6436208251206487
Category	Term	Count	%	PValue	Genes	List Total	Pop Hits	Pop Total	Fold Enrichment	Bonferroni	Benjamini	FDR
SP_PIR_KEYWORDS	membrane	133	32.9208	0.0379253	SLC9A9, IL6ST, GNA12, JAG2, INTS1, DNAJB12, CD52, IL17RB, ACBD3, PPAPDC3, SEMA7A, KCNK5, RPN1, CSF3R, ERAS, FRS3, SCAMP4, PLD3, GPR132, HCST, JUP, CCR7, RHCG, LRP10, VAMP8, PDGFRB, ORAI2, SLC38A3, FGFR3, SLC38A2, MCL1, HFE, ARF6, LETM2, BCL2L1, SERINC3, PPP1R16B, IL12RB1, KRAS, LAPTM5, ITGAX, CRB2, PLCH2, CNR2, LFNG, PTCRA, CSF1R, TYROBP, ADSSL1, VAC14, GRIN1, GPR152, NOTCH2, P2RX4, CD55, FNBP1, …	376	5507	17854	1.14679	0.999994	0.247572	40.4876
SP_PIR_KEYWORDS	signal	76	18.8119	0.0471513	FGF8, IL6ST, WNT3A, TMEM161A, JAG2, FGF10, CD52, SDC3, IL17RB, CD97, WNT1, GPC5, WNT3, SERPINE2, SEMA7A, RSPO2, RPN1, CSF3R, SEMA3B, TM9SF4, WNT6, RAMP1, FGF3, LAG3, SHBG, ICAM1, LTBR, EGFL7, TNFRSF14, MMP14, HCST, IFNAR1, CCR7, PTGDS, LRP10, SEMA4B, PDGFRB, GHRL, SEMA4D, FMOD, FGFR3, PRTN3, HFE, TNFRSF1A, IL12RB1, LY6E, ITGAX, PRRG2, IL10RB, CRB2, CD4, CD6, PTCRA, SELPLG, AGRP, CD27, CSF1R, TYRO…	376	2970	17854	1.21508	1	0.282265	47.7083
UP_SEQ_FEATURE	topological domain:Extracellular	63	15.5941	0.0619698	SLC27A1, IL6ST, JAG2, TMEM161A, SDC3, IL17RB, CD97, PPAPDC3, CSF3R, RAMP1, LTB, LAG3, ICAM1, LTBR, GPR132, MMP14, HCST, IFNAR1, CCR7, LRP10, RHCG, SEMA4B, PDGFRB, SEMA4D, SUSD3, SLC38A2, FGFR3, STX4A, HIATL1, HFE, SERINC3, TNFRSF1A, IL12RB1, ITGAX, IL10RB, CRB2, PRRG2, CNR2, CD4, CD6, PTCRA, SELPLG, CD27, CSF1R, TYROBP, IL2RA, FLT3, SELL, GRIN1, GPR152, P2RX4, RNF43, NOTCH2, P2RX7, NOTCH1, TAS2R1…	378	2174	16021	1.22823	1	0.860645	64.0874
SP_PIR_KEYWORDS	glycoprotein	88	21.7822	0.0800417	FGF8, IL6ST, WNT3A, TMEM161A, JAG2, FGF10, CD52, SDC3, IL17RB, CD97, GPC5, WNT1, WNT3, SERPINE2, SEMA7A, RSPO2, RPN1, CSF3R, USP10, SEMA3B, WNT6, MYC, LTB, FGF3, LAG3, PLD3, SHBG, ICAM1, LTBR, CRYAA, GPR132, HCST, IFNAR1, SAG, CCR7, PTGDS, LRP10, RHCG, SEMA4B, PDGFRB, SEMA4D, FMOD, SLC38A3, SLC38A2, FGFR3, PRTN3, FUT7, HFE, HIATL1, SERINC3, TNFRSF1A, IL12RB1, LY6E, ITGAX, CRB2, IL10RB, CNR2, CD4,…	376	3600	17854	1.16072	1	0.379598	67.3675
UP_SEQ_FEATURE	topological domain:Cytoplasmic	76	18.8119	0.106975	SLC27A1, IL6ST, TMEM161A, JAG2, SDC3, IL17RB, CD97, PPAPDC3, RPN1, CSF3R, USP10, LTB, RAMP1, SCAMP4, LAG3, PLD3, ICAM1, LTBR, PIGV, GPR132, MMP14, HCST, IFNAR1, CCR7, LRP10, RHCG, VAMP8, PSEN2, LRMP, SEMA4B, PDGFRB, SUSD3, SEMA4D, SLC38A2, FGFR3, FUT7, STX4A, HFE, HIATL1, SERINC3, TNFRSF1A, IL12RB1, ITGAX, CRB2, IL10RB, PRRG2, CNR2, CD4, CD6, PTCRA, SELPLG, PPAP2B, LFNG, CD27, CSF1R, TYROBP, IL2R…	378	2780	16021	1.15869	1	0.922747	83.6534
SP_PIR_KEYWORDS	disulfide bond	60	14.8515	0.157519	IL6ST, JAG2, CD97, SEMA7A, RSPO2, CSF3R, USP10, SEMA3B, RAMP1, LAG3, SHBG, ICAM1, LTBR, EGFL7, GPR132, MMP14, IFNAR1, HCST, SAG, CCR7, PTGDS, LRP10, PDGFRB, SEMA4B, SEMA4D, SUSD3, FMOD, FGFR3, PRTN3, FUT7, HFE, TNFRSF1A, IL12RB1, LY6E, ITGAX, IL10RB, CRB2, PRRG2, CD4, CD6, PTCRA, AGRP, SELPLG, CD27, CSF1R, TYROBP, IL2RA, IL5, SELL, GRIN1, GPR152, NOTCH2, CD55, NOTCH1, FCGR2B, PTP4A3, PECAM1, KLRB…	376	2469	17854	1.15393	1	0.551786	89.9822
UP_SEQ_FEATURE	signal peptide	76	18.8119	0.258179	FGF8, IL6ST, WNT3A, TMEM161A, JAG2, FGF10, CD52, SDC3, IL17RB, CD97, WNT1, GPC5, WNT3, SERPINE2, SEMA7A, RSPO2, RPN1, CSF3R, SEMA3B, TM9SF4, WNT6, RAMP1, FGF3, LAG3, SHBG, ICAM1, LTBR, EGFL7, TNFRSF14, MMP14, HCST, IFNAR1, CCR7, PTGDS, LRP10, SEMA4B, PDGFRB, GHRL, SEMA4D, FMOD, FGFR3, PRTN3, HFE, TNFRSF1A, IL12RB1, LY6E, ITGAX, PRRG2, IL10RB, CRB2, CD4, CD6, PTCRA, SELPLG, AGRP, CD27, CSF1R, TYRO…	378	2963	16021	1.08713	1	0.992331	99.161
UP_SEQ_FEATURE	disulfide bond	58	14.3564	0.462558	IL6ST, JAG2, CD97, SEMA7A, RSPO2, CSF3R, USP10, SEMA3B, RAMP1, LAG3, SHBG, ICAM1, LTBR, EGFL7, GPR132, MMP14, IFNAR1, SAG, CCR7, PTGDS, LRP10, PDGFRB, SEMA4B, SEMA4D, SUSD3, FMOD, FGFR3, PRTN3, FUT7, HFE, TNFRSF1A, IL12RB1, LY6E, ITGAX, IL10RB, CRB2, PRRG2, CD4, CD6, AGRP, SELPLG, PTCRA, CD27, CSF1R, IL2RA, IL5, SELL, GRIN1, GPR152, NOTCH2, CD55, NOTCH1, PTP4A3, FCGR2B, PECAM1, KLRB1F, EPOR, SELE	378	2379	16021	1.03331	1	0.999725	99.9952
UP_SEQ_FEATURE	glycosylation site:N-linked (GlcNAc...)	83	20.5446	0.472318	FGF8, IL6ST, WNT3A, TMEM161A, JAG2, FGF10, CD52, IL17RB, CD97, WNT1, GPC5, WNT3, SERPINE2, SEMA7A, RSPO2, RPN1, CSF3R, USP10, SEMA3B, WNT6, LTB, FGF3, LAG3, PLD3, SHBG, ICAM1, LTBR, GPR132, IFNAR1, CCR7, PTGDS, LRP10, RHCG, SEMA4B, PDGFRB, SEMA4D, FMOD, SLC38A3, SLC38A2, FGFR3, PRTN3, FUT7, HFE, HIATL1, SERINC3, TNFRSF1A, IL12RB1, LY6E, ITGAX, CRB2, IL10RB, CNR2, CD4, CD6, PTCRA, SELPLG, PPAP2B, …	378	3444	16021	1.02144	1	0.999737	99.9964
UP_SEQ_FEATURE	transmembrane region	95	23.5149	0.649547	SLC9A9, SLC27A1, IL6ST, TMEM161A, JAG2, INTS1, DNAJB12, SDC3, IL17RB, CD97, PPAPDC3, RPN1, CSF3R, USP10, TM9SF4, LTB, RAMP1, SCAMP4, LAG3, PLD3, ICAM1, LTBR, PIGV, GPR132, TMEM189, MMP14, TMEM74, HCST, IFNAR1, CCR7, LRP10, RHCG, CLIC4, VAMP8, PSEN2, LRMP, SEMA4B, PDGFRB, SUSD3, SEMA4D, ORAI2, SLC38A3, SLC38A2, FGFR3, MCL1, FUT7, STX4A, HFE, HIATL1, LETM2, ZDHHC18, BCL2L1, SERINC3, TNFRSF1A, MPPE1…	378	4113	16021	0.978955	1	0.999989	100
GOTERM_CC_FAT	GO:0031224~intrinsic to membrane	109	26.9802	0.860573	SLC9A9, IL6ST, GNA12, JAG2, INTS1, DNAJB12, CD52, IL17RB, PPAPDC3, SEMA7A, KCNK5, RPN1, CSF3R, FRS3, SCAMP4, PLD3, GPR132, HCST, CCR7, LRP10, RHCG, VAMP8, PDGFRB, ORAI2, SLC38A3, SLC38A2, FGFR3, MCL1, HFE, LETM2, BCL2L1, SERINC3, PPP1R16B, IL12RB1, LAPTM5, ITGAX, CRB2, CNR2, PTCRA, LFNG, CSF1R, TYROBP, GRIN1, KCTD2, GPR152, NFKBIL1, P2RX4, NOTCH2, CD55, NOTCH1, P2RX7, TAS2R108, KLRB1F, TMEM119, A…	246	5914	12504	0.936826	1	0.996122	100
GOTERM_CC_FAT	GO:0016021~integral to membrane	101	25	0.945733	SLC9A9, IL6ST, JAG2, INTS1, DNAJB12, IL17RB, PPAPDC3, KCNK5, RPN1, CSF3R, SCAMP4, PLD3, GPR132, HCST, CCR7, LRP10, RHCG, VAMP8, PDGFRB, ORAI2, SLC38A3, SLC38A2, FGFR3, MCL1, HFE, LETM2, BCL2L1, SERINC3, LAPTM5, IL12RB1, ITGAX, CRB2, CNR2, PTCRA, LFNG, TYROBP, CSF1R, GRIN1, KCTD2, GPR152, NFKBIL1, P2RX4, NOTCH2, P2RX7, NOTCH1, TAS2R108, KLRB1F, TMEM119, ALG14, SLC27A1, TMEM161A, SDC3, CD97, GPC5, …	246	5709	12504	0.899239	1	0.999462	100
SP_PIR_KEYWORDS	transmembrane	96	23.7624	0.963621	SLC9A9, SLC27A1, IL6ST, TMEM161A, JAG2, INTS1, DNAJB12, SDC3, IL17RB, CD97, PPAPDC3, KCNK5, RPN1, CSF3R, USP10, TM9SF4, LTB, RAMP1, SCAMP4, LAG3, PLD3, ICAM1, LTBR, PIGV, GPR132, TMEM189, MMP14, TMEM74, HCST, IFNAR1, CCR7, LRP10, RHCG, CLIC4, VAMP8, PSEN2, LRMP, SEMA4B, PDGFRB, SUSD3, SEMA4D, ORAI2, SLC38A3, SLC38A2, FGFR3, MCL1, FUT7, STX4A, HFE, HIATL1, LETM2, ZDHHC18, BCL2L1, SERINC3, TNFRSF1A…	376	5237	17854	0.870435	1	0.999597	100
Annotation Cluster 106	Enrichment Score: 0.6327784529819236
Category	Term	Count	%	PValue	Genes	List Total	Pop Hits	Pop Total	Fold Enrichment	Bonferroni	Benjamini	FDR
GOTERM_CC_FAT	GO:0019717~synaptosome	5	1.23762	0.0403077	P2RX7, PICK1, RASGRP2, GRIN1, SH3KBP1	246	66	12504	3.8507	0.999963	0.415512	41.3631
GOTERM_CC_FAT	GO:0000267~cell fraction	16	3.9604	0.193711	ACTB, PLD3, VAC14, GNAI2, NCF1, GRIN1, PICK1, JAG2, AIP, P2RX7, KRAS, CLIC4, RASGRP2, PSEN2, PECAM1, SH3KBP1	246	596	12504	1.36454	1	0.841389	93.8799
GOTERM_CC_FAT	GO:0005624~membrane fraction	13	3.21782	0.294719	PLD3, VAC14, GNAI2, NCF1, GRIN1, PICK1, JAG2, AIP, P2RX7, KRAS, RASGRP2, PSEN2, SH3KBP1	246	510	12504	1.29565	1	0.903702	98.9221
GOTERM_CC_FAT	GO:0005626~insoluble fraction	13	3.21782	0.340312	PLD3, VAC14, GNAI2, NCF1, GRIN1, PICK1, JAG2, AIP, P2RX7, KRAS, RASGRP2, PSEN2, SH3KBP1	246	528	12504	1.25148	1	0.904121	99.5471
GOTERM_CC_FAT	GO:0045202~synapse	5	1.23762	0.875547	P2RX7, PICK1, RASGRP2, GRIN1, SH3KBP1	246	319	12504	0.796697	1	0.996992	100
Annotation Cluster 107	Enrichment Score: 0.6162130767909098
Category	Term	Count	%	PValue	Genes	List Total	Pop Hits	Pop Total	Fold Enrichment	Bonferroni	Benjamini	FDR
SP_PIR_KEYWORDS	sh3 domain	8	1.9802	0.136635	FNBP1, FGR, NCF1, HCK, LCK, SH3KBP1, AHI1, ARHGAP27	376	204	17854	1.86212	1	0.513538	86.0837
INTERPRO	IPR001452:Src homology-3 domain	8	1.9802	0.175271	FNBP1, FGR, NCF1, HCK, LCK, SH3KBP1, AHI1, ARHGAP27	386	211	17763	1.74476	1	0.921695	94.6107
UP_SEQ_FEATURE	domain:SH3	6	1.48515	0.338508	FNBP1, FGR, HCK, LCK, AHI1, ARHGAP27	378	163	16021	1.56013	1	0.997957	99.866
SMART	SM00326:SH3	8	1.9802	0.422967	FNBP1, FGR, NCF1, HCK, LCK, SH3KBP1, AHI1, ARHGAP27	268	211	9131	1.29179	1	0.978225	99.8811
Annotation Cluster 108	Enrichment Score: 0.6014292303755613
Category	Term	Count	%	PValue	Genes	List Total	Pop Hits	Pop Total	Fold Enrichment	Bonferroni	Benjamini	FDR
GOTERM_BP_FAT	GO:0043086~negative regulation of catalytic activity	6	1.48515	0.0927978	PTPN6, GNAI2, HEXIM1, GADD45G, INTS1, HSPA1A	324	101	13588	2.49138	1	0.468283	81.3366
GOTERM_BP_FAT	GO:0006469~negative regulation of protein kinase activity	3	0.742574	0.342862	PTPN6, HEXIM1, GADD45G	324	51	13588	2.46696	1	0.867119	99.928
GOTERM_BP_FAT	GO:0033673~negative regulation of kinase activity	3	0.742574	0.342862	PTPN6, HEXIM1, GADD45G	324	51	13588	2.46696	1	0.867119	99.928
GOTERM_BP_FAT	GO:0051348~negative regulation of transferase activity	3	0.742574	0.360169	PTPN6, HEXIM1, GADD45G	324	53	13588	2.37386	1	0.880165	99.9546
Annotation Cluster 109	Enrichment Score: 0.5719395709677622
Category	Term	Count	%	PValue	Genes	List Total	Pop Hits	Pop Total	Fold Enrichment	Bonferroni	Benjamini	FDR
GOTERM_BP_FAT	GO:0008542~visual learning	3	0.742574	0.150665	KRAS, GRIN1, GHRL	324	29	13588	4.33844	1	0.615551	94.0074
GOTERM_BP_FAT	GO:0007632~visual behavior	3	0.742574	0.167465	KRAS, GRIN1, GHRL	324	31	13588	4.05854	1	0.645566	95.7532
GOTERM_BP_FAT	GO:0009314~response to radiation	6	1.48515	0.253695	TRP53, KRAS, GRIN1, GHRL, BCL2L1, MYC	324	143	13588	1.75965	1	0.777332	99.3549
GOTERM_BP_FAT	GO:0007611~learning or memory	4	0.990099	0.355031	KRAS, PSEN2, GRIN1, GHRL	324	89	13588	1.88487	1	0.876126	99.9479
GOTERM_BP_FAT	GO:0007612~learning	3	0.742574	0.394249	KRAS, GRIN1, GHRL	324	57	13588	2.20728	1	0.902983	99.9823
GOTERM_BP_FAT	GO:0009416~response to light stimulus	4	0.990099	0.413121	TRP53, KRAS, GRIN1, GHRL	324	98	13588	1.71177	1	0.913423	99.9897
Annotation Cluster 110	Enrichment Score: 0.5458940456097854
Category	Term	Count	%	PValue	Genes	List Total	Pop Hits	Pop Total	Fold Enrichment	Bonferroni	Benjamini	FDR
GOTERM_BP_FAT	GO:0010608~posttranscriptional regulation of gene expression	7	1.73267	0.141297	AKT1, ZFP36L2, NANOS3, MKNK2, SOX4, IFI30, PTMS	324	148	13588	1.98357	1	0.594273	92.7603
SP_PIR_KEYWORDS	translation regulation	3	0.742574	0.38278	AKT1, NANOS3, MKNK2	376	63	17854	2.26114	1	0.812748	99.8462
GOTERM_BP_FAT	GO:0006417~regulation of translation	4	0.990099	0.425828	AKT1, NANOS3, MKNK2, PTMS	324	100	13588	1.67753	1	0.919903	99.993
Annotation Cluster 111	Enrichment Score: 0.5249615517467202
Category	Term	Count	%	PValue	Genes	List Total	Pop Hits	Pop Total	Fold Enrichment	Bonferroni	Benjamini	FDR
SP_PIR_KEYWORDS	palmitate	8	1.9802	0.141554	KRAS, GNAI2, HCK, WNT3A, GNA12, LCK, CD4, ERAS	376	206	17854	1.84404	1	0.515959	87.1112
UP_SEQ_FEATURE	lipid moiety-binding region:S-palmitoyl cysteine	7	1.73267	0.231066	KRAS, GNAI2, WNT3A, GNA12, LCK, CD4, ERAS	378	175	16021	1.69534	1	0.987905	98.5096
GOTERM_MF_FAT	GO:0003924~GTPase activity	3	0.742574	0.813688	KRAS, GNAI2, GNA12	318	128	13288	0.979363	1	0.999532	100
Annotation Cluster 112	Enrichment Score: 0.5009685984206584
Category	Term	Count	%	PValue	Genes	List Total	Pop Hits	Pop Total	Fold Enrichment	Bonferroni	Benjamini	FDR
GOTERM_BP_FAT	GO:0051050~positive regulation of transport	8	1.9802	0.0381864	AKT1, KCNN4, P2RX7, FCGR2B, FGF10, GHRL, LTB, NFKBIL1	324	132	13588	2.54171	1	0.267971	48.884
GOTERM_BP_FAT	GO:0051047~positive regulation of secretion	3	0.742574	0.360169	KCNN4, P2RX7, GHRL	324	53	13588	2.37386	1	0.880165	99.9546
GOTERM_BP_FAT	GO:0051046~regulation of secretion	3	0.742574	0.801504	KCNN4, P2RX7, GHRL	324	125	13588	1.00652	1	0.998172	100
GOTERM_BP_FAT	GO:0060341~regulation of cellular localization	3	0.742574	0.899094	KCNN4, P2RX7, GHRL	324	161	13588	0.781458	1	0.999832	100
Annotation Cluster 113	Enrichment Score: 0.49848139091313126
Category	Term	Count	%	PValue	Genes	List Total	Pop Hits	Pop Total	Fold Enrichment	Bonferroni	Benjamini	FDR
SP_PIR_KEYWORDS	zinc-finger	35	8.66337	0.0482973	BMI1, NANOS3, ZFP637, GLIS2, RORC, CTCF, ZDHHC18, HIC1, ZFP36L2, ARIH2, ZFP668, DGKE, NSMCE1, RASGRP2, USP39, GFI1, ZCCHC7, ZFP239, PLAG1, ZBTB7B, IKZF3, IKZF1, RREB1, DTX2, SNAI1, ZSWIM4, RNF43, PHF19, ZMIZ1, WHSC1L1, RNF157, USP49, PRDM1, HDAC6, KLF3	376	1204	17854	1.38035	1	0.2778	48.5462
SP_PIR_KEYWORDS	zinc	47	11.6337	0.157797	BMI1, NANOS3, S100A3, LMO2, ZFP637, GLIS2, MKNK2, RORC, CTCF, ZDHHC18, PXN, HIC1, ZFP36L2, ARIH2, ZFP668, DGKE, RPS29, NSMCE1, USP39, RASGRP2, GFI1, ZCCHC7, CHD3, ZFP239, TRP53, PLAG1, ZBTB7B, WDFY1, IKZF3, PDXK, IKZF1, BRAF, CRIP2, RREB1, DTX2, MMP14, SNAI1, ZSWIM4, RNF43, PHF19, ZMIZ1, WHSC1L1, RNF157, USP49, PRDM1, HDAC6, KLF3	376	1886	17854	1.18332	1	0.547074	90.0264
SP_PIR_KEYWORDS	metal-binding	63	15.5941	0.223033	BMI1, S100A3, LMO2, ZFP637, RORC, CTCF, PDE4A, NSMCE1, MAP3K8, PPP4C, ZCCHC7, ZFP239, PDXK, ACO2, BRAF, RREB1, NUDT3, PIM1, MMP14, ZSWIM4, PRUNE, ZMIZ1, PRDM1, NANOS3, GLIS2, MKNK2, ZDHHC18, PXN, HIC1, ZFP36L2, MPPE1, ARIH2, ZFP668, DGKE, RPS29, PLCH2, TYW1, USP39, RASGRP2, PLCD3, IDH2, GFI1, CHD3, TRP53, PLAG1, ZBTB7B, WDFY1, IKZF3, ADSSL1, IKZF1, SMG6, CRIP2, DTX2, SNAI1, RNF43, NOTCH1, PHF19, …	376	2682	17854	1.1154	1	0.646445	96.6206
GOTERM_MF_FAT	GO:0046872~metal ion binding	93	23.0198	0.513954	SLC9A9, BMI1, S100A3, LMO2, ZFP637, STAT5A, STAT5B, JAG2, MAN1B1, RORC, CTCF, EPS15L1, CAMKK2, CD97, NSMCE1, MAP3K8, USP10, PPP4C, ZCCHC7, ZFP239, PDXK, EGFL7, ACO2, BRAF, RREB1, NUDT3, NUDT14, PIM1, MMP14, ZSWIM4, SAG, PRUNE, ZMIZ1, PRDM1, TRAF1, NANOS3, SLC38A3, SLC38A2, CABP2, GLIS2, MKNK2, HIATL1, ZDHHC18, PXN, HIC1, ZFP36L2, ARIH2, MPPE1, ZFP668, ITGAX, RPS29, DGKE, PRRG2, CRB2, TYW1, PLCH2,…	318	3850	13288	1.00938	1	0.991052	99.9963
GOTERM_MF_FAT	GO:0008270~zinc ion binding	51	12.6238	0.537791	BMI1, S100A3, ZFP637, LMO2, RORC, CTCF, NSMCE1, ZCCHC7, ZFP239, PDXK, BRAF, RREB1, MMP14, ZSWIM4, ZMIZ1, PRDM1, TRAF1, NANOS3, GLIS2, MKNK2, ZDHHC18, PXN, HIC1, ZFP36L2, ARIH2, ZFP668, DGKE, RPS29, RASGRP2, USP39, ZFP217, GFI1, PLAGL2, CHD3, TRP53, PLAG1, ZBTB7B, NUP153, WDFY1, IKZF3, IKZF1, CRIP2, DTX2, SNAI1, RNF43, PHF19, WHSC1L1, RNF157, USP49, HDAC6, KLF3	318	2105	13288	1.0124	1	0.991442	99.9982
GOTERM_MF_FAT	GO:0043169~cation binding	93	23.0198	0.555465	SLC9A9, BMI1, S100A3, LMO2, ZFP637, STAT5A, STAT5B, JAG2, MAN1B1, RORC, CTCF, EPS15L1, CAMKK2, CD97, NSMCE1, MAP3K8, USP10, PPP4C, ZCCHC7, ZFP239, PDXK, EGFL7, ACO2, BRAF, RREB1, NUDT3, NUDT14, PIM1, MMP14, ZSWIM4, SAG, PRUNE, ZMIZ1, PRDM1, TRAF1, NANOS3, SLC38A3, SLC38A2, CABP2, GLIS2, MKNK2, HIATL1, ZDHHC18, PXN, HIC1, ZFP36L2, ARIH2, MPPE1, ZFP668, ITGAX, RPS29, DGKE, PRRG2, CRB2, TYW1, PLCH2,…	318	3885	13288	1.00029	1	0.992787	99.9989
GOTERM_MF_FAT	GO:0043167~ion binding	94	23.2673	0.563639	SLC9A9, BMI1, S100A3, LMO2, ZFP637, STAT5A, STAT5B, JAG2, MAN1B1, RORC, CTCF, EPS15L1, CAMKK2, CD97, NSMCE1, MAP3K8, USP10, PPP4C, ZCCHC7, ZFP239, PDXK, EGFL7, ACO2, BRAF, RREB1, NUDT3, NUDT14, PIM1, MMP14, ZSWIM4, SAG, PRUNE, CLIC4, ZMIZ1, PRDM1, TRAF1, NANOS3, SLC38A3, SLC38A2, CABP2, GLIS2, MKNK2, HIATL1, ZDHHC18, PXN, HIC1, ZFP36L2, ARIH2, MPPE1, ZFP668, ITGAX, RPS29, DGKE, PRRG2, CRB2, TYW1,…	318	3934	13288	0.998449	1	0.993096	99.9992
GOTERM_MF_FAT	GO:0046914~transition metal ion binding	60	14.8515	0.699136	BMI1, S100A3, LMO2, ZFP637, RORC, CTCF, NSMCE1, USP10, PPP4C, ZCCHC7, ZFP239, PDXK, ACO2, BRAF, RREB1, PIM1, MMP14, ZSWIM4, PRUNE, ZMIZ1, PRDM1, TRAF1, NANOS3, GLIS2, MKNK2, ZDHHC18, PXN, HIC1, ZFP36L2, ARIH2, ZFP668, DGKE, RPS29, TYW1, RASGRP2, USP39, IDH2, ZFP217, GFI1, PLAGL2, CHD3, TRP53, PLAG1, ZBTB7B, WDFY1, IKZF3, NUP153, IKZF1, SMG6, CRIP2, DTX2, SNAI1, RNF43, PHF19, WHSC1L1, RNF157, USP4…	318	2608	13288	0.961338	1	0.997949	100
Annotation Cluster 114	Enrichment Score: 0.483310925080912
Category	Term	Count	%	PValue	Genes	List Total	Pop Hits	Pop Total	Fold Enrichment	Bonferroni	Benjamini	FDR
GOTERM_BP_FAT	GO:0000278~mitotic cell cycle	9	2.22772	0.225603	CCND1, KIF11, ANP32B, RCC2, CCND2, CAMK2B, GPR132, NCAPD2, NFATC1	324	244	13588	1.5469	1	0.742494	98.7805
SP_PIR_KEYWORDS	cell cycle	13	3.21782	0.233987	TRP53, KIF11, IKZF1, LIN9, PIM1, PIM3, CDT1, NCAPD2, CCND1, RCC2, CCND3, CCND2, MAPK3	376	447	17854	1.38097	1	0.66168	97.207
GOTERM_BP_FAT	GO:0051301~cell division	9	2.22772	0.352368	BMI1, CCND1, NOTCH1, KIF11, CCND3, RCC2, CCND2, WNT3A, NCAPD2	324	281	13588	1.34322	1	0.874281	99.944
SP_PIR_KEYWORDS	cell division	6	1.48515	0.626937	CCND1, KIF11, CCND3, RCC2, CCND2, NCAPD2	376	256	17854	1.11291	1	0.949563	99.9998
Annotation Cluster 115	Enrichment Score: 0.4559226984979659
Category	Term	Count	%	PValue	Genes	List Total	Pop Hits	Pop Total	Fold Enrichment	Bonferroni	Benjamini	FDR
GOTERM_BP_FAT	GO:0019318~hexose metabolic process	7	1.73267	0.214705	ALDOA, AKT1, PGLS, IL6ST, BAD, POFUT1, MYC	324	169	13588	1.73709	1	0.725451	98.4483
GOTERM_BP_FAT	GO:0006006~glucose metabolic process	6	1.48515	0.240346	ALDOA, AKT1, PGLS, IL6ST, BAD, MYC	324	140	13588	1.79735	1	0.760456	99.1244
GOTERM_BP_FAT	GO:0005996~monosaccharide metabolic process	7	1.73267	0.301244	ALDOA, AKT1, PGLS, IL6ST, BAD, POFUT1, MYC	324	191	13588	1.537	1	0.828021	99.7926
GOTERM_BP_FAT	GO:0006007~glucose catabolic process	3	0.742574	0.351535	ALDOA, PGLS, BAD	324	52	13588	2.41952	1	0.874118	99.9428
GOTERM_BP_FAT	GO:0019320~hexose catabolic process	3	0.742574	0.351535	ALDOA, PGLS, BAD	324	52	13588	2.41952	1	0.874118	99.9428
GOTERM_BP_FAT	GO:0046365~monosaccharide catabolic process	3	0.742574	0.36876	ALDOA, PGLS, BAD	324	54	13588	2.3299	1	0.886476	99.964
GOTERM_BP_FAT	GO:0044275~cellular carbohydrate catabolic process	3	0.742574	0.419261	ALDOA, PGLS, BAD	324	60	13588	2.09691	1	0.916114	99.9914
GOTERM_BP_FAT	GO:0046164~alcohol catabolic process	3	0.742574	0.459736	ALDOA, PGLS, BAD	324	65	13588	1.93561	1	0.935844	99.9975
GOTERM_BP_FAT	GO:0016052~carbohydrate catabolic process	3	0.742574	0.577332	ALDOA, PGLS, BAD	324	81	13588	1.55327	1	0.972819	100
Annotation Cluster 116	Enrichment Score: 0.43521277119870616
Category	Term	Count	%	PValue	Genes	List Total	Pop Hits	Pop Total	Fold Enrichment	Bonferroni	Benjamini	FDR
GOTERM_BP_FAT	GO:0006511~ubiquitin-dependent protein catabolic process	6	1.48515	0.244774	ARIH2, USP39, MAN1B1, USP49, USP10, HDAC6	324	141	13588	1.78461	1	0.766765	99.2083
INTERPRO	IPR018200:Peptidase C19, ubiquitin carboxyl-terminal hydrolase 2, conserved site	3	0.742574	0.319424	USP39, USP49, USP10	386	53	17763	2.6048	1	0.986486	99.707
INTERPRO	IPR001394:Peptidase C19, ubiquitin carboxyl-terminal hydrolase 2	3	0.742574	0.351184	USP39, USP49, USP10	386	57	17763	2.42201	1	0.990197	99.858
GOTERM_MF_FAT	GO:0016790~thiolester hydrolase activity	4	0.990099	0.477977	ACOT11, USP39, USP49, USP10	318	108	13288	1.54764	1	0.989104	99.9898
GOTERM_MF_FAT	GO:0004221~ubiquitin thiolesterase activity	3	0.742574	0.507996	USP39, USP49, USP10	318	71	13288	1.76561	1	0.990968	99.9956
Annotation Cluster 117	Enrichment Score: 0.3879501177503905
Category	Term	Count	%	PValue	Genes	List Total	Pop Hits	Pop Total	Fold Enrichment	Bonferroni	Benjamini	FDR
GOTERM_BP_FAT	GO:0051899~membrane depolarization	5	1.23762	0.0101402	P2RX4, P2RX7, SMAD7, GRIN1, GHRL	324	36	13588	5.82476	1	0.104319	16.1104
GOTERM_BP_FAT	GO:0006816~calcium ion transport	8	1.9802	0.0254086	P2RX4, P2RX7, CORO1A, PSEN2, GRIN1, LCK, CAMK2B, NFATC1	324	121	13588	2.77278	1	0.205156	35.8278
GOTERM_BP_FAT	GO:0015674~di-, tri-valent inorganic cation transport	8	1.9802	0.0897275	P2RX4, P2RX7, CORO1A, PSEN2, GRIN1, LCK, CAMK2B, NFATC1	324	161	13588	2.08389	1	0.460748	80.2175
GOTERM_BP_FAT	GO:0006812~cation transport	17	4.20792	0.162889	SLC9A9, TCIRG1, SLC38A3, SLC38A2, GRIN1, KCTD2, KCNN4, P2RX4, P2RX7, CORO1A, RHCG, LCK, KCNK5, PSEN2, SLC17A2, CAMK2B, NFATC1	324	515	13588	1.38437	1	0.637469	95.3324
GOTERM_BP_FAT	GO:0030001~metal ion transport	15	3.71287	0.167742	SLC9A9, SLC38A3, SLC38A2, GRIN1, KCTD2, P2RX4, KCNN4, P2RX7, CORO1A, LCK, KCNK5, PSEN2, SLC17A2, CAMK2B, NFATC1	324	442	13588	1.42324	1	0.645215	95.7774
GOTERM_BP_FAT	GO:0042391~regulation of membrane potential	5	1.23762	0.313796	P2RX4, P2RX7, SMAD7, GRIN1, GHRL	324	119	13588	1.76211	1	0.839874	99.8483
GOTERM_MF_FAT	GO:0005230~extracellular ligand-gated ion channel activity	3	0.742574	0.469508	P2RX4, P2RX7, GRIN1	318	66	13288	1.89937	1	0.98865	99.9871
KEGG_PATHWAY	mmu04020:Calcium signaling pathway	7	1.73267	0.501574	P2RX4, P2RX7, GRIN1, PLCD3, PDGFRB, CAMK2B, ITPKB	171	191	5738	1.22978	1	0.743196	99.9674
GOTERM_BP_FAT	GO:0006811~ion transport	18	4.45545	0.526871	SLC9A9, TCIRG1, SLC38A3, SLC38A2, GRIN1, KCTD2, P2RX4, KCNN4, CORO1A, P2RX7, RHCG, CLIC4, SLC17A2, LCK, KCNK5, PSEN2, CAMK2B, NFATC1	324	712	13588	1.06024	1	0.96054	99.9997
SP_PIR_KEYWORDS	ionic channel	7	1.73267	0.608394	KCNN4, P2RX4, P2RX7, CLIC4, KCNK5, GRIN1, KCTD2	376	301	17854	1.10428	1	0.944804	99.9997
GOTERM_MF_FAT	GO:0005261~cation channel activity	6	1.48515	0.709244	KCNN4, P2RX4, P2RX7, KCNK5, GRIN1, KCTD2	318	248	13288	1.01096	1	0.997863	100
GOTERM_MF_FAT	GO:0022834~ligand-gated channel activity	3	0.742574	0.723492	P2RX4, P2RX7, GRIN1	318	106	13288	1.18263	1	0.998081	100
GOTERM_MF_FAT	GO:0015276~ligand-gated ion channel activity	3	0.742574	0.723492	P2RX4, P2RX7, GRIN1	318	106	13288	1.18263	1	0.998081	100
GOTERM_MF_FAT	GO:0022836~gated channel activity	6	1.48515	0.804531	KCNN4, P2RX4, P2RX7, CLIC4, GRIN1, KCTD2	318	281	13288	0.892231	1	0.999503	100
SP_PIR_KEYWORDS	ion transport	10	2.47525	0.808994	SLC9A9, KCNN4, P2RX4, P2RX7, SLC38A3, SLC38A2, CLIC4, SLC17A2, KCNK5, GRIN1	376	543	17854	0.874476	1	0.985412	100
GOTERM_MF_FAT	GO:0005267~potassium channel activity	3	0.742574	0.817086	KCNN4, KCNK5, KCTD2	318	129	13288	0.971771	1	0.999534	100
GOTERM_MF_FAT	GO:0046873~metal ion transmembrane transporter activity	6	1.48515	0.825753	KCNN4, P2RX4, P2RX7, KCNK5, GRIN1, KCTD2	318	290	13288	0.864541	1	0.999594	100
GOTERM_MF_FAT	GO:0005216~ion channel activity	7	1.73267	0.843586	KCNN4, P2RX4, P2RX7, CLIC4, KCNK5, GRIN1, KCTD2	318	349	13288	0.838118	1	0.999704	100
GOTERM_MF_FAT	GO:0022838~substrate specific channel activity	7	1.73267	0.863574	KCNN4, P2RX4, P2RX7, CLIC4, KCNK5, GRIN1, KCTD2	318	360	13288	0.812509	1	0.999823	100
GOTERM_MF_FAT	GO:0022803~passive transmembrane transporter activity	7	1.73267	0.871939	KCNN4, P2RX4, P2RX7, CLIC4, KCNK5, GRIN1, KCTD2	318	365	13288	0.801378	1	0.999853	100
GOTERM_MF_FAT	GO:0015267~channel activity	7	1.73267	0.871939	KCNN4, P2RX4, P2RX7, CLIC4, KCNK5, GRIN1, KCTD2	318	365	13288	0.801378	1	0.999853	100
GOTERM_BP_FAT	GO:0006813~potassium ion transport	3	0.742574	0.897126	KCNN4, KCNK5, KCTD2	324	160	13588	0.786343	1	0.999825	100
KEGG_PATHWAY	mmu04080:Neuroactive ligand-receptor interaction	4	0.990099	0.985423	P2RX4, P2RX7, CNR2, GRIN1	171	260	5738	0.516239	1	0.999113	100
Annotation Cluster 118	Enrichment Score: 0.3824558459576051
Category	Term	Count	%	PValue	Genes	List Total	Pop Hits	Pop Total	Fold Enrichment	Bonferroni	Benjamini	FDR
GOTERM_BP_FAT	GO:0070085~glycosylation	4	0.990099	0.368038	FUT7, RPN1, CD4, POFUT1	324	91	13588	1.84344	1	0.886434	99.9633
GOTERM_BP_FAT	GO:0006486~protein amino acid glycosylation	4	0.990099	0.368038	FUT7, RPN1, CD4, POFUT1	324	91	13588	1.84344	1	0.886434	99.9633
GOTERM_BP_FAT	GO:0043413~biopolymer glycosylation	4	0.990099	0.368038	FUT7, RPN1, CD4, POFUT1	324	91	13588	1.84344	1	0.886434	99.9633
GOTERM_BP_FAT	GO:0009100~glycoprotein metabolic process	5	1.23762	0.463986	FUT7, PSEN2, RPN1, CD4, POFUT1	324	147	13588	1.42647	1	0.937688	99.9979
GOTERM_BP_FAT	GO:0009101~glycoprotein biosynthetic process	4	0.990099	0.529102	FUT7, RPN1, CD4, POFUT1	324	117	13588	1.43379	1	0.960804	99.9998
Annotation Cluster 119	Enrichment Score: 0.3819031802523558
Category	Term	Count	%	PValue	Genes	List Total	Pop Hits	Pop Total	Fold Enrichment	Bonferroni	Benjamini	FDR
GOTERM_MF_FAT	GO:0017016~Ras GTPase binding	3	0.742574	0.395977	FMNL1, FMNL3, RGL3	318	57	13288	2.19927	1	0.984491	99.9195
GOTERM_MF_FAT	GO:0031267~small GTPase binding	3	0.742574	0.412747	FMNL1, FMNL3, RGL3	318	59	13288	2.12472	1	0.985578	99.9459
GOTERM_MF_FAT	GO:0051020~GTPase binding	3	0.742574	0.437459	FMNL1, FMNL3, RGL3	318	62	13288	2.02191	1	0.987021	99.9705
Annotation Cluster 120	Enrichment Score: 0.363497528130573
Category	Term	Count	%	PValue	Genes	List Total	Pop Hits	Pop Total	Fold Enrichment	Bonferroni	Benjamini	FDR
UP_SEQ_FEATURE	domain:LIM zinc-binding 1	3	0.742574	0.329732	LMO2, CRIP2, PXN	378	50	16021	2.54302	1	0.997707	99.8346
UP_SEQ_FEATURE	domain:LIM zinc-binding 2	3	0.742574	0.329732	LMO2, CRIP2, PXN	378	50	16021	2.54302	1	0.997707	99.8346
SP_PIR_KEYWORDS	LIM domain	3	0.742574	0.455471	LMO2, CRIP2, PXN	376	73	17854	1.9514	1	0.87017	99.9714
INTERPRO	IPR001781:Zinc finger, LIM-type	3	0.742574	0.478857	LMO2, CRIP2, PXN	386	74	17763	1.8656	1	0.998195	99.9949
SMART	SM00132:LIM	3	0.742574	0.641981	LMO2, CRIP2, PXN	268	74	9131	1.38125	1	0.996247	99.9997
Annotation Cluster 121	Enrichment Score: 0.35269124583209466
Category	Term	Count	%	PValue	Genes	List Total	Pop Hits	Pop Total	Fold Enrichment	Bonferroni	Benjamini	FDR
GOTERM_CC_FAT	GO:0019717~synaptosome	5	1.23762	0.0403077	P2RX7, PICK1, RASGRP2, GRIN1, SH3KBP1	246	66	12504	3.8507	0.999963	0.415512	41.3631
SP_PIR_KEYWORDS	cell junction	8	1.9802	0.719869	JUP, PRUNE, PECAM1, PICK1, RASGRP2, GRIN1, SH3KBP1, PXN	376	392	17854	0.969062	1	0.971055	100
GOTERM_CC_FAT	GO:0030054~cell junction	8	1.9802	0.819467	JUP, P2RX7, PRUNE, PICK1, RASGRP2, GRIN1, SH3KBP1, PXN	246	470	12504	0.865179	1	0.994357	100
SP_PIR_KEYWORDS	synapse	4	0.990099	0.828117	PICK1, RASGRP2, GRIN1, SH3KBP1	376	213	17854	0.891719	1	0.987576	100
GOTERM_CC_FAT	GO:0045202~synapse	5	1.23762	0.875547	P2RX7, PICK1, RASGRP2, GRIN1, SH3KBP1	246	319	12504	0.796697	1	0.996992	100
Annotation Cluster 122	Enrichment Score: 0.34361014491290953
Category	Term	Count	%	PValue	Genes	List Total	Pop Hits	Pop Total	Fold Enrichment	Bonferroni	Benjamini	FDR
GOTERM_CC_FAT	GO:0005925~focal adhesion	3	0.742574	0.307628	PRUNE, SH3KBP1, PXN	246	57	12504	2.67522	1	0.903457	99.1518
GOTERM_CC_FAT	GO:0005924~cell-substrate adherens junction	3	0.742574	0.336492	PRUNE, SH3KBP1, PXN	246	61	12504	2.4998	1	0.906134	99.5119
GOTERM_CC_FAT	GO:0005912~adherens junction	4	0.990099	0.344401	JUP, PRUNE, SH3KBP1, PXN	246	106	12504	1.91809	1	0.902395	99.5822
GOTERM_CC_FAT	GO:0030055~cell-substrate junction	3	0.742574	0.372045	PRUNE, SH3KBP1, PXN	246	66	12504	2.31042	1	0.905099	99.7611
GOTERM_CC_FAT	GO:0070161~anchoring junction	4	0.990099	0.434473	JUP, PRUNE, SH3KBP1, PXN	246	123	12504	1.65298	1	0.930551	99.9386
GOTERM_CC_FAT	GO:0016323~basolateral plasma membrane	4	0.990099	0.524456	PRUNE, STX4A, SH3KBP1, PXN	246	141	12504	1.44197	1	0.946388	99.9935
SP_PIR_KEYWORDS	cell junction	8	1.9802	0.719869	JUP, PRUNE, PECAM1, PICK1, RASGRP2, GRIN1, SH3KBP1, PXN	376	392	17854	0.969062	1	0.971055	100
GOTERM_CC_FAT	GO:0030054~cell junction	8	1.9802	0.819467	JUP, P2RX7, PRUNE, PICK1, RASGRP2, GRIN1, SH3KBP1, PXN	246	470	12504	0.865179	1	0.994357	100
Annotation Cluster 123	Enrichment Score: 0.3253440248385601
Category	Term	Count	%	PValue	Genes	List Total	Pop Hits	Pop Total	Fold Enrichment	Bonferroni	Benjamini	FDR
UP_SEQ_FEATURE	region of interest:Calmodulin-binding	3	0.742574	0.321066	KCNN4, CAMK2B, CAMKK2	378	49	16021	2.59491	1	0.997432	99.7968
GOTERM_MF_FAT	GO:0005516~calmodulin binding	4	0.990099	0.514022	KCNN4, GRIN1, CAMK2B, CAMKK2	318	114	13288	1.46618	1	0.990418	99.9963
SP_PIR_KEYWORDS	calmodulin-binding	3	0.742574	0.640313	KCNN4, CAMK2B, CAMKK2	376	103	17854	1.38303	1	0.952072	99.9999
Annotation Cluster 124	Enrichment Score: 0.3245376748873411
Category	Term	Count	%	PValue	Genes	List Total	Pop Hits	Pop Total	Fold Enrichment	Bonferroni	Benjamini	FDR
SP_PIR_KEYWORDS	Lectin	7	1.73267	0.140337	SELL, PICK1, KLRB1F, GRIFIN, USP10, SELPLG, SELE	376	167	17854	1.99035	1	0.518132	86.8638
GOTERM_MF_FAT	GO:0005529~sugar binding	7	1.73267	0.264948	SELL, PICK1, KLRB1F, GRIFIN, USP10, SELPLG, SELE	318	181	13288	1.61604	1	0.94322	98.7094
GOTERM_MF_FAT	GO:0030246~carbohydrate binding	10	2.47525	0.339112	SERPINE2, SELL, RSPO2, PICK1, KLRB1F, GRIFIN, FGF10, USP10, SELPLG, SELE	318	317	13288	1.31818	1	0.977162	99.7129
UP_SEQ_FEATURE	domain:C-type lectin	3	0.742574	0.629136	SELL, KLRB1F, SELE	378	90	16021	1.41279	1	0.999985	100
INTERPRO	IPR018378:C-type lectin, conserved site	3	0.742574	0.662542	SELL, KLRB1F, SELE	386	104	17763	1.32745	1	0.999755	100
INTERPRO	IPR001304:C-type lectin	3	0.742574	0.72871	SELL, KLRB1F, SELE	386	118	17763	1.16995	1	0.999937	100
INTERPRO	IPR016186:C-type lectin-like	3	0.742574	0.765189	SELL, KLRB1F, SELE	386	127	17763	1.08704	1	0.999973	100
SMART	SM00034:CLECT	3	0.742574	0.864447	SELL, KLRB1F, SELE	268	118	9131	0.866209	1	0.999894	100
Annotation Cluster 125	Enrichment Score: 0.3238034996921674
Category	Term	Count	%	PValue	Genes	List Total	Pop Hits	Pop Total	Fold Enrichment	Bonferroni	Benjamini	FDR
SP_PIR_KEYWORDS	phosphoric monoester hydrolase	3	0.742574	0.189662	PTPN6, PTP4A3, PTPN1	376	38	17854	3.74874	1	0.599591	94.0571
INTERPRO	IPR000242:Protein-tyrosine phosphatase, receptor/non-receptor type	3	0.742574	0.222844	PTPN6, PTP4A3, PTPN1	386	41	17763	3.36718	1	0.955245	97.81
SMART	SM00194:PTPc	3	0.742574	0.338161	PTPN6, PTP4A3, PTPN1	268	41	9131	2.49299	1	0.961778	99.3623
UP_SEQ_FEATURE	domain:Tyrosine-protein phosphatase	3	0.742574	0.364057	PTPN6, PTP4A3, PTPN1	378	54	16021	2.35464	1	0.998397	99.9287
SP_PIR_KEYWORDS	protein phosphatase	4	0.990099	0.463265	PTPN6, PTP4A3, PTPN1, PPP4C	376	120	17854	1.5828	1	0.873496	99.9764
GOTERM_MF_FAT	GO:0004721~phosphoprotein phosphatase activity	5	1.23762	0.492664	PTPN6, PTP4A3, LCK, PTPN1, PPP4C	318	152	13288	1.37454	1	0.989669	99.9932
INTERPRO	IPR000387:Protein-tyrosine phosphatase	3	0.742574	0.506651	PTPN6, PTP4A3, PTPN1	386	78	17763	1.76993	1	0.998372	99.9978
UP_SEQ_FEATURE	active site:Phosphocysteine intermediate	3	0.742574	0.529914	PTPN6, PTP4A3, PTPN1	378	75	16021	1.69534	1	0.999888	99.9994
INTERPRO	IPR000387:Dual-specific/protein-tyrosine phosphatase, conserved region	3	0.742574	0.533464	PTPN6, PTP4A3, PTPN1	386	82	17763	1.68359	1	0.998412	99.999
INTERPRO	IPR016130:Protein-tyrosine phosphatase, active site	3	0.742574	0.565553	PTPN6, PTP4A3, PTPN1	386	87	17763	1.58683	1	0.998811	99.9997
GOTERM_MF_FAT	GO:0016791~phosphatase activity	6	1.48515	0.67474	PTPN6, PTP4A3, LCK, PTPN1, PPP4C, PPAP2B	318	238	13288	1.05343	1	0.997696	100
GOTERM_MF_FAT	GO:0004725~protein tyrosine phosphatase activity	3	0.742574	0.698449	PTPN6, PTP4A3, PTPN1	318	101	13288	1.24117	1	0.998071	100
GOTERM_BP_FAT	GO:0006470~protein amino acid dephosphorylation	3	0.742574	0.758116	PTPN6, PTP4A3, PTPN1	324	114	13588	1.10364	1	0.996294	100
GOTERM_BP_FAT	GO:0016311~dephosphorylation	3	0.742574	0.852307	PTPN6, PTP4A3, PTPN1	324	141	13588	0.892304	1	0.999354	100
Annotation Cluster 126	Enrichment Score: 0.3204956224485067
Category	Term	Count	%	PValue	Genes	List Total	Pop Hits	Pop Total	Fold Enrichment	Bonferroni	Benjamini	FDR
GOTERM_BP_FAT	GO:0006605~protein targeting	6	1.48515	0.210017	BID, TRP53, YWHAG, PICK1, FGF10, AIP	324	133	13588	1.89195	1	0.719387	98.2807
GOTERM_BP_FAT	GO:0006839~mitochondrial transport	3	0.742574	0.263606	BID, TRP53, AIP	324	42	13588	2.99559	1	0.787192	99.4877
GOTERM_BP_FAT	GO:0017038~protein import	4	0.990099	0.30934	BID, TRP53, FGF10, AIP	324	82	13588	2.04577	1	0.83546	99.8303
GOTERM_BP_FAT	GO:0033365~protein localization in organelle	4	0.990099	0.406734	BID, TRP53, FGF10, AIP	324	97	13588	1.72941	1	0.909991	99.9876
GOTERM_BP_FAT	GO:0006886~intracellular protein transport	8	1.9802	0.484413	BID, TRP53, YWHAG, STX4A, PICK1, FGF10, RAMP1, AIP	324	276	13588	1.2156	1	0.945211	99.9989
GOTERM_BP_FAT	GO:0034613~cellular protein localization	8	1.9802	0.569932	BID, TRP53, YWHAG, STX4A, PICK1, FGF10, RAMP1, AIP	324	299	13588	1.12209	1	0.971612	100
GOTERM_BP_FAT	GO:0070727~cellular macromolecule localization	8	1.9802	0.577023	BID, TRP53, YWHAG, STX4A, PICK1, FGF10, RAMP1, AIP	324	301	13588	1.11464	1	0.972937	100
GOTERM_BP_FAT	GO:0015031~protein transport	15	3.71287	0.688783	BID, TRP53, PICK1, STX4A, FGF10, ARF6, AIP, KIF13A, YWHAG, ARF3, POU2F2, PSEN2, RAMP1, CD27, SCAMP4	324	651	13588	0.96632	1	0.991105	100
GOTERM_BP_FAT	GO:0045184~establishment of protein localization	15	3.71287	0.699548	BID, TRP53, PICK1, STX4A, FGF10, ARF6, AIP, KIF13A, YWHAG, ARF3, POU2F2, PSEN2, RAMP1, CD27, SCAMP4	324	656	13588	0.958954	1	0.991985	100
GOTERM_BP_FAT	GO:0046907~intracellular transport	10	2.47525	0.700874	BID, TRP53, YWHAG, SCYL1, STX4A, PICK1, WASF2, FGF10, RAMP1, AIP	324	431	13588	0.973046	1	0.992051	100
GOTERM_BP_FAT	GO:0008104~protein localization	16	3.9604	0.795831	BID, TRP53, PICK1, STX4A, FGF10, ARF6, AIP, KIF13A, YWHAG, ARF3, POU2F2, PSEN2, CD4, RAMP1, CD27, SCAMP4	324	753	13588	0.891119	1	0.997983	100
Annotation Cluster 127	Enrichment Score: 0.3200039236514839
Category	Term	Count	%	PValue	Genes	List Total	Pop Hits	Pop Total	Fold Enrichment	Bonferroni	Benjamini	FDR
GOTERM_MF_FAT	GO:0003779~actin binding	9	2.22772	0.382943	GMFB, CORO1C, FMNL1, CORO1A, YWHAG, FMNL3, WASF2, COTL1, HDAC6	318	288	13288	1.30582	1	0.985437	99.8911
GOTERM_MF_FAT	GO:0008092~cytoskeletal protein binding	12	2.9703	0.407745	GMFB, CORO1C, FMNL1, CORO1A, YWHAG, FMNL3, RHCG, WASF2, ARFGEF2, COTL1, SDC3, HDAC6	318	414	13288	1.21119	1	0.985718	99.939
SP_PIR_KEYWORDS	actin-binding	5	1.23762	0.702207	CORO1C, CORO1A, WASF2, COTL1, HDAC6	376	226	17854	1.05053	1	0.966721	100
Annotation Cluster 128	Enrichment Score: 0.3184501278556521
Category	Term	Count	%	PValue	Genes	List Total	Pop Hits	Pop Total	Fold Enrichment	Bonferroni	Benjamini	FDR
INTERPRO	IPR015943:WD40/YVTN repeat-like	11	2.72277	0.128262	CORO1C, WDFY1, CORO1A, SEMA7A, FBXW4, AHI1, SEMA4B, EIF3I, TLE1, SEMA3B, SEMA4D	386	305	17763	1.65967	1	0.885755	87.5138
INTERPRO	IPR019782:WD40 repeat 2	7	1.73267	0.320076	CORO1C, WDFY1, CORO1A, FBXW4, AHI1, EIF3I, TLE1	386	214	17763	1.50527	1	0.985727	99.7112
INTERPRO	IPR017986:WD40 repeat, region	7	1.73267	0.37342	CORO1C, WDFY1, CORO1A, FBXW4, AHI1, EIF3I, TLE1	386	228	17763	1.41284	1	0.992741	99.9163
INTERPRO	IPR019781:WD40 repeat, subgroup	7	1.73267	0.400483	CORO1C, WDFY1, CORO1A, FBXW4, AHI1, EIF3I, TLE1	386	235	17763	1.37075	1	0.995076	99.9571
SP_PIR_KEYWORDS	wd repeat	7	1.73267	0.465458	CORO1C, WDFY1, CORO1A, FBXW4, AHI1, EIF3I, TLE1	376	263	17854	1.26383	1	0.872411	99.9777
INTERPRO	IPR019775:WD40 repeat, conserved site	7	1.73267	0.488885	CORO1C, WDFY1, CORO1A, FBXW4, AHI1, EIF3I, TLE1	386	258	17763	1.24855	1	0.998372	99.9962
INTERPRO	IPR001680:WD40 repeat	7	1.73267	0.493011	CORO1C, WDFY1, CORO1A, FBXW4, AHI1, EIF3I, TLE1	386	259	17763	1.24373	1	0.99822	99.9966
UP_SEQ_FEATURE	repeat:WD 4	6	1.48515	0.585605	CORO1C, CORO1A, FBXW4, AHI1, EIF3I, TLE1	378	218	16021	1.16652	1	0.999962	99.9999
UP_SEQ_FEATURE	repeat:WD 3	6	1.48515	0.636749	CORO1C, CORO1A, FBXW4, AHI1, EIF3I, TLE1	378	231	16021	1.10087	1	0.999985	100
UP_SEQ_FEATURE	repeat:WD 1	6	1.48515	0.651683	CORO1C, CORO1A, FBXW4, AHI1, EIF3I, TLE1	378	235	16021	1.08213	1	0.999988	100
UP_SEQ_FEATURE	repeat:WD 2	6	1.48515	0.651683	CORO1C, CORO1A, FBXW4, AHI1, EIF3I, TLE1	378	235	16021	1.08213	1	0.999988	100
SMART	SM00320:WD40	7	1.73267	0.774494	CORO1C, WDFY1, CORO1A, FBXW4, AHI1, EIF3I, TLE1	268	259	9131	0.920835	1	0.999391	100
UP_SEQ_FEATURE	repeat:WD 5	4	0.990099	0.857839	CORO1A, AHI1, EIF3I, TLE1	378	202	16021	0.839279	1	1	100
Annotation Cluster 129	Enrichment Score: 0.3132051844847629
Category	Term	Count	%	PValue	Genes	List Total	Pop Hits	Pop Total	Fold Enrichment	Bonferroni	Benjamini	FDR
GOTERM_MF_FAT	GO:0008081~phosphoric diester hydrolase activity	4	0.990099	0.246294	PLD3, PDE4A, PLCH2, PLCD3	318	72	13288	2.32145	1	0.943873	98.1609
GOTERM_MF_FAT	GO:0004620~phospholipase activity	3	0.742574	0.445571	PLD3, PLCH2, PLCD3	318	63	13288	1.98982	1	0.986508	99.976
SP_PIR_KEYWORDS	lipid degradation	3	0.742574	0.496668	PLD3, PLCH2, PLCD3	376	79	17854	1.80319	1	0.890265	99.99
GOTERM_MF_FAT	GO:0016298~lipase activity	3	0.742574	0.599176	PLD3, PLCH2, PLCD3	318	84	13288	1.49236	1	0.994851	99.9998
GOTERM_BP_FAT	GO:0016042~lipid catabolic process	3	0.742574	0.831731	PLD3, PLCH2, PLCD3	324	134	13588	0.938917	1	0.998961	100
Annotation Cluster 130	Enrichment Score: 0.2971976103503406
Category	Term	Count	%	PValue	Genes	List Total	Pop Hits	Pop Total	Fold Enrichment	Bonferroni	Benjamini	FDR
GOTERM_CC_FAT	GO:0005773~vacuole	6	1.48515	0.370567	FNBP1, FGFR3, LAPTM5, VAC14, IFI30, TMEM74	246	204	12504	1.49498	1	0.908538	99.7537
GOTERM_CC_FAT	GO:0005764~lysosome	5	1.23762	0.462499	FNBP1, FGFR3, LAPTM5, IFI30, TMEM74	246	178	12504	1.42779	1	0.942225	99.9682
GOTERM_CC_FAT	GO:0000323~lytic vacuole	5	1.23762	0.467065	FNBP1, FGFR3, LAPTM5, IFI30, TMEM74	246	179	12504	1.41981	1	0.938403	99.9716
SP_PIR_KEYWORDS	lysosome	3	0.742574	0.808826	FNBP1, LAPTM5, TMEM74	376	144	17854	0.989251	1	0.985885	100
Annotation Cluster 131	Enrichment Score: 0.29321724787851206
Category	Term	Count	%	PValue	Genes	List Total	Pop Hits	Pop Total	Fold Enrichment	Bonferroni	Benjamini	FDR
UP_SEQ_FEATURE	domain:BTB	5	1.23762	0.275711	ZBTB7B, BACH2, KLHL10, KCTD2, HIC1	378	113	16021	1.87538	1	0.994397	99.4279
INTERPRO	IPR013069:BTB/POZ	4	0.990099	0.527098	ZBTB7B, BACH2, KLHL10, HIC1	386	128	17763	1.43807	1	0.998468	99.9988
INTERPRO	IPR000210:BTB/POZ-like	5	1.23762	0.550249	ZBTB7B, BACH2, KLHL10, KCTD2, HIC1	386	180	17763	1.27828	1	0.998537	99.9995
INTERPRO	IPR011333:BTB/POZ fold	5	1.23762	0.550249	ZBTB7B, BACH2, KLHL10, KCTD2, HIC1	386	180	17763	1.27828	1	0.998537	99.9995
SMART	SM00225:BTB	5	1.23762	0.77705	ZBTB7B, BACH2, KLHL10, KCTD2, HIC1	268	180	9131	0.946414	1	0.999293	100
Annotation Cluster 132	Enrichment Score: 0.2861408083054514
Category	Term	Count	%	PValue	Genes	List Total	Pop Hits	Pop Total	Fold Enrichment	Bonferroni	Benjamini	FDR
GOTERM_CC_FAT	GO:0031410~cytoplasmic vesicle	13	3.21782	0.29472	ALDOA, SLC27A1, FNBP1, CORO1A, SCYL1, RHCG, CLIC4, GRIN1, SH3KBP1, RPN1, MMP14, TMEM74, SCAMP4	246	508	12504	1.30075	1	0.897586	98.9221
GOTERM_CC_FAT	GO:0031982~vesicle	13	3.21782	0.317254	ALDOA, SLC27A1, FNBP1, CORO1A, SCYL1, RHCG, CLIC4, GRIN1, SH3KBP1, RPN1, MMP14, TMEM74, SCAMP4	246	519	12504	1.27318	1	0.906156	99.2927
GOTERM_CC_FAT	GO:0044433~cytoplasmic vesicle part	3	0.742574	0.558588	ALDOA, CORO1A, SCYL1	246	95	12504	1.60513	1	0.953711	99.9975
GOTERM_CC_FAT	GO:0016023~cytoplasmic membrane-bounded vesicle	8	1.9802	0.706786	ALDOA, CORO1A, FNBP1, SCYL1, GRIN1, RPN1, MMP14, SCAMP4	246	414	12504	0.982208	1	0.983619	100
GOTERM_CC_FAT	GO:0031988~membrane-bounded vesicle	8	1.9802	0.720744	ALDOA, CORO1A, FNBP1, SCYL1, GRIN1, RPN1, MMP14, SCAMP4	246	420	12504	0.968177	1	0.983568	100
SP_PIR_KEYWORDS	cytoplasmic vesicle	5	1.23762	0.721402	CORO1A, FNBP1, CLIC4, SH3KBP1, TMEM74	376	232	17854	1.02336	1	0.970574	100
Annotation Cluster 133	Enrichment Score: 0.262173866417757
Category	Term	Count	%	PValue	Genes	List Total	Pop Hits	Pop Total	Fold Enrichment	Bonferroni	Benjamini	FDR
GOTERM_MF_FAT	GO:0003777~microtubule motor activity	4	0.990099	0.25271	DNAHC2, KIF13A, DNALC4, KIF11	318	73	13288	2.28965	1	0.937569	98.3702
GOTERM_CC_FAT	GO:0015630~microtubule cytoskeleton	11	2.72277	0.394049	DNAHC2, AKT1, KIF13A, DNALC4, KIF11, SCYL1, RPS6KA1, RCC2, LCK, PPP4C, MYC	246	450	12504	1.24249	1	0.912491	99.8496
SP_PIR_KEYWORDS	motor protein	4	0.990099	0.479464	DNAHC2, KIF13A, DNALC4, KIF11	376	123	17854	1.5442	1	0.880404	99.9844
GOTERM_BP_FAT	GO:0007017~microtubule-based process	6	1.48515	0.565768	DNAHC2, KIF13A, DNALC4, KIF11, CRYAA, PPP4C	324	211	13588	1.19256	1	0.970862	99.9999
GOTERM_MF_FAT	GO:0003774~motor activity	4	0.990099	0.643485	DNAHC2, KIF13A, DNALC4, KIF11	318	138	13288	1.21119	1	0.996715	100
SP_PIR_KEYWORDS	microtubule	5	1.23762	0.685499	DNAHC2, KIF13A, DNALC4, KIF11, RCC2	376	221	17854	1.0743	1	0.963471	100
GOTERM_CC_FAT	GO:0005874~microtubule	5	1.23762	0.695941	DNAHC2, KIF13A, DNALC4, KIF11, RCC2	246	240	12504	1.05894	1	0.982482	100
GOTERM_BP_FAT	GO:0007018~microtubule-based movement	3	0.742574	0.696538	DNAHC2, KIF13A, KIF11	324	101	13588	1.24569	1	0.991814	100
GOTERM_CC_FAT	GO:0044430~cytoskeletal part	14	3.46535	0.756495	DNALC4, KIF11, GRIN1, PICK1, DNAHC2, KIF13A, AKT1, RPS6KA1, SCYL1, RCC2, LCK, SH2B2, PPP4C, MYC	246	774	12504	0.919392	1	0.98814	100
Annotation Cluster 134	Enrichment Score: 0.2422288613021289
Category	Term	Count	%	PValue	Genes	List Total	Pop Hits	Pop Total	Fold Enrichment	Bonferroni	Benjamini	FDR
GOTERM_BP_FAT	GO:0016567~protein ubiquitination	3	0.742574	0.467634	BMI1, AKT1, HDAC6	324	66	13588	1.90629	1	0.939184	99.9981
GOTERM_BP_FAT	GO:0032446~protein modification by small protein conjugation	3	0.742574	0.563697	BMI1, AKT1, HDAC6	324	79	13588	1.59259	1	0.970701	99.9999
GOTERM_BP_FAT	GO:0070647~protein modification by small protein conjugation or removal	3	0.742574	0.711806	BMI1, AKT1, HDAC6	324	104	13588	1.20976	1	0.993017	100
Annotation Cluster 135	Enrichment Score: 0.22766153040369527
Category	Term	Count	%	PValue	Genes	List Total	Pop Hits	Pop Total	Fold Enrichment	Bonferroni	Benjamini	FDR
SP_PIR_KEYWORDS	Sodium	4	0.990099	0.368023	SLC9A9, SLC38A3, SLC38A2, SLC17A2	376	103	17854	1.84404	1	0.804049	99.7888
SP_PIR_KEYWORDS	Sodium transport	4	0.990099	0.413456	SLC9A9, SLC38A3, SLC38A2, SLC17A2	376	111	17854	1.71114	1	0.839861	99.9224
GOTERM_MF_FAT	GO:0031402~sodium ion binding	4	0.990099	0.447023	SLC9A9, SLC38A3, SLC38A2, SLC17A2	318	103	13288	1.62276	1	0.985791	99.9769
GOTERM_BP_FAT	GO:0006814~sodium ion transport	4	0.990099	0.574013	SLC9A9, SLC38A3, SLC38A2, SLC17A2	324	125	13588	1.34202	1	0.972325	100
GOTERM_BP_FAT	GO:0015672~monovalent inorganic cation transport	8	1.9802	0.584058	SLC9A9, TCIRG1, KCNN4, SLC38A3, SLC38A2, SLC17A2, KCNK5, KCTD2	324	303	13588	1.10728	1	0.974393	100
SP_PIR_KEYWORDS	Symport	3	0.742574	0.670776	SLC38A3, SLC38A2, SLC17A2	376	109	17854	1.3069	1	0.959581	100
SP_PIR_KEYWORDS	ion transport	10	2.47525	0.808994	SLC9A9, KCNN4, P2RX4, P2RX7, SLC38A3, SLC38A2, CLIC4, SLC17A2, KCNK5, GRIN1	376	543	17854	0.874476	1	0.985412	100
GOTERM_MF_FAT	GO:0015293~symporter activity	3	0.742574	0.826951	SLC38A3, SLC38A2, SLC17A2	318	132	13288	0.949686	1	0.999574	100
GOTERM_MF_FAT	GO:0031420~alkali metal ion binding	4	0.990099	0.873036	SLC9A9, SLC38A3, SLC38A2, SLC17A2	318	206	13288	0.811382	1	0.999846	100
Annotation Cluster 136	Enrichment Score: 0.22187835896794253
Category	Term	Count	%	PValue	Genes	List Total	Pop Hits	Pop Total	Fold Enrichment	Bonferroni	Benjamini	FDR
UP_SEQ_FEATURE	compositionally biased region:Arg-rich	5	1.23762	0.162233	SCAF1, ACBD3, LRP10, SRRM2, USP39	378	90	16021	2.35464	1	0.973625	94.1202
SP_PIR_KEYWORDS	mrna splicing	5	1.23762	0.571956	SCAF1, SRRM2, PTBP1, USP39, RBM39	376	191	17854	1.24304	1	0.932999	99.9989
GOTERM_BP_FAT	GO:0008380~RNA splicing	5	1.23762	0.707701	SCAF1, SRRM2, PTBP1, USP39, RBM39	324	201	13588	1.04324	1	0.992683	100
GOTERM_BP_FAT	GO:0016071~mRNA metabolic process	7	1.73267	0.72768	SCAF1, ZFP36L2, SMG6, SRRM2, PTBP1, USP39, RBM39	324	302	13588	0.972079	1	0.994317	100
SP_PIR_KEYWORDS	mrna processing	5	1.23762	0.745553	SCAF1, SRRM2, PTBP1, USP39, RBM39	376	240	17854	0.989251	1	0.974715	100
GOTERM_BP_FAT	GO:0006397~mRNA processing	5	1.23762	0.873541	SCAF1, SRRM2, PTBP1, USP39, RBM39	324	262	13588	0.800349	1	0.999633	100
GOTERM_BP_FAT	GO:0006396~RNA processing	8	1.9802	0.899082	SCAF1, TYW1, SRRM2, PTBP1, USP39, INTS1, RBM39, MRPL44	324	437	13588	0.767749	1	0.999835	100
Annotation Cluster 137	Enrichment Score: 0.217601054479022
Category	Term	Count	%	PValue	Genes	List Total	Pop Hits	Pop Total	Fold Enrichment	Bonferroni	Benjamini	FDR
GOTERM_BP_FAT	GO:0006511~ubiquitin-dependent protein catabolic process	6	1.48515	0.244774	ARIH2, USP39, MAN1B1, USP49, USP10, HDAC6	324	141	13588	1.78461	1	0.766765	99.2083
GOTERM_BP_FAT	GO:0044265~cellular macromolecule catabolic process	16	3.9604	0.478601	UBL7, SMG6, MAN1B1, CBX4, SPSB4, ZFP36L2, RNF43, P2RX7, ARIH2, USP39, PSEN2, FBXW4, USP10, USP49, MYC, HDAC6	324	609	13588	1.10183	1	0.942803	99.9987
GOTERM_BP_FAT	GO:0009057~macromolecule catabolic process	17	4.20792	0.499431	UBL7, SMG6, CBX4, MAN1B1, SPSB4, AKT1, ZFP36L2, RNF43, P2RX7, ARIH2, FBXW4, USP39, PSEN2, USP10, USP49, MYC, HDAC6	324	654	13588	1.09014	1	0.950927	99.9993
GOTERM_BP_FAT	GO:0030163~protein catabolic process	14	3.46535	0.56482	AKT1, RNF43, UBL7, ARIH2, P2RX7, FBXW4, PSEN2, USP39, MAN1B1, CBX4, SPSB4, USP10, USP49, HDAC6	324	556	13588	1.056	1	0.970807	99.9999
GOTERM_BP_FAT	GO:0051603~proteolysis involved in cellular protein catabolic process	13	3.21782	0.620809	RNF43, UBL7, ARIH2, P2RX7, FBXW4, PSEN2, USP39, MAN1B1, CBX4, SPSB4, USP10, USP49, HDAC6	324	534	13588	1.02097	1	0.981578	100
GOTERM_BP_FAT	GO:0044257~cellular protein catabolic process	13	3.21782	0.628543	RNF43, UBL7, ARIH2, P2RX7, FBXW4, PSEN2, USP39, MAN1B1, CBX4, SPSB4, USP10, USP49, HDAC6	324	537	13588	1.01527	1	0.982657	100
GOTERM_BP_FAT	GO:0043632~modification-dependent macromolecule catabolic process	11	2.72277	0.772335	RNF43, UBL7, ARIH2, FBXW4, USP39, MAN1B1, CBX4, SPSB4, USP49, USP10, HDAC6	324	508	13588	0.908112	1	0.997048	100
GOTERM_BP_FAT	GO:0019941~modification-dependent protein catabolic process	11	2.72277	0.772335	RNF43, UBL7, ARIH2, FBXW4, USP39, MAN1B1, CBX4, SPSB4, USP49, USP10, HDAC6	324	508	13588	0.908112	1	0.997048	100
SP_PIR_KEYWORDS	ubl conjugation pathway	8	1.9802	0.88589	RNF43, UBL7, ARIH2, FBXW4, CBX4, SPSB4, USP49, USP10	376	484	17854	0.78486	1	0.994914	100
GOTERM_BP_FAT	GO:0006508~proteolysis	17	4.20792	0.978543	UBL7, PRTN3, CBX4, MAN1B1, SPSB4, MMP14, RNF43, CD55, P2RX7, ARIH2, USP39, PSEN2, FBXW4, USP10, PAPPA2, USP49, HDAC6	324	1034	13588	0.689507	1	0.999999	100
Annotation Cluster 138	Enrichment Score: 0.21073263843718135
Category	Term	Count	%	PValue	Genes	List Total	Pop Hits	Pop Total	Fold Enrichment	Bonferroni	Benjamini	FDR
INTERPRO	IPR019787:Zinc finger, PHD-finger	3	0.742574	0.526854	PHF19, WHSC1L1, CHD3	386	81	17763	1.70438	1	0.998577	99.9988
INTERPRO	IPR001965:Zinc finger, PHD-type	3	0.742574	0.590062	PHF19, WHSC1L1, CHD3	386	91	17763	1.51708	1	0.999195	99.9999
SMART	SM00249:PHD	3	0.742574	0.750264	PHF19, WHSC1L1, CHD3	268	91	9131	1.12322	1	0.999175	100
Annotation Cluster 139	Enrichment Score: 0.19820327448704897
Category	Term	Count	%	PValue	Genes	List Total	Pop Hits	Pop Total	Fold Enrichment	Bonferroni	Benjamini	FDR
GOTERM_BP_FAT	GO:0030384~phosphoinositide metabolic process	3	0.742574	0.443738	PLCH2, PIGV, PIK3CD	324	63	13588	1.99706	1	0.928175	99.9959
GOTERM_BP_FAT	GO:0019637~organophosphate metabolic process	5	1.23762	0.605645	NCF1, PLCH2, PIGV, PIK3CD, PPAP2B	324	176	13588	1.19143	1	0.978682	100
GOTERM_BP_FAT	GO:0006650~glycerophospholipid metabolic process	3	0.742574	0.622581	PLCH2, PIGV, PIK3CD	324	88	13588	1.42971	1	0.981784	100
GOTERM_BP_FAT	GO:0006644~phospholipid metabolic process	4	0.990099	0.748212	PLCH2, PIGV, PIK3CD, PPAP2B	324	163	13588	1.02916	1	0.995749	100
GOTERM_BP_FAT	GO:0046486~glycerolipid metabolic process	3	0.742574	0.81549	PLCH2, PIGV, PIK3CD	324	129	13588	0.975309	1	0.998555	100
Annotation Cluster 140	Enrichment Score: 0.1920056616104679
Category	Term	Count	%	PValue	Genes	List Total	Pop Hits	Pop Total	Fold Enrichment	Bonferroni	Benjamini	FDR
SP_PIR_KEYWORDS	ribosomal protein	6	1.48515	0.315303	MRPS15, RPS29, RPS6KA1, RPL13A, MRPL44, RPL36AL	376	177	17854	1.60963	1	0.747659	99.3808
GOTERM_CC_FAT	GO:0005840~ribosome	6	1.48515	0.32552	MRPS15, RPS29, RPS6KA1, RPL13A, MRPL44, RPL36AL	246	192	12504	1.58841	1	0.907643	99.3961
GOTERM_MF_FAT	GO:0003735~structural constituent of ribosome	4	0.990099	0.702684	MRPS15, RPS29, RPL13A, RPL36AL	318	151	13288	1.10692	1	0.997925	100
KEGG_PATHWAY	mmu03010:Ribosome	3	0.742574	0.746665	RPS29, RPL13A, RPL36AL	171	89	5738	1.13109	1	0.910421	100
GOTERM_BP_FAT	GO:0006412~translation	7	1.73267	0.774059	MRPS15, RPS29, RPL13A, DALRD3, EIF3I, VARS, RPL36AL	324	319	13588	0.920276	1	0.997103	100
SP_PIR_KEYWORDS	ribonucleoprotein	5	1.23762	0.813045	MRPS15, RPS29, RPL13A, MRPL44, RPL36AL	376	266	17854	0.892557	1	0.985696	100
GOTERM_CC_FAT	GO:0030529~ribonucleoprotein complex	7	1.73267	0.894256	MRPS15, RPS29, RPS6KA1, RPL13A, SRRM2, MRPL44, RPL36AL	246	462	12504	0.77014	1	0.997657	100
GOTERM_MF_FAT	GO:0005198~structural molecule activity	7	1.73267	0.960312	MRPS15, RPS29, CRYAA, RPL13A, PXN, MYCN, RPL36AL	318	450	13288	0.650007	1	0.999998	100
Annotation Cluster 141	Enrichment Score: 0.18372014811815407
Category	Term	Count	%	PValue	Genes	List Total	Pop Hits	Pop Total	Fold Enrichment	Bonferroni	Benjamini	FDR
INTERPRO	IPR017970:Homeobox, conserved site	6	1.48515	0.527619	HHEX, ONECUT3, HOXA7, POU2F2, MEIS1, MIXL1	386	222	17763	1.24373	1	0.998362	99.9988
UP_SEQ_FEATURE	DNA-binding region:Homeobox	5	1.23762	0.61514	HHEX, ONECUT3, HOXA7, POU2F2, MIXL1	378	180	16021	1.17732	1	0.999982	100
INTERPRO	IPR001356:Homeobox	6	1.48515	0.647549	HHEX, ONECUT3, HOXA7, POU2F2, MEIS1, MIXL1	386	254	17763	1.08704	1	0.999712	100
SP_PIR_KEYWORDS	Homeobox	6	1.48515	0.650454	HHEX, ONECUT3, HOXA7, POU2F2, MEIS1, MIXL1	376	263	17854	1.08329	1	0.954648	99.9999
INTERPRO	IPR012287:Homeodomain-related	6	1.48515	0.664364	HHEX, ONECUT3, HOXA7, POU2F2, MEIS1, MIXL1	386	259	17763	1.06606	1	0.999743	100
SMART	SM00389:HOX	6	1.48515	0.869938	HHEX, ONECUT3, HOXA7, POU2F2, MEIS1, MIXL1	268	254	9131	0.804824	1	0.999888	100
Annotation Cluster 142	Enrichment Score: 0.1830361543742967
Category	Term	Count	%	PValue	Genes	List Total	Pop Hits	Pop Total	Fold Enrichment	Bonferroni	Benjamini	FDR
UP_SEQ_FEATURE	domain:PH	6	1.48515	0.520903	AKT1, PLEKHG2, PLCH2, PLCD3, ARHGAP27, SH2B2	378	202	16021	1.25892	1	0.999873	99.9992
INTERPRO	IPR011993:Pleckstrin homology-type	7	1.73267	0.599418	AKT1, PLEKHG2, PLCH2, PLCD3, ARHGAP27, SHC1, FRS3	386	289	17763	1.11463	1	0.999275	99.9999
INTERPRO	IPR001849:Pleckstrin homology	6	1.48515	0.670943	AKT1, PLEKHG2, PLCH2, PLCD3, ARHGAP27, SH2B2	386	261	17763	1.05789	1	0.999759	100
SMART	SM00233:PH	6	1.48515	0.88447	AKT1, PLEKHG2, PLCH2, PLCD3, ARHGAP27, SH2B2	268	261	9131	0.783239	1	0.999916	100
Annotation Cluster 143	Enrichment Score: 0.14952452951163558
Category	Term	Count	%	PValue	Genes	List Total	Pop Hits	Pop Total	Fold Enrichment	Bonferroni	Benjamini	FDR
GOTERM_BP_FAT	GO:0030030~cell projection organization	10	2.47525	0.347538	AKT1, P2RX7, CORO1A, NOTCH1, FOXJ1, WNT3A, WASF2, GHRL, PXN, RUNX3	324	319	13588	1.31468	1	0.870983	99.9364
GOTERM_BP_FAT	GO:0000902~cell morphogenesis	9	2.22772	0.449829	HES1, P2RX7, NOTCH1, CRYAA, FOXJ1, WNT3A, KLHL10, RUNX3, NFATC1	324	309	13588	1.2215	1	0.931236	99.9966
GOTERM_BP_FAT	GO:0000904~cell morphogenesis involved in differentiation	6	1.48515	0.569988	HES1, NOTCH1, CRYAA, WNT3A, RUNX3, NFATC1	324	212	13588	1.18693	1	0.971419	100
GOTERM_BP_FAT	GO:0032989~cellular component morphogenesis	9	2.22772	0.598368	HES1, P2RX7, NOTCH1, CRYAA, FOXJ1, WNT3A, KLHL10, RUNX3, NFATC1	324	351	13588	1.07534	1	0.977358	100
GOTERM_BP_FAT	GO:0048667~cell morphogenesis involved in neuron differentiation	4	0.990099	0.811296	HES1, NOTCH1, WNT3A, RUNX3	324	182	13588	0.92172	1	0.998461	100
GOTERM_BP_FAT	GO:0048858~cell projection morphogenesis	4	0.990099	0.862761	NOTCH1, FOXJ1, WNT3A, RUNX3	324	202	13588	0.830461	1	0.999506	100
GOTERM_BP_FAT	GO:0032990~cell part morphogenesis	4	0.990099	0.883554	NOTCH1, FOXJ1, WNT3A, RUNX3	324	212	13588	0.791288	1	0.999728	100
GOTERM_BP_FAT	GO:0031175~neuron projection development	4	0.990099	0.894642	NOTCH1, WNT3A, GHRL, RUNX3	324	218	13588	0.76951	1	0.999812	100
GOTERM_BP_FAT	GO:0007409~axonogenesis	3	0.742574	0.902925	NOTCH1, WNT3A, RUNX3	324	163	13588	0.77187	1	0.99985	100
GOTERM_BP_FAT	GO:0048666~neuron development	5	1.23762	0.919902	HES1, NOTCH1, WNT3A, GHRL, RUNX3	324	292	13588	0.718121	1	0.999926	100
GOTERM_BP_FAT	GO:0048812~neuron projection morphogenesis	3	0.742574	0.924702	NOTCH1, WNT3A, RUNX3	324	176	13588	0.714857	1	0.999938	100
Annotation Cluster 144	Enrichment Score: 0.14548220639190146
Category	Term	Count	%	PValue	Genes	List Total	Pop Hits	Pop Total	Fold Enrichment	Bonferroni	Benjamini	FDR
GOTERM_CC_FAT	GO:0031090~organelle membrane	18	4.45545	0.418531	BID, VAC14, PIGV, LETM2, BCL2L1, BAD, ARFGEF2, CORO1A, LAPTM5, PTGDS, SCYL1, RPN1, IDH2, CD4, SLC25A45, CSTAD, POFUT1, LFNG	246	809	12504	1.13094	1	0.924669	99.9119
GOTERM_CC_FAT	GO:0005741~mitochondrial outer membrane	3	0.742574	0.466923	BCL2L1, BAD, CSTAD	246	80	12504	1.9061	1	0.941377	99.9715
GOTERM_CC_FAT	GO:0031968~organelle outer membrane	3	0.742574	0.511109	BCL2L1, BAD, CSTAD	246	87	12504	1.75273	1	0.945491	99.9907
GOTERM_CC_FAT	GO:0019867~outer membrane	3	0.742574	0.529301	BCL2L1, BAD, CSTAD	246	90	12504	1.69431	1	0.943586	99.9943
GOTERM_CC_FAT	GO:0031966~mitochondrial membrane	7	1.73267	0.73194	BID, IDH2, LETM2, BCL2L1, SLC25A45, BAD, CSTAD	246	368	12504	0.966861	1	0.984792	100
GOTERM_CC_FAT	GO:0005740~mitochondrial envelope	7	1.73267	0.782796	BID, IDH2, LETM2, BCL2L1, SLC25A45, BAD, CSTAD	246	391	12504	0.909987	1	0.991204	100
GOTERM_CC_FAT	GO:0005739~mitochondrion	23	5.69307	0.821381	BID, TRP53, TCIRG1, DLST, MRPS15, ACO2, MCL1, PICK1, HSPA1A, LETM2, BAD, BCL2L1, CHCHD7, VARS, ACBD3, CLIC4, VAMP8, TDRKH, IDH2, SHC1, SLC25A45, CSTAD, MRPL44	246	1322	12504	0.884322	1	0.994182	100
GOTERM_CC_FAT	GO:0031967~organelle envelope	9	2.22772	0.836107	BID, RNF43, PTGDS, IDH2, LETM2, BCL2L1, SLC25A45, BAD, CSTAD	246	540	12504	0.847154	1	0.994567	100
GOTERM_CC_FAT	GO:0031975~envelope	9	2.22772	0.839019	BID, RNF43, PTGDS, IDH2, LETM2, BCL2L1, SLC25A45, BAD, CSTAD	246	542	12504	0.844028	1	0.994519	100
SP_PIR_KEYWORDS	mitochondrion	14	3.46535	0.851795	BID, DLST, MRPS15, MCL1, ACO2, LETM2, BAD, BCL2L1, ACBD3, CLIC4, IDH2, SHC1, SLC25A45, MRPL44	376	790	17854	0.841489	1	0.990739	100
GOTERM_CC_FAT	GO:0044429~mitochondrial part	8	1.9802	0.893263	BID, IDH2, HSPA1A, LETM2, BCL2L1, SLC25A45, BAD, CSTAD	246	524	12504	0.776019	1	0.997752	100
GOTERM_CC_FAT	GO:0005743~mitochondrial inner membrane	3	0.742574	0.981194	IDH2, LETM2, SLC25A45	246	296	12504	0.515162	1	0.999961	100
GOTERM_CC_FAT	GO:0019866~organelle inner membrane	3	0.742574	0.985759	IDH2, LETM2, SLC25A45	246	312	12504	0.488743	1	0.999979	100
Annotation Cluster 145	Enrichment Score: 0.1313853185277871
Category	Term	Count	%	PValue	Genes	List Total	Pop Hits	Pop Total	Fold Enrichment	Bonferroni	Benjamini	FDR
GOTERM_MF_FAT	GO:0008201~heparin binding	3	0.742574	0.592633	SERPINE2, RSPO2, FGF10	318	83	13288	1.51034	1	0.994724	99.9997
GOTERM_MF_FAT	GO:0005539~glycosaminoglycan binding	3	0.742574	0.759901	SERPINE2, RSPO2, FGF10	318	114	13288	1.09964	1	0.998958	100
GOTERM_MF_FAT	GO:0030247~polysaccharide binding	3	0.742574	0.813688	SERPINE2, RSPO2, FGF10	318	128	13288	0.979363	1	0.999532	100
GOTERM_MF_FAT	GO:0001871~pattern binding	3	0.742574	0.813688	SERPINE2, RSPO2, FGF10	318	128	13288	0.979363	1	0.999532	100
Annotation Cluster 146	Enrichment Score: 0.12493566257115052
Category	Term	Count	%	PValue	Genes	List Total	Pop Hits	Pop Total	Fold Enrichment	Bonferroni	Benjamini	FDR
GOTERM_MF_FAT	GO:0050662~coenzyme binding	5	1.23762	0.532986	ACBD3, DLST, TYW1, IDH2, UGDH	318	160	13288	1.30582	1	0.99147	99.9979
GOTERM_MF_FAT	GO:0048037~cofactor binding	5	1.23762	0.791548	ACBD3, DLST, TYW1, IDH2, UGDH	318	226	13288	0.924473	1	0.99938	100
GOTERM_BP_FAT	GO:0055114~oxidation reduction	3	0.742574	0.999999	TYW1, IDH2, UGDH	324	672	13588	0.187224	1	1	100
Annotation Cluster 147	Enrichment Score: 0.09960278946321771
Category	Term	Count	%	PValue	Genes	List Total	Pop Hits	Pop Total	Fold Enrichment	Bonferroni	Benjamini	FDR
GOTERM_CC_FAT	GO:0044421~extracellular region part	15	3.71287	0.660938	FMOD, IL5, IL16, EGFL7, WNT3A, FGF10, MMP14, WNT1, GPC5, WNT3, SERPINE2, SULF2, GHRL, WNT6, LTB	246	774	12504	0.985063	1	0.977129	99.9999
GOTERM_CC_FAT	GO:0005615~extracellular space	10	2.47525	0.675533	GPC5, IL5, SERPINE2, IL16, SULF2, EGFL7, WNT3A, FGF10, GHRL, LTB	246	511	12504	0.994702	1	0.979287	100
GOTERM_CC_FAT	GO:0005576~extracellular region	27	6.68317	0.923414	ALDOA, FMOD, FGF8, IL16, WNT3A, FGF10, IL17RB, WNT1, GPC5, WNT3, SERPINE2, PRRG2, RSPO2, SEMA3B, USP10, WNT6, AGRP, LTB, SHBG, IL5, EGFL7, MMP14, PTGDS, SULF2, FCGR2B, GHRL, EPOR	246	1680	12504	0.816899	1	0.998862	100
SP_PIR_KEYWORDS	Secreted	22	5.44554	0.969137	SHBG, FMOD, FGF8, IL5, IL16, EGFL7, WNT3A, FGF10, IL17RB, WNT1, GPC5, WNT3, SERPINE2, PTGDS, FCGR2B, RSPO2, GHRL, SEMA3B, USP10, EPOR, WNT6, AGRP	376	1420	17854	0.735668	1	0.999671	100
Annotation Cluster 148	Enrichment Score: 0.08591086772733857
Category	Term	Count	%	PValue	Genes	List Total	Pop Hits	Pop Total	Fold Enrichment	Bonferroni	Benjamini	FDR
GOTERM_CC_FAT	GO:0005789~endoplasmic reticulum membrane	3	0.742574	0.802353	PIGV, RPN1, CD4	246	152	12504	1.00321	1	0.993014	100
GOTERM_CC_FAT	GO:0042175~nuclear envelope-endoplasmic reticulum network	3	0.742574	0.824855	PIGV, RPN1, CD4	246	160	12504	0.953049	1	0.994163	100
GOTERM_CC_FAT	GO:0044432~endoplasmic reticulum part	4	0.990099	0.834688	PIGV, RPN1, CD4, RCN3	246	231	12504	0.88016	1	0.994761	100
Annotation Cluster 149	Enrichment Score: 0.07568007423126241
Category	Term	Count	%	PValue	Genes	List Total	Pop Hits	Pop Total	Fold Enrichment	Bonferroni	Benjamini	FDR
SP_PIR_KEYWORDS	cell division	6	1.48515	0.626937	CCND1, KIF11, CCND3, RCC2, CCND2, NCAPD2	376	256	17854	1.11291	1	0.949563	99.9998
SP_PIR_KEYWORDS	mitosis	4	0.990099	0.729048	ACTB, KIF11, RCC2, NCAPD2	376	179	17854	1.0611	1	0.970971	100
GOTERM_BP_FAT	GO:0000279~M phase	6	1.48515	0.806893	KIF11, CRYAA, RCC2, MSH5, LFNG, NCAPD2	324	283	13588	0.889151	1	0.998338	100
GOTERM_BP_FAT	GO:0000280~nuclear division	3	0.742574	0.942972	KIF11, RCC2, NCAPD2	324	190	13588	0.662183	1	0.999978	100
GOTERM_BP_FAT	GO:0007067~mitosis	3	0.742574	0.942972	KIF11, RCC2, NCAPD2	324	190	13588	0.662183	1	0.999978	100
GOTERM_BP_FAT	GO:0000087~M phase of mitotic cell cycle	3	0.742574	0.947366	KIF11, RCC2, NCAPD2	324	194	13588	0.64853	1	0.999983	100
GOTERM_BP_FAT	GO:0048285~organelle fission	3	0.742574	0.950447	KIF11, RCC2, NCAPD2	324	197	13588	0.638654	1	0.999986	100
Annotation Cluster 150	Enrichment Score: 0.07161056102221104
Category	Term	Count	%	PValue	Genes	List Total	Pop Hits	Pop Total	Fold Enrichment	Bonferroni	Benjamini	FDR
INTERPRO	IPR001841:Zinc finger, RING-type	6	1.48515	0.745909	BMI1, RNF43, ARIH2, DTX2, RNF157, CHD3	386	286	17763	0.965415	1	0.999957	100
INTERPRO	IPR017907:Zinc finger, RING-type, conserved site	5	1.23762	0.804018	BMI1, RNF43, ARIH2, DTX2, RNF157	386	254	17763	0.905869	1	0.999992	100
INTERPRO	IPR018957:Zinc finger, C3HC4 RING-type	4	0.990099	0.856901	BMI1, RNF43, DTX2, RNF157	386	219	17763	0.840514	1	0.999999	100
UP_SEQ_FEATURE	zinc finger region:RING-type	3	0.742574	0.921818	BMI1, DTX2, RNF157	378	176	16021	0.722448	1	1	100
SMART	SM00184:RING	6	1.48515	0.925592	BMI1, RNF43, ARIH2, DTX2, RNF157, CHD3	268	286	9131	0.714774	1	0.999984	100
Annotation Cluster 151	Enrichment Score: 0.060160883085316426
Category	Term	Count	%	PValue	Genes	List Total	Pop Hits	Pop Total	Fold Enrichment	Bonferroni	Benjamini	FDR
GOTERM_BP_FAT	GO:0065003~macromolecular complex assembly	8	1.9802	0.696895	P2RX7, HIST1H4K, SET, HIST1H1C, HIST1H2BL, HIST1H1B, PICK1, MYC	324	338	13588	0.992622	1	0.991775	100
GOTERM_BP_FAT	GO:0070271~protein complex biogenesis	3	0.742574	0.973139	P2RX7, PICK1, MYC	324	227	13588	0.55425	1	0.999999	100
GOTERM_BP_FAT	GO:0006461~protein complex assembly	3	0.742574	0.973139	P2RX7, PICK1, MYC	324	227	13588	0.55425	1	0.999999	100
Annotation Cluster 152	Enrichment Score: 0.056130526183194925
Category	Term	Count	%	PValue	Genes	List Total	Pop Hits	Pop Total	Fold Enrichment	Bonferroni	Benjamini	FDR
GOTERM_BP_FAT	GO:0006974~response to DNA damage stimulus	6	1.48515	0.816436	TRP53, CCND1, MSH5, NSMCE1, MAPK3, HSPA1A	324	287	13588	0.876758	1	0.998565	100
GOTERM_BP_FAT	GO:0006281~DNA repair	4	0.990099	0.901499	TRP53, MSH5, NSMCE1, HSPA1A	324	222	13588	0.755645	1	0.999844	100
GOTERM_BP_FAT	GO:0033554~cellular response to stress	7	1.73267	0.921979	TRP53, CCND1, MSH5, NSMCE1, MAPK3, HFE, HSPA1A	324	404	13588	0.726653	1	0.999932	100
Annotation Cluster 153	Enrichment Score: 0.01773222549160621
Category	Term	Count	%	PValue	Genes	List Total	Pop Hits	Pop Total	Fold Enrichment	Bonferroni	Benjamini	FDR
INTERPRO	IPR000504:RNA recognition motif, RNP-1	3	0.742574	0.946261	PTBP1, CIRBP, RBM39	386	212	17763	0.6512	1	1	100
INTERPRO	IPR012677:Nucleotide-binding, alpha-beta plait	3	0.742574	0.947232	PTBP1, CIRBP, RBM39	386	213	17763	0.648143	1	1	100
SMART	SM00360:RRM	3	0.742574	0.987042	PTBP1, CIRBP, RBM39	268	212	9131	0.482135	1	1	100
Annotation Cluster 154	Enrichment Score: 0.008458668820828142
Category	Term	Count	%	PValue	Genes	List Total	Pop Hits	Pop Total	Fold Enrichment	Bonferroni	Benjamini	FDR
UP_SEQ_FEATURE	repeat:LRR 4	3	0.742574	0.968031	DNAHC2, FMOD, ANP32B	378	221	16021	0.575343	1	1	100
UP_SEQ_FEATURE	repeat:LRR 3	3	0.742574	0.980435	DNAHC2, FMOD, ANP32B	378	245	16021	0.518983	1	1	100
SP_PIR_KEYWORDS	leucine-rich repeat	3	0.742574	0.980518	DNAHC2, FMOD, ANP32B	376	275	17854	0.518008	1	0.99987	100
UP_SEQ_FEATURE	repeat:LRR 2	3	0.742574	0.987351	DNAHC2, FMOD, ANP32B	378	266	16021	0.478011	1	1	100
UP_SEQ_FEATURE	repeat:LRR 1	3	0.742574	0.987351	DNAHC2, FMOD, ANP32B	378	266	16021	0.478011	1	1	100
Annotation Cluster 155	Enrichment Score: 0.0010029021301710304
Category	Term	Count	%	PValue	Genes	List Total	Pop Hits	Pop Total	Fold Enrichment	Bonferroni	Benjamini	FDR
SP_PIR_KEYWORDS	Protease	5	1.23762	0.994645	PRTN3, PSEN2, USP49, USP10, MMP14	376	509	17854	0.466444	1	0.999991	100
GOTERM_MF_FAT	GO:0004175~endopeptidase activity	4	0.990099	0.997788	PRTN3, PSEN2, PAPPA2, MMP14	318	421	13288	0.397018	1	1	100
GOTERM_MF_FAT	GO:0070011~peptidase activity, acting on L-amino acid peptides	6	1.48515	0.998973	PRTN3, PSEN2, USP49, USP10, PAPPA2, MMP14	318	603	13288	0.415783	1	1	100
GOTERM_MF_FAT	GO:0008233~peptidase activity	6	1.48515	0.999373	PRTN3, PSEN2, USP49, USP10, PAPPA2, MMP14	318	629	13288	0.398596	1	1	100
Annotation Cluster 156	Enrichment Score: 3.139057845765306E-8
Category	Term	Count	%	PValue	Genes	List Total	Pop Hits	Pop Total	Fold Enrichment	Bonferroni	Benjamini	FDR
SP_PIR_KEYWORDS	transducer	10	2.47525	1	CD97, CCR7, TAS2R108, GNAI2, PLCH2, GNA12, CNR2, PLCD3, GPR132, GPR152	376	1467	17854	0.323681	1	1	100
SP_PIR_KEYWORDS	g-protein coupled receptor	6	1.48515	1	CD97, CCR7, TAS2R108, CNR2, GPR132, GPR152	376	1411	17854	0.201917	1	1	100
GOTERM_BP_FAT	GO:0007186~G-protein coupled receptor protein signaling pathway	12	2.9703	1	CD97, CCR7, DGKE, TAS2R108, GNAI2, GNA12, PICK1, CNR2, GPR132, GPR152, RAMP1, AGRP	324	1877	13588	0.268119	1	1	100
PIR_SUPERFAMILY	PIRSF800006:rhodopsin-like G protein-coupled receptors	4	0.990099	1	CCR7, CNR2, GPR132, GPR152	198	1200	8136	0.13697	1	1	100
INTERPRO	IPR000276:7TM GPCR, rhodopsin-like	4	0.990099	1	CCR7, CNR2, GPR132, GPR152	386	1458	17763	0.12625	1	1	100
INTERPRO	IPR017452:GPCR, rhodopsin-like superfamily	4	0.990099	1	CCR7, CNR2, GPR132, GPR152	386	1575	17763	0.116871	1	1	100
Annotation Cluster 157	Enrichment Score: 2.841925416212431E-9
Category	Term	Count	%	PValue	Genes	List Total	Pop Hits	Pop Total	Fold Enrichment	Bonferroni	Benjamini	FDR
GOTERM_BP_FAT	GO:0050877~neurological system process	13	3.21782	1	P2RX4, P2RX7, KRAS, TAS2R108, PSEN2, STX4A, PICK1, MAPK3, GRIN1, JAG2, GHRL, MYC, SAG	324	1681	13588	0.324329	1	1	100
GOTERM_BP_FAT	GO:0050890~cognition	10	2.47525	1	P2RX7, KRAS, TAS2R108, PSEN2, MAPK3, GRIN1, JAG2, GHRL, MYC, SAG	324	1480	13588	0.283367	1	1	100
GOTERM_BP_FAT	GO:0007600~sensory perception	7	1.73267	1	P2RX7, TAS2R108, MAPK3, GRIN1, JAG2, MYC, SAG	324	1402	13588	0.209392	1	1	100

## Sheet: CommonGenes
2010109I03Rik
2310022A10Rik
2310039H08Rik
2310044G17Rik
5730559C18Rik
Acbd3
Aco2
Acot11
Actb
Adssl1
Agrp
Ahdc1
Ahi1
Aip
Akt1
Aldoa
Alg14
Anp32b
Arf3
Arf6
Arfgef2
Arhgap27
Arid1a
Arih2
Armc7
Bach2
Bad
Batf
Bcl2l1
Bcor
Bid
Bmi1
Braf
Btg4
Cabp2
Camk2b
Camkk2
Cbx4
Ccnd1
Ccnd2
Ccnd3
Ccr7
Cd27
Cd4
Cd52
Cd55
Cd6
Cd97
Cdt1
Cebpb
Chchd7
Chd3
Cirbp
Clic4
Cnr2
Cops7a
Coro1a
Coro1c
Cotl1
Cox19
Crb2
Crip2
Cryaa
Csf1r
Csf3r
Csnk1g2
Cstad
Ctcf
Cuedc1
Dalrd3
Ddit4
Ddx3x
Dedd2
Dgke
Dlst
Dnahc2
Dnajb12
Dnalc4
Dtx2
E330009J07Rik
Egfl7
Eif3i
Elf4
Elk4
Ell
Epor
Eps15l1
Eras
Erf
Erg
Ets1
Fbxl18
Fbxw4
Fcgr2b
Fgf10
Fgf3
Fgf8
Fgfr3
Fgr
Flt3
Flywch2
Fmnl1
Fmnl3
Fmod
Fnbp1
Fnbp4
Fos
Foxj1
Frs3
Fut7
Gadd45g
Gfi1
Ghrl
Gimap6
Gimap7
Gimap9
Glis2
Gm1968
Gmfb
Gna12
Gnai2
Gpc5
Gpr132
Gpr152
Gramd3
Grifin
Grin1
Gsk3a
Gstp2
Gtf2i
Gtf2ird2
Hck
Hcst
Hdac6
Hes1
Hes5
Hexim1
Hfe
Hhex
Hiatl1
Hic1
Hist1h1b
Hist1h1c
Hist1h2bl
Hist1h4k
Hmga1
Hoxa7
Hspa1a
Icam1
Id3
Idh2
Ier2
Ifi30
Ifnar1
Ifngr2
Ikzf1
Ikzf3
Il10rb
Il12rb1
Il16
Il17rb
Il2ra
Il5
Il6st
Ints1
Irak2
Irf1
Irf2bp2
Irf4
Itgax
Itpkb
Jag2
Jak1
Junb
Jup
Kcnk5
Kcnn4
Kctd2
Kif11
Kif13a
Klf3
Klhl10
Klrb1f
Kras
Lag3
Laptm5
Lck
Ldb1
Letm2
Lfng
Lin9
Lmo2
Lrmp
Lrp10
Ltb
Ltbr
Ly6e
Lyl1
Mafk
Man1b1
Map3k14
Map3k8
Mapk3
Mcl1
Mef2b
Mef2d
Meis1
Mixl1
Mknk2
Mmp14
Mn1
Mppe1
Mrpl44
Mrps15
Msh5
Myc
Mycn
Nanos3
Ncapd2
Ncf1
Ncln
Ncoa2
Ncoa3
Nfat5
Nfatc1
Nfic
Nfix
Nfkb1
Nfkbie
Nfkbil1
Notch1
Notch2
Nsmce1
Nudt14
Nudt3
Nup153
Onecut3
Orai2
P2rx4
P2rx7
Pappa2
Pde4a
Pdgfrb
Pdxk
Pecam1
Pgls
Phf19
Pick1
Pigv
Pik3cd
Pik3r5
Pim1
Pim2
Pim3
Pitpnb
Plag1
Plagl2
Plcd3
Plch2
Pld3
Plekhg2
Pofut1
Pole2
Pou2af1
Pou2f2
Ppap2b
Ppapdc3
Ppp1r14b
Ppp1r16b
Ppp4c
Prdm1
Prrg2
Prtn3
Prune
Psen2
Ptbp1
Ptch2
Ptcra
Ptgds
Ptma
Ptms
Ptp4a3
Ptpn1
Ptpn6
Pus7
Pxn
Ramp1
Rap1gap
Rasgrp2
Rbm39
Rcc2
Rcn3
Relb
Rfx5
Rfxank
Rgl3
Rhcg
Rhof
Rmnd5b
Rnf157
Rnf43
Rorc
Rpl13a
Rpl36al
Rpn1
Rps29
Rps6ka1
Rps6kb2
Rras2
Rreb1
Rspo2
Runx3
S100a14
S100a3
Sag
Sbds
Scaf1
Scamp4
Scyl1
Sdc3
Sele
Sell
Selplg
Sema3b
Sema4b
Sema4d
Sema7a
Serinc3
Serpine2
Set
Sfpi1
Sh2b2
Sh3kbp1
Shbg
Shc1
Slc16a5
Slc17a2
Slc25a45
Slc27a1
Slc38a2
Slc38a3
Slc9a9
Smad7
Smarce1
Smg6
Snai1
Sox4
Spsb4
Srrm2
Ssbp3
Ssbp4
Stat3
Stat5a
Stat5b
Stx4a
Sulf2
Susd3
Syde1
Tas2r108
Tbc1d13
Tbc1d16
Tceb3
Tcirg1
Tdrkh
Tle1
Tm9sf4
Tmem119
Tmem161a
Tmem189
Tmem74
Tnfrsf14
Tnfrsf1a
Tob2
Traf1
Trp53
Trp53rk
Tyrobp
Tyw1
Ubl7
Ugdh
Usp10
Usp39
Usp49
Vac14
Vamp8
Vars
Wasf2
Wdfy1
Whsc1l1
Wnt1
Wnt3
Wnt3a
Wnt6
Ywhag
Zbtb7b
Zcchc7
Zdhhc18
Zfp217
Zfp239
Zfp36l2
Zfp637
Zfp668
Zmiz1
Zswim4

## Sheet: EnrichmentOnlyGA
Annotation Cluster 1	Enrichment Score: 7.07149104914734
Category	Term	Count	%	PValue	Genes	List Total	Pop Hits	Pop Total	Fold Enrichment	Bonferroni	Benjamini	FDR
SP_PIR_KEYWORDS	ribonucleoprotein	32	3.45572	2.65022e-08	GM13213, GM11362, GM10059, GM14586, GM11808, GM8696, GM4968, HNRNPF, RPLP0, RPL9, RPL11, FLT3L, LSM2, HNRNPAB, MRPL52, MRPL51, MRPL4, MRPS23, GM13777, MRPL9, GM10045, RPS8, SLBP, GM8444, RPS6KL1, GM9703, RPS16, RPL7L1, RPS10, LSM10, RPS11, NHP2	675	266	17854	3.182	1.07333e-05	5.36668e-06	3.70322e-05
SP_PIR_KEYWORDS	ribosomal protein	25	2.69978	5.72359e-08	GM13213, GM10059, GM11362, GM14586, GM11808, GM4968, RPLP0, RPL9, RPL11, FLT3L, MRPL52, MRPL4, MRPL51, MRPS23, GM13777, MRPL9, GM10045, RPS8, GM8444, RPS6KL1, GM9703, RPS16, RPL7L1, RPS10, RPS11	675	177	17854	3.73593	2.31803e-05	7.72682e-06	7.99772e-05
GOTERM_MF_FAT	GO:0003735~structural constituent of ribosome	22	2.37581	1.33397e-07	MRPL52, MRPL51, MRPL4, MRPS23, GM13777, MRPL9, GM13213, GM10059, GM10045, RPS8, GM14586, GM8444, GM9703, GM11808, RPS16, GM4968, RPLP0, RPL9, RPL7L1, RPL11, FLT3L, RPS11	486	151	13288	3.98354	8.36361e-05	8.36361e-05	0.000198203
GOTERM_CC_FAT	GO:0005840~ribosome	25	2.69978	2.55824e-07	GM13213, GM10059, GM11362, GM14586, GM11808, GM4968, RPLP0, RPL9, RPL11, FLT3L, MRPL52, MRPL4, MRPL51, MRPS23, GM13777, MRPL9, GM10045, RPS8, GM8444, RPS6KL1, GM9703, RPS16, RPL7L1, RPS10, RPS11	474	192	12504	3.43486	8.97902e-05	2.9931e-05	0.000350033
Annotation Cluster 2	Enrichment Score: 5.770244818872094
Category	Term	Count	%	PValue	Genes	List Total	Pop Hits	Pop Total	Fold Enrichment	Bonferroni	Benjamini	FDR
GOTERM_CC_FAT	GO:0000786~nucleosome	15	1.61987	5.56977e-08	HIST1H2AB, HIST1H2AC, HIST1H4M, HIST1H2BP, HIST1H2BM, HIST1H2BN, HIST1H4A, HIST1H4B, HIST1H4C, HIST1H4J, TCF3, HIST1H2BB, HIST1H2BC, HIST1H1A, HIST1H1T, H2AFY3, HIST1H3A, HIST1H3B, HIST1H2AI, HIST1H3C, H3F3A, HIST1H2AK, HIST1H2AO, HIST1H3H, HIST1H2AN, HIST1H3I	474	62	12504	6.3822	1.95497e-05	1.95497e-05	7.62088e-05
INTERPRO	IPR007125:Histone core	12	1.2959	2.56603e-07	HIST1H2AB, HIST1H2BB, HIST1H2AC, HIST1H4M, HIST1H2BC, HIST1H2BP, HIST1H2BM, HIST1H2BN, HIST1H4A, HIST1H4B, H2AFY3, HIST1H3A, HIST1H2AI, HIST1H3B, HIST1H3C, H3F3A, HIST1H4C, HIST1H2AK, HIST1H4J, HIST1H2AO, HIST1H3H, HIST1H2AN, HIST1H3I	661	42	17763	7.67798	0.00028248	0.00028248	0.000410396
GOTERM_BP_FAT	GO:0006334~nucleosome assembly	15	1.61987	3.6733e-07	HIST1H2AB, HIST1H2AC, HIST1H4M, HIST1H2BP, HIST1H2BM, TSPYL3, HIST1H2BN, HIST1H4A, HIST1H4B, HIST1H4C, HIST1H4J, HIST1H2BB, HIST1H2BC, HIST1H1A, HIST1H1T, H2AFY3, HIST1H3A, HIST1H2AI, HIST1H3B, HIST1H3C, H3F3A, HIST1H2AK, HIST1H2AO, HIST1H3H, HIST1H2AN, HIST1H3I	503	73	13588	5.5508	0.000719707	0.000719707	0.000630066
SP_PIR_KEYWORDS	nucleosome core	12	1.2959	5.03107e-07	HIST1H2AB, HIST1H2BB, HIST1H2AC, HIST1H4M, HIST1H2BC, HIST1H2BP, HIST1H2BM, HIST1H2BN, HIST1H4A, HIST1H4B, H2AFY3, HIST1H3A, HIST1H2AI, HIST1H3B, HIST1H3C, H3F3A, HIST1H4C, HIST1H2AK, HIST1H4J, HIST1H2AO, HIST1H3H, HIST1H2AN, HIST1H3I	675	44	17854	7.21374	0.000203738	5.09383e-05	0.000703003
GOTERM_BP_FAT	GO:0031497~chromatin assembly	15	1.61987	5.20492e-07	HIST1H2AB, HIST1H2AC, HIST1H4M, HIST1H2BP, HIST1H2BM, TSPYL3, HIST1H2BN, HIST1H4A, HIST1H4B, HIST1H4C, HIST1H4J, HIST1H2BB, HIST1H2BC, HIST1H1A, HIST1H1T, H2AFY3, HIST1H3A, HIST1H2AI, HIST1H3B, HIST1H3C, H3F3A, HIST1H2AK, HIST1H2AO, HIST1H3H, HIST1H2AN, HIST1H3I	503	75	13588	5.40278	0.00101964	0.000509952	0.000892778
GOTERM_BP_FAT	GO:0065004~protein-DNA complex assembly	15	1.61987	6.16755e-07	HIST1H2AB, HIST1H2AC, HIST1H4M, HIST1H2BP, HIST1H2BM, TSPYL3, HIST1H2BN, HIST1H4A, HIST1H4B, HIST1H4C, HIST1H4J, HIST1H2BB, HIST1H2BC, HIST1H1A, HIST1H1T, H2AFY3, HIST1H3A, HIST1H2AI, HIST1H3B, HIST1H3C, H3F3A, HIST1H2AK, HIST1H2AO, HIST1H3H, HIST1H2AN, HIST1H3I	503	76	13588	5.33169	0.00120811	0.000402865	0.00105789
GOTERM_BP_FAT	GO:0034728~nucleosome organization	15	1.61987	6.16755e-07	HIST1H2AB, HIST1H2AC, HIST1H4M, HIST1H2BP, HIST1H2BM, TSPYL3, HIST1H2BN, HIST1H4A, HIST1H4B, HIST1H4C, HIST1H4J, HIST1H2BB, HIST1H2BC, HIST1H1A, HIST1H1T, H2AFY3, HIST1H3A, HIST1H2AI, HIST1H3B, HIST1H3C, H3F3A, HIST1H2AK, HIST1H2AO, HIST1H3H, HIST1H2AN, HIST1H3I	503	76	13588	5.33169	0.00120811	0.000402865	0.00105789
GOTERM_CC_FAT	GO:0032993~protein-DNA complex	15	1.61987	6.83956e-07	HIST1H2AB, HIST1H2AC, HIST1H4M, HIST1H2BP, HIST1H2BM, HIST1H2BN, HIST1H4A, HIST1H4B, HIST1H4C, HIST1H4J, TCF3, HIST1H2BB, HIST1H2BC, HIST1H1A, HIST1H1T, H2AFY3, HIST1H3A, HIST1H3B, HIST1H2AI, HIST1H3C, H3F3A, HIST1H2AK, HIST1H2AO, HIST1H3H, HIST1H2AN, HIST1H3I	474	75	12504	5.27595	0.00024004	6.00153e-05	0.000935824
GOTERM_BP_FAT	GO:0006323~DNA packaging	16	1.72786	4.21761e-06	HIST1H2AB, HIST1H2AC, HIST1H4M, HIST1H2BP, HIST1H2BM, TSPYL3, HIST1H2BN, HIST1H4A, HIST1H4B, HIST1H4C, HIST1H4J, HIST1H2BB, HIST1H2BC, AIFM1, HIST1H1A, HIST1H1T, H2AFY3, HIST1H3A, HIST1H2AI, HIST1H3B, HIST1H3C, H3F3A, HIST1H2AK, HIST1H2AO, HIST1H3H, HIST1H2AN, HIST1H3I	503	101	13588	4.27943	0.00823246	0.00103278	0.00723407
GOTERM_BP_FAT	GO:0006333~chromatin assembly or disassembly	16	1.72786	1.09734e-05	HIST1H2AB, HIST1H2AC, HIST1H4M, HIST1H2BP, HIST1H2BM, TSPYL3, HIST1H2BN, HIST1H4A, HIST1H4B, HIST1H4C, HIST1H4J, HIST1H2BB, HIST1H2BC, HIST1H1A, HIST1H1T, NPTXR, H2AFY3, HIST1H3A, HIST1H2AI, HIST1H3B, HIST1H3C, H3F3A, HIST1H2AK, HIST1H2AO, HIST1H3H, HIST1H2AN, HIST1H3I	503	109	13588	3.96535	0.0212783	0.00238692	0.0188206
SP_PIR_KEYWORDS	chromosomal protein	18	1.94384	1.4701e-05	HIST1H2AB, HIST1H2AC, HIST1H4M, HIST1H2BP, KIF2C, HIST1H2BM, HIST1H2BN, HIST1H4A, HIST1H4B, HIST1H4C, HIST1H4J, SETDB1, HIST1H2BB, HIST1H2BC, HIST1H1A, HIST1H1T, GM10282, H2AFY3, HIST1H3A, HIST1H2AI, HIST1H3B, HIST1H3C, H3F3A, FTSJD2, HIST1H2AK, HIST1H2AO, HIST1H3H, HIST1H2AN, HIST1H3I	675	136	17854	3.50078	0.00593628	0.000991836	0.0205402
GOTERM_CC_FAT	GO:0000785~chromatin	19	2.05184	5.23202e-05	HIST1H2AB, HIST1H2AC, HIST1H4M, HIST1H2BP, HIST1H2BM, HIST1H2BN, HIST1H4A, HIST1H4B, HIST1H4C, HIST1H4J, TCF3, HIST1H2BB, HIST1H2BC, HIST1H1A, MBD3, HIST1H1T, NPTXR, HDAC1, GM10282, H2AFY3, HIST1H3A, HIST1H2AI, HIST1H3B, HIST1H3C, H3F3A, HIST1H2AK, HIST1H2AO, HIST1H3H, HIST1H2AN, HIST1H3I	474	165	12504	3.03767	0.0181973	0.00305613	0.0715638
INTERPRO	IPR009072:Histone-fold	11	1.1879	7.61922e-05	HIST1H2AB, HIST1H2BB, HIST1H2AC, HIST1H4M, HIST1H2BC, HIST1H2BP, HIST1H2BM, HIST1H2BN, HIST1H4A, HIST1H4B, H2AFY3, HIST1H3A, HIST1H2AI, HIST1H3B, HIST1H3C, H3F3A, HIST1H4C, HIST1H4J, HIST1H2AO, HIST1H3H, HIST1H2AN, HIST1H3I	661	61	17763	4.84594	0.0804683	0.0410779	0.121788
Annotation Cluster 3	Enrichment Score: 5.7106822664266605
Category	Term	Count	%	PValue	Genes	List Total	Pop Hits	Pop Total	Fold Enrichment	Bonferroni	Benjamini	FDR
GOTERM_BP_FAT	GO:0034621~cellular macromolecular complex subunit organization	27	2.91577	1.32321e-06	HIST1H2AB, HIST1H4M, HIST1H2AC, TUBA3A, MYBPC3, HIST1H2BP, TSPYL3, HIST1H2BM, HIST1H2BN, HIST1H4A, HIST1H4B, PRMT5, ICT1, HIST1H4C, PEX13, LSM2, TNPO2, TUBB1, HIST1H4J, HIST1H2BB, HIST1H2BC, TSR1, HIST1H1A, HIST1H1T, PTRF, H2AFY3, HIST1H3A, HIST1H2AI, HIST1H3B, TUBD1, HIST1H3C, H3F3A, HIST1H2AK, HIST1H3H, HIST1H2AO, HIST1H3I, GM6253, HIST1H2AN	503	245	13588	2.97704	0.00259013	0.000648162	0.00226963
GOTERM_BP_FAT	GO:0034622~cellular macromolecular complex assembly	25	2.69978	1.6249e-06	HIST1H2AB, HIST1H4M, HIST1H2AC, TUBA3A, MYBPC3, HIST1H2BP, TSPYL3, HIST1H2BM, HIST1H2BN, HIST1H4A, HIST1H4B, PRMT5, HIST1H4C, PEX13, LSM2, TUBB1, TNPO2, HIST1H4J, HIST1H2BB, HIST1H2BC, TSR1, HIST1H1A, HIST1H1T, H2AFY3, HIST1H3A, TUBD1, HIST1H2AI, HIST1H3B, H3F3A, HIST1H3C, HIST1H2AK, HIST1H3H, HIST1H2AO, HIST1H3I, HIST1H2AN, GM6253	503	217	13588	3.1122	0.00317974	0.000636759	0.0027871
GOTERM_BP_FAT	GO:0043933~macromolecular complex subunit organization	34	3.67171	2.21452e-06	HIST1H2AB, HIST1H4M, HIST1H2AC, TUBA3A, MYBPC3, H2-D1, HIST1H2BP, TSPYL3, HIST1H2BM, HIST1H2BN, HIST1H4A, HIST1H4B, PRMT5, ICT1, SRR, HIST1H4C, SCARB1, PEX13, GNMT, LSM2, TUBB1, TNPO2, HIST1H4J, HIST1H2BB, NACC1, HIST1H2BC, BRF1, TSR1, HIST1H1A, HIST1H1T, PTRF, MED16, H2AFY3, HIST1H3A, HIST1H2AI, HIST1H3B, TUBD1, HIST1H3C, H3F3A, HIST1H2AK, HIST1H3H, HIST1H2AO, HIST1H3I, GM6253, HIST1H2AN	503	367	13588	2.50265	0.00433105	0.000723147	0.00379841
GOTERM_BP_FAT	GO:0065003~macromolecular complex assembly	32	3.45572	3.01674e-06	HIST1H2AB, HIST1H4M, HIST1H2AC, TUBA3A, MYBPC3, H2-D1, HIST1H2BP, TSPYL3, HIST1H2BM, HIST1H2BN, HIST1H4A, HIST1H4B, PRMT5, SRR, HIST1H4C, PEX13, GNMT, LSM2, TUBB1, TNPO2, HIST1H4J, HIST1H2BB, NACC1, HIST1H2BC, BRF1, TSR1, HIST1H1A, HIST1H1T, PTRF, MED16, H2AFY3, HIST1H3A, HIST1H2AI, HIST1H3B, TUBD1, HIST1H3C, H3F3A, HIST1H2AK, HIST1H3H, HIST1H2AO, HIST1H3I, GM6253, HIST1H2AN	503	338	13588	2.55753	0.00589537	0.000844331	0.00517438
Annotation Cluster 4	Enrichment Score: 3.21247372072889
Category	Term	Count	%	PValue	Genes	List Total	Pop Hits	Pop Total	Fold Enrichment	Bonferroni	Benjamini	FDR
PIR_SUPERFAMILY	PIRSF002050:histone H2B	5	0.539957	0.000509277	HIST1H2BB, HIST1H2BP, HIST1H2BM, HIST1H2BC, HIST1H2BN	340	10	8136	11.9647	0.176411	0.176411	0.703007
SMART	SM00427:H2B	5	0.539957	0.000614437	HIST1H2BB, HIST1H2BP, HIST1H2BM, HIST1H2BC, HIST1H2BN	325	12	9131	11.7064	0.11567	0.11567	0.767411
INTERPRO	IPR000558:Histone H2B	5	0.539957	0.000736456	HIST1H2BB, HIST1H2BP, HIST1H2BM, HIST1H2BC, HIST1H2BN	661	12	17763	11.197	0.555648	0.149752	1.17137
Annotation Cluster 5	Enrichment Score: 2.946637754657766
Category	Term	Count	%	PValue	Genes	List Total	Pop Hits	Pop Total	Fold Enrichment	Bonferroni	Benjamini	FDR
GOTERM_CC_FAT	GO:0044429~mitochondrial part	37	3.99568	0.000388816	ATP5D, GM5436, ATP5E, FKBP8, BCKDK, TARS2, TIMM17B, HSPA1B, GM10039, NDUFB2, NDUFAF3, HSPA1L, SLC25A20, UQCR11, TOMM6, MTCH1, SLC25A42, ATP5H, HMGCL, MRPL52, CHDH, GIMAP3, MRPL51, GIMAP5, CYP11A1, MRPS23, AIFM1, SIRT4, COX4I2, PI4KB, LETM1, SLC25A33, NDUFV1, PHB2, TOMM20, COX6A2, GM2962, AARS2	474	524	12504	1.86269	0.127594	0.0169179	0.530691
SP_PIR_KEYWORDS	mitochondrion inner membrane	18	1.94384	0.000583714	ATP5D, GM5436, ATP5E, TIMM17B, COX4I2, NDUFB2, NDUFAF3, SLC25A20, LETM1, UQCR11, SLC25A33, NDUFV1, PHB2, MTCH1, COX6A2, SLC25A42, GM2962, ATP5H	675	183	17854	2.60168	0.210593	0.0180258	0.812559
GOTERM_CC_FAT	GO:0031967~organelle envelope	37	3.99568	0.000672988	ATP5D, GM5436, ATP5E, FKBP8, TIMM17B, GM10039, NDUFB2, NDUFAF3, SLC25A20, UQCR11, TOMM6, MTCH1, SLC25A42, TNPO2, ATP5H, HMGCL, CHDH, GIMAP3, GIMAP5, MYO1C, CYP11A1, GM14270, AIFM1, NXNL1, COX4I2, SUN2, PI4KB, CLIC1, LETM1, SLC25A33, NDUFV1, PHB2, TOMM20, COX6A2, KPNA6, SEC13, GM2962	474	540	12504	1.8075	0.210455	0.0259137	0.916902
GOTERM_CC_FAT	GO:0031975~envelope	37	3.99568	0.000732364	ATP5D, GM5436, ATP5E, FKBP8, TIMM17B, GM10039, NDUFB2, NDUFAF3, SLC25A20, UQCR11, TOMM6, MTCH1, SLC25A42, TNPO2, ATP5H, HMGCL, CHDH, GIMAP3, GIMAP5, MYO1C, CYP11A1, GM14270, AIFM1, NXNL1, COX4I2, SUN2, PI4KB, CLIC1, LETM1, SLC25A33, NDUFV1, PHB2, TOMM20, COX6A2, KPNA6, SEC13, GM2962	474	542	12504	1.80083	0.226751	0.0253876	0.997423
GOTERM_CC_FAT	GO:0031966~mitochondrial membrane	28	3.02376	0.000785463	ATP5D, GM5436, ATP5E, TIMM17B, GM10039, NDUFB2, NDUFAF3, SLC25A20, UQCR11, TOMM6, MTCH1, SLC25A42, ATP5H, HMGCL, CHDH, GIMAP3, GIMAP5, CYP11A1, AIFM1, COX4I2, PI4KB, LETM1, SLC25A33, NDUFV1, PHB2, COX6A2, TOMM20, GM2962	474	368	12504	2.00715	0.24104	0.0247615	1.06938
GOTERM_CC_FAT	GO:0005740~mitochondrial envelope	29	3.13175	0.0009186	ATP5D, GM5436, ATP5E, FKBP8, TIMM17B, GM10039, NDUFB2, NDUFAF3, SLC25A20, UQCR11, TOMM6, MTCH1, SLC25A42, ATP5H, HMGCL, CHDH, GIMAP3, GIMAP5, CYP11A1, AIFM1, COX4I2, PI4KB, LETM1, SLC25A33, NDUFV1, PHB2, COX6A2, TOMM20, GM2962	474	391	12504	1.95655	0.27572	0.0245083	1.24959
GOTERM_CC_FAT	GO:0005743~mitochondrial inner membrane	22	2.37581	0.00430271	ATP5D, GM5436, CHDH, ATP5E, CYP11A1, TIMM17B, COX4I2, GM10039, NDUFB2, NDUFAF3, SLC25A20, LETM1, UQCR11, SLC25A33, NDUFV1, PHB2, MTCH1, COX6A2, SLC25A42, GM2962, ATP5H, HMGCL	474	296	12504	1.96066	0.779864	0.0664829	5.72926
GOTERM_CC_FAT	GO:0019866~organelle inner membrane	22	2.37581	0.0076953	ATP5D, GM5436, CHDH, ATP5E, CYP11A1, TIMM17B, COX4I2, GM10039, NDUFB2, NDUFAF3, SLC25A20, LETM1, UQCR11, SLC25A33, NDUFV1, PHB2, MTCH1, COX6A2, SLC25A42, GM2962, ATP5H, HMGCL	474	312	12504	1.86011	0.933563	0.106831	10.0304
Annotation Cluster 6	Enrichment Score: 2.777944799628111
Category	Term	Count	%	PValue	Genes	List Total	Pop Hits	Pop Total	Fold Enrichment	Bonferroni	Benjamini	FDR
GOTERM_CC_FAT	GO:0000785~chromatin	19	2.05184	5.23202e-05	HIST1H2AB, HIST1H2AC, HIST1H4M, HIST1H2BP, HIST1H2BM, HIST1H2BN, HIST1H4A, HIST1H4B, HIST1H4C, HIST1H4J, TCF3, HIST1H2BB, HIST1H2BC, HIST1H1A, MBD3, HIST1H1T, NPTXR, HDAC1, GM10282, H2AFY3, HIST1H3A, HIST1H2AI, HIST1H3B, HIST1H3C, H3F3A, HIST1H2AK, HIST1H2AO, HIST1H3H, HIST1H2AN, HIST1H3I	474	165	12504	3.03767	0.0181973	0.00305613	0.0715638
GOTERM_CC_FAT	GO:0005694~chromosome	25	2.69978	0.00928936	HIST1H2AB, HIST1H4M, HIST1H2AC, CDX2, GM12463, HIST1H2BP, HIST1H2BM, HIST1H2BN, HIST1H4A, HIST1H4B, TIGD3, HIST1H4C, HIST1H4J, TCF3, SETDB1, HIST1H2BB, HIST1H2BC, HIST1H1A, SUN2, MBD3, HIST1H1T, NPTXR, HDAC1, H2AFY3, GM10282, HIST1H3A, HIST1H3B, HIST1H2AI, HIST1H3C, H3F3A, FTSJD2, HIST1H2AK, HIST1H3H, HIST1H2AO, HIST1H3I, HIST1H2AN	474	378	12504	1.74469	0.962214	0.118379	11.988
GOTERM_CC_FAT	GO:0044427~chromosomal part	22	2.37581	0.00953917	HIST1H2AB, HIST1H4M, HIST1H2AC, GM12463, HIST1H2BP, HIST1H2BM, HIST1H2BN, HIST1H4A, HIST1H4B, TIGD3, HIST1H4C, HIST1H4J, TCF3, HIST1H2BB, HIST1H2BC, HIST1H1A, SUN2, MBD3, HIST1H1T, NPTXR, HDAC1, GM10282, H2AFY3, HIST1H3A, HIST1H2AI, HIST1H3B, H3F3A, HIST1H3C, HIST1H2AK, HIST1H2AO, HIST1H3H, HIST1H2AN, HIST1H3I	474	318	12504	1.82501	0.965414	0.117154	12.2911
Annotation Cluster 7	Enrichment Score: 2.677935081231313
Category	Term	Count	%	PValue	Genes	List Total	Pop Hits	Pop Total	Fold Enrichment	Bonferroni	Benjamini	FDR
INTERPRO	IPR013787:S100/CaBP-9k-type, calcium binding, subdomain	6	0.647948	0.000864687	S100A4, S100A6, S100A16, S100A5, S100A13, S100A1	661	21	17763	7.67798	0.614198	0.146781	1.374
PIR_SUPERFAMILY	PIRSF002353:S-100 protein	5	0.539957	0.00112329	S100A4, S100A6, S100A5, S100A13, S100A1	340	12	8136	9.97059	0.348328	0.133019	1.54449
INTERPRO	IPR001751:S100/CaBP-9k-type, calcium binding	5	0.539957	0.00952454	S100A4, S100A6, S100A5, S100A13, S100A1	661	23	17763	5.84194	0.999973	0.651347	14.1922
Annotation Cluster 8	Enrichment Score: 2.499052847666798
Category	Term	Count	%	PValue	Genes	List Total	Pop Hits	Pop Total	Fold Enrichment	Bonferroni	Benjamini	FDR
GOTERM_CC_FAT	GO:0031981~nuclear lumen	51	5.50756	0.00260726	E2F2, CDX2, NEAT1, SART3, GM13015, CBFA2T3, MED20, GM8696, MED29, RNF34, MLL2, CIB1, BRF1, EMG1, BYSL, MBD3, PPP1CA, NOP2, MED16, WRAP53, PRKRIP1, NHP2, MIDN, POLR2J, HOXA11, SETD1B, YPEL3, LIN28A, PRPF19, MORC3, HNRNPF, HOXA10, NPM3, HOXA9, NAT10, PRPF40B, GEMIN7, TCF3, NACC1, S100A16, POLR3H, TSR1, MYO1C, TAF8, DDX5, CTR9, HDAC1, NOLC1, LSM10, PHF5A, GM6253	474	883	12504	1.52363	0.600022	0.0592611	3.50903
GOTERM_CC_FAT	GO:0070013~intracellular organelle lumen	62	6.69546	0.00291255	E2F2, BCKDK, CDX2, TARS2, NEAT1, SART3, CBFA2T3, GM13015, MED20, GM8696, MED29, RNF34, HMGCL, CIB1, MLL2, MRPL52, MRPL51, BRF1, EMG1, BYSL, MBD3, PPP1CA, NOP2, MED16, WRAP53, PRKRIP1, NEU1, FKBP10, AARS2, NHP2, MIDN, POLR2J, HOXA11, SETD1B, YPEL3, HSPA1B, LIN28A, PRPF19, HSPA1L, MORC3, HNRNPF, HOXA10, NPM3, HOXA9, NAT10, PRPF40B, GEMIN7, TCF3, NACC1, S100A16, POLR3H, MYO1C, TSR1, MRPS23, TAF8, SI…	474	1133	12504	1.44355	0.640771	0.0584457	3.91234
GOTERM_CC_FAT	GO:0043233~organelle lumen	62	6.69546	0.00312816	E2F2, BCKDK, CDX2, TARS2, NEAT1, SART3, CBFA2T3, GM13015, MED20, GM8696, MED29, RNF34, HMGCL, CIB1, MLL2, MRPL52, MRPL51, BRF1, EMG1, BYSL, MBD3, PPP1CA, NOP2, MED16, WRAP53, PRKRIP1, NEU1, FKBP10, AARS2, NHP2, MIDN, POLR2J, HOXA11, SETD1B, YPEL3, HSPA1B, LIN28A, PRPF19, HSPA1L, MORC3, HNRNPF, HOXA10, NPM3, HOXA9, NAT10, PRPF40B, GEMIN7, TCF3, NACC1, S100A16, POLR3H, MYO1C, TSR1, MRPS23, TAF8, SI…	474	1136	12504	1.43974	0.667031	0.0592659	4.19626
GOTERM_CC_FAT	GO:0031974~membrane-enclosed lumen	63	6.80346	0.0042466	E2F2, BCKDK, CDX2, TARS2, NEAT1, SART3, CBFA2T3, GM13015, MED20, GM8696, MED29, RNF34, HMGCL, CIB1, MLL2, MRPL52, MRPL51, BRF1, AIFM1, EMG1, BYSL, MBD3, PPP1CA, NOP2, MED16, WRAP53, PRKRIP1, NEU1, FKBP10, AARS2, NHP2, MIDN, POLR2J, HOXA11, SETD1B, YPEL3, HSPA1B, LIN28A, PRPF19, HSPA1L, MORC3, HNRNPF, HOXA10, NPM3, HOXA9, NAT10, PRPF40B, GEMIN7, TCF3, NACC1, S100A16, POLR3H, MYO1C, TSR1, MRPS23, T…	474	1174	12504	1.41561	0.775467	0.0686593	5.65654
Annotation Cluster 9	Enrichment Score: 2.318739936439449
Category	Term	Count	%	PValue	Genes	List Total	Pop Hits	Pop Total	Fold Enrichment	Bonferroni	Benjamini	FDR
KEGG_PATHWAY	mmu00190:Oxidative phosphorylation	13	1.40389	0.00230535	ATP5D, GM5436, ATP5E, COX4I2, ATP6V1G2, GM10039, NDUFB2, UQCR11, NDUFV1, NDUFS8, COX6A2, GM2962, ATP5H	207	130	5738	2.77198	0.290995	0.0664667	2.71541
GOTERM_MF_FAT	GO:0015078~hydrogen ion transmembrane transporter activity	10	1.07991	0.00294147	GM5436, ATP5D, ATP5E, UQCR11, COX6A2, COX4I2, ATP6V1G2, GM2962, GM10039, ATP5H	486	82	13288	3.33434	0.842293	0.308854	4.28252
GOTERM_MF_FAT	GO:0015077~monovalent inorganic cation transmembrane transporter activity	10	1.07991	0.00438861	GM5436, ATP5D, ATP5E, UQCR11, COX6A2, COX4I2, ATP6V1G2, GM2962, GM10039, ATP5H	486	87	13288	3.14271	0.936564	0.368476	6.32608
GOTERM_MF_FAT	GO:0022890~inorganic cation transmembrane transporter activity	11	1.1879	0.0178407	GM5436, ATP5D, ATP2B2, ATP5E, UQCR11, COX6A2, COX4I2, ATP6V1G2, GM2962, GM10039, ATP5H	486	127	13288	2.36817	0.999987	0.609604	23.469
Annotation Cluster 10	Enrichment Score: 2.2303201599179974
Category	Term	Count	%	PValue	Genes	List Total	Pop Hits	Pop Total	Fold Enrichment	Bonferroni	Benjamini	FDR
INTERPRO	IPR004061:Sphingosine 1-phosphate receptor	4	0.431965	0.000482795	S1PR2, S1PR1, S1PR4, S1PR5	661	5	17763	21.4983	0.412387	0.124466	0.769367
PIR_SUPERFAMILY	PIRSF501018:sphingosine 1-phosphate receptor 1-5	4	0.431965	0.000673539	S1PR2, S1PR1, S1PR4, S1PR5	340	5	8136	19.1435	0.226404	0.120457	0.928776
PIR_SUPERFAMILY	PIRSF005435:LPAR1/S1PR1-like lysophospholipid receptor	4	0.431965	0.00343399	S1PR2, S1PR1, S1PR4, S1PR5	340	8	8136	11.9647	0.730342	0.279385	4.65231
GOTERM_MF_FAT	GO:0001619~lysosphingolipid and lysophosphatidic acid receptor activity	4	0.431965	0.00640484	S1PR2, S1PR1, S1PR4, S1PR5	486	11	13288	9.94239	0.982203	0.437596	9.10547
KEGG_PATHWAY	mmu04080:Neuroactive ligand-receptor interaction	5	0.539957	0.986202	S1PR2, KISS1R, S1PR1, S1PR4, S1PR5	207	260	5738	0.533073	1	0.99969	100
Annotation Cluster 11	Enrichment Score: 2.1284120892871297
Category	Term	Count	%	PValue	Genes	List Total	Pop Hits	Pop Total	Fold Enrichment	Bonferroni	Benjamini	FDR
GOTERM_MF_FAT	GO:0015929~hexosaminidase activity	5	0.539957	0.00224828	HYAL1, HYAL2, HYAL3, NAT6, MGEA5	486	16	13288	8.54424	0.756164	0.37526	3.289
GOTERM_MF_FAT	GO:0004415~hyalurononglucosaminidase activity	4	0.431965	0.00235915	HYAL1, HYAL2, HYAL3, NAT6	486	8	13288	13.6708	0.772575	0.309427	3.44854
INTERPRO	IPR018155:Hyaluronidase	4	0.431965	0.002486	HYAL1, HYAL2, HYAL3, NAT6	661	8	17763	13.4365	0.935461	0.29005	3.90271
INTERPRO	IPR001968:Glycoside hydrolase, family 56	4	0.431965	0.002486	HYAL1, HYAL2, HYAL3, NAT6	661	8	17763	13.4365	0.935461	0.29005	3.90271
INTERPRO	IPR017430:Glycoside hydrolase, family 56, Hyaluronidase	3	0.323974	0.0255671	HYAL1, HYAL2, HYAL3	661	7	17763	11.517	1	0.831735	33.9146
PIR_SUPERFAMILY	PIRSF038193:hyaluronidase	3	0.323974	0.0316355	HYAL1, HYAL2, HYAL3	340	7	8136	10.2555	0.999995	0.826174	35.9309
KEGG_PATHWAY	mmu00531:Glycosaminoglycan degradation	4	0.431965	0.0476051	HYAL1, HYAL2, HYAL3, GALNS	207	23	5738	4.82084	0.999302	0.483503	44.1101
Annotation Cluster 12	Enrichment Score: 2.043153810490214
Category	Term	Count	%	PValue	Genes	List Total	Pop Hits	Pop Total	Fold Enrichment	Bonferroni	Benjamini	FDR
INTERPRO	IPR018492:Ribosomal protein L7A/RS6 family	3	0.323974	0.00786837	GM8696, GM11362, NHP2	661	4	17763	20.1547	0.999833	0.619539	11.8685
INTERPRO	IPR004037:Ribosomal protein L7Ae conserved site	3	0.323974	0.00786837	GM8696, GM11362, NHP2	661	4	17763	20.1547	0.999833	0.619539	11.8685
PIR_SUPERFAMILY	PIRSF002165:ribosomal protein, L7Ab/L7Aa/L7Ae/L8e types/H/ACA ribonucleoprotein complex, NHP2 subunit	3	0.323974	0.0098223	GM8696, GM11362, NHP2	340	4	8136	17.9471	0.976735	0.528652	12.7772
INTERPRO	IPR004038:Ribosomal protein L7Ae/L30e/S12e/Gadd45	4	0.431965	0.011051	GM9703, GM8696, GM11362, NHP2	661	13	17763	8.26859	0.999995	0.671186	16.2829
Annotation Cluster 13	Enrichment Score: 1.874409296695151
Category	Term	Count	%	PValue	Genes	List Total	Pop Hits	Pop Total	Fold Enrichment	Bonferroni	Benjamini	FDR
SMART	SM00428:H3	3	0.323974	0.0116909	HIST1H3A, HIST1H3B, H3F3A, HIST1H3C, HIST1H3H, HIST1H3I	325	5	9131	16.8572	0.904817	0.691482	13.7048
INTERPRO	IPR000164:Histone H3	3	0.323974	0.0127921	HIST1H3A, HIST1H3B, H3F3A, HIST1H3C, HIST1H3H, HIST1H3I	661	5	17763	16.1238	0.999999	0.636689	18.6093
PIR_SUPERFAMILY	PIRSF002051:histone H3	3	0.323974	0.0159215	HIST1H3A, HIST1H3B, H3F3A, HIST1H3C, HIST1H3H, HIST1H3I	340	5	8136	14.3576	0.99779	0.639098	19.9305
Annotation Cluster 14	Enrichment Score: 1.7357371713818235
Category	Term	Count	%	PValue	Genes	List Total	Pop Hits	Pop Total	Fold Enrichment	Bonferroni	Benjamini	FDR
INTERPRO	IPR001388:Synaptobrevin	4	0.431965	0.011051	VAMP5, SEC22B, VAMP1, YKT6	661	13	17763	8.26859	0.999995	0.671186	16.2829
UP_SEQ_FEATURE	domain:v-SNARE coiled-coil homology	4	0.431965	0.0122193	VAMP5, SEC22B, VAMP1, YKT6	674	12	16021	7.92334	1	0.999945	18.6013
KEGG_PATHWAY	mmu04130:SNARE interactions in vesicular transport	5	0.539957	0.0459558	VAMP5, SEC22B, VAMP1, YKT6, STX1B	207	38	5738	3.64734	0.999097	0.503898	42.9447
Annotation Cluster 15	Enrichment Score: 1.5964314819406533
Category	Term	Count	%	PValue	Genes	List Total	Pop Hits	Pop Total	Fold Enrichment	Bonferroni	Benjamini	FDR
INTERPRO	IPR001827:Homeobox protein, antennapedia type, conserved site	5	0.539957	0.0111	HOXA2, HOXA3, HOXA4, HOXA5, HOXA6	661	24	17763	5.59852	0.999995	0.640889	16.3493
UP_SEQ_FEATURE	short sequence motif:Antp-type hexapeptide	5	0.539957	0.0167846	HOXA2, HOXA3, HOXA4, HOXA5, HOXA6	674	24	16021	4.95209	1	0.999877	24.6751
GOTERM_BP_FAT	GO:0048704~embryonic skeletal system morphogenesis	6	0.647948	0.0871905	HOXA2, HOXA3, HOXA4, HOXA5, HOXA6, WNT9A	503	64	13588	2.53255	1	0.896002	79.0871
Annotation Cluster 16	Enrichment Score: 1.5146560250342282
Category	Term	Count	%	PValue	Genes	List Total	Pop Hits	Pop Total	Fold Enrichment	Bonferroni	Benjamini	FDR
GOTERM_CC_FAT	GO:0045259~proton-transporting ATP synthase complex	5	0.539957	0.00498388	GM5436, ATP5D, ATP5E, GM10039, ATP5H	474	19	12504	6.94204	0.826871	0.0734141	6.60785
GOTERM_CC_FAT	GO:0016469~proton-transporting two-sector ATPase complex	6	0.647948	0.0203807	GM5436, ATP5D, ATP5E, ATP6V1G2, GM10039, ATP5H	474	42	12504	3.76854	0.999274	0.207962	24.5531
SP_PIR_KEYWORDS	Hydrogen ion transport	6	0.647948	0.0265808	GM5436, ATP5D, ATP5E, ATP6V1G2, GM10039, ATP5H	675	45	17854	3.52672	0.999982	0.365311	31.3704
GOTERM_BP_FAT	GO:0015992~proton transport	6	0.647948	0.0422499	GM5436, ATP5D, ATP5E, ATP6V1G2, GM10039, ATP5H	503	52	13588	3.11699	1	0.815886	52.3102
GOTERM_BP_FAT	GO:0006818~hydrogen transport	6	0.647948	0.0452941	GM5436, ATP5D, ATP5E, ATP6V1G2, GM10039, ATP5H	503	53	13588	3.05818	1	0.831592	54.8445
GOTERM_BP_FAT	GO:0015986~ATP synthesis coupled proton transport	5	0.539957	0.0464862	GM5436, ATP5D, ATP5E, GM10039, ATP5H	503	37	13588	3.65053	1	0.83374	55.8019
GOTERM_BP_FAT	GO:0015985~energy coupled proton transport, down electrochemical gradient	5	0.539957	0.0464862	GM5436, ATP5D, ATP5E, GM10039, ATP5H	503	37	13588	3.65053	1	0.83374	55.8019
GOTERM_BP_FAT	GO:0034220~ion transmembrane transport	5	0.539957	0.0683729	GM5436, ATP5D, ATP5E, GM10039, ATP5H	503	42	13588	3.21594	1	0.862349	70.3229
Annotation Cluster 17	Enrichment Score: 1.5049744747528828
Category	Term	Count	%	PValue	Genes	List Total	Pop Hits	Pop Total	Fold Enrichment	Bonferroni	Benjamini	FDR
GOTERM_MF_FAT	GO:0042625~ATPase activity, coupled to transmembrane movement of ions	8	0.863931	0.0126741	GM5436, ATP5D, ATP2B2, ATP5E, ATP1B2, ATP6V1G2, ASNA1, ATP8B3	486	69	13288	3.17004	0.999664	0.588771	17.2642
GOTERM_MF_FAT	GO:0015405~P-P-bond-hydrolysis-driven transmembrane transporter activity	10	1.07991	0.0162597	GM5436, ATP5D, ATP2B2, ATP5E, ATP1B2, TIMM17B, TOMM20, ATP6V1G2, ASNA1, ATP8B3	486	107	13288	2.55529	0.999966	0.642229	21.618
GOTERM_MF_FAT	GO:0015399~primary active transmembrane transporter activity	10	1.07991	0.0171865	GM5436, ATP5D, ATP2B2, ATP5E, ATP1B2, TIMM17B, TOMM20, ATP6V1G2, ASNA1, ATP8B3	486	108	13288	2.53163	0.999981	0.627735	22.7081
GOTERM_MF_FAT	GO:0016820~hydrolase activity, acting on acid anhydrides, catalyzing transmembrane movement of substances	8	0.863931	0.0641178	GM5436, ATP5D, ATP2B2, ATP5E, ATP1B2, ATP6V1G2, ASNA1, ATP8B3	486	97	13288	2.25497	1	0.861724	62.6407
GOTERM_MF_FAT	GO:0042626~ATPase activity, coupled to transmembrane movement of substances	8	0.863931	0.0641178	GM5436, ATP5D, ATP2B2, ATP5E, ATP1B2, ATP6V1G2, ASNA1, ATP8B3	486	97	13288	2.25497	1	0.861724	62.6407
GOTERM_MF_FAT	GO:0043492~ATPase activity, coupled to movement of substances	8	0.863931	0.0641178	GM5436, ATP5D, ATP2B2, ATP5E, ATP1B2, ATP6V1G2, ASNA1, ATP8B3	486	97	13288	2.25497	1	0.861724	62.6407
Annotation Cluster 18	Enrichment Score: 1.5021259139618879
Category	Term	Count	%	PValue	Genes	List Total	Pop Hits	Pop Total	Fold Enrichment	Bonferroni	Benjamini	FDR
GOTERM_BP_FAT	GO:0046128~purine ribonucleoside metabolic process	5	0.539957	0.010867	PANK4, MAT2A, GNMT, ADA, APRT	503	24	13588	5.6279	1	0.622223	17.0903
GOTERM_BP_FAT	GO:0042278~purine nucleoside metabolic process	5	0.539957	0.010867	PANK4, MAT2A, GNMT, ADA, APRT	503	24	13588	5.6279	1	0.622223	17.0903
GOTERM_BP_FAT	GO:0009119~ribonucleoside metabolic process	5	0.539957	0.054695	PANK4, MAT2A, GNMT, ADA, APRT	503	39	13588	3.46332	1	0.860357	61.8939
GOTERM_BP_FAT	GO:0009116~nucleoside metabolic process	5	0.539957	0.15182	PANK4, MAT2A, GNMT, ADA, APRT	503	56	13588	2.41196	1	0.962867	94.0655
Annotation Cluster 19	Enrichment Score: 1.4911188828905524
Category	Term	Count	%	PValue	Genes	List Total	Pop Hits	Pop Total	Fold Enrichment	Bonferroni	Benjamini	FDR
GOTERM_BP_FAT	GO:0009150~purine ribonucleotide metabolic process	12	1.2959	0.00454426	GM5436, ATP5D, ATP2B2, ATP5E, FIGNL1, ATP1B2, GM10039, ENTPD2, ATP5H, ATP8B3, IMPDH2, ADA	503	119	13588	2.72409	0.999867	0.391006	7.51501
GOTERM_BP_FAT	GO:0009259~ribonucleotide metabolic process	12	1.2959	0.00656605	GM5436, ATP5D, ATP2B2, ATP5E, FIGNL1, ATP1B2, GM10039, ENTPD2, ATP5H, ATP8B3, IMPDH2, ADA	503	125	13588	2.59334	0.999998	0.493167	10.6846
GOTERM_BP_FAT	GO:0009144~purine nucleoside triphosphate metabolic process	10	1.07991	0.0165175	GM5436, ATP5D, ATP2B2, ATP5E, FIGNL1, ATP1B2, GM10039, ATP5H, ATP8B3, ADA	503	106	13588	2.54848	1	0.688351	24.85
GOTERM_BP_FAT	GO:0009152~purine ribonucleotide biosynthetic process	10	1.07991	0.0174669	GM5436, ATP5D, ATP2B2, ATP5E, ATP1B2, GM10039, ATP5H, ATP8B3, IMPDH2, ADA	503	107	13588	2.52467	1	0.671795	26.0847
GOTERM_BP_FAT	GO:0046034~ATP metabolic process	9	0.971922	0.0180358	GM5436, ATP5D, ATP2B2, ATP5E, FIGNL1, ATP1B2, GM10039, ATP5H, ATP8B3	503	90	13588	2.70139	1	0.672011	26.8154
GOTERM_BP_FAT	GO:0009260~ribonucleotide biosynthetic process	10	1.07991	0.0216648	GM5436, ATP5D, ATP2B2, ATP5E, ATP1B2, GM10039, ATP5H, ATP8B3, IMPDH2, ADA	503	111	13588	2.43369	1	0.706701	31.3186
GOTERM_BP_FAT	GO:0009141~nucleoside triphosphate metabolic process	10	1.07991	0.0265424	GM5436, ATP5D, ATP2B2, ATP5E, FIGNL1, ATP1B2, GM10039, ATP5H, ATP8B3, ADA	503	115	13588	2.34904	1	0.741264	36.9614
GOTERM_BP_FAT	GO:0006754~ATP biosynthetic process	8	0.863931	0.0316997	GM5436, ATP5D, ATP2B2, ATP5E, ATP1B2, GM10039, ATP5H, ATP8B3	503	82	13588	2.6355	1	0.777599	42.4513
GOTERM_BP_FAT	GO:0009205~purine ribonucleoside triphosphate metabolic process	9	0.971922	0.0332533	GM5436, ATP5D, ATP2B2, ATP5E, FIGNL1, ATP1B2, GM10039, ATP5H, ATP8B3	503	101	13588	2.40718	1	0.778309	44.0147
GOTERM_BP_FAT	GO:0009199~ribonucleoside triphosphate metabolic process	9	0.971922	0.0349689	GM5436, ATP5D, ATP2B2, ATP5E, FIGNL1, ATP1B2, GM10039, ATP5H, ATP8B3	503	102	13588	2.38358	1	0.787828	45.6947
GOTERM_BP_FAT	GO:0006163~purine nucleotide metabolic process	12	1.2959	0.0352026	GM5436, ATP5D, ATP2B2, ATP5E, FIGNL1, ATP1B2, GM10039, ENTPD2, ATP5H, ATP8B3, IMPDH2, ADA	503	160	13588	2.02604	1	0.782808	45.9198
GOTERM_BP_FAT	GO:0009206~purine ribonucleoside triphosphate biosynthetic process	8	0.863931	0.0562758	GM5436, ATP5D, ATP2B2, ATP5E, ATP1B2, GM10039, ATP5H, ATP8B3	503	93	13588	2.32378	1	0.854002	62.9723
GOTERM_BP_FAT	GO:0009201~ribonucleoside triphosphate biosynthetic process	8	0.863931	0.0562758	GM5436, ATP5D, ATP2B2, ATP5E, ATP1B2, GM10039, ATP5H, ATP8B3	503	93	13588	2.32378	1	0.854002	62.9723
GOTERM_BP_FAT	GO:0009145~purine nucleoside triphosphate biosynthetic process	8	0.863931	0.058967	GM5436, ATP5D, ATP2B2, ATP5E, ATP1B2, GM10039, ATP5H, ATP8B3	503	94	13588	2.29906	1	0.858129	64.7423
GOTERM_BP_FAT	GO:0009142~nucleoside triphosphate biosynthetic process	8	0.863931	0.0617363	GM5436, ATP5D, ATP2B2, ATP5E, ATP1B2, GM10039, ATP5H, ATP8B3	503	95	13588	2.27486	1	0.853617	66.4804
GOTERM_BP_FAT	GO:0006164~purine nucleotide biosynthetic process	10	1.07991	0.0674428	GM5436, ATP5D, ATP2B2, ATP5E, ATP1B2, GM10039, ATP5H, ATP8B3, IMPDH2, ADA	503	137	13588	1.97182	1	0.866359	69.8106
GOTERM_BP_FAT	GO:0034654~nucleobase, nucleoside, nucleotide and nucleic acid biosynthetic process	12	1.2959	0.0682644	GM5436, ATP5D, ATP2B2, ATP5E, ATP1B2, FLAD1, GM10039, ATP5H, ATP8B3, IMPDH2, ADA, APRT	503	179	13588	1.81099	1	0.865806	70.2636
GOTERM_BP_FAT	GO:0034404~nucleobase, nucleoside and nucleotide biosynthetic process	12	1.2959	0.0682644	GM5436, ATP5D, ATP2B2, ATP5E, ATP1B2, FLAD1, GM10039, ATP5H, ATP8B3, IMPDH2, ADA, APRT	503	179	13588	1.81099	1	0.865806	70.2636
GOTERM_BP_FAT	GO:0009165~nucleotide biosynthetic process	11	1.1879	0.111103	GM5436, ATP5D, ATP2B2, ATP5E, ATP1B2, FLAD1, GM10039, ATP5H, ATP8B3, IMPDH2, ADA	503	174	13588	1.70778	1	0.9401	86.7362
Annotation Cluster 20	Enrichment Score: 1.408163678510727
Category	Term	Count	%	PValue	Genes	List Total	Pop Hits	Pop Total	Fold Enrichment	Bonferroni	Benjamini	FDR
INTERPRO	IPR001179:Peptidyl-prolyl cis-trans isomerase, FKBP-type	4	0.431965	0.0363565	FKBP8, FKBP10, FKBP11, FKBP2	661	20	17763	5.37458	1	0.883051	44.6945
GOTERM_MF_FAT	GO:0003755~peptidyl-prolyl cis-trans isomerase activity	5	0.539957	0.0375658	FKBP8, CWC27, FKBP10, FKBP11, FKBP2	486	35	13288	3.90594	1	0.820005	43.386
SP_PIR_KEYWORDS	Rotamase	5	0.539957	0.038089	FKBP8, CWC27, FKBP10, FKBP11, FKBP2	675	34	17854	3.88976	1	0.4415	41.8782
GOTERM_MF_FAT	GO:0016859~cis-trans isomerase activity	5	0.539957	0.0447889	FKBP8, CWC27, FKBP10, FKBP11, FKBP2	486	37	13288	3.69481	1	0.833986	49.3811
Annotation Cluster 21	Enrichment Score: 1.2025765793874317
Category	Term	Count	%	PValue	Genes	List Total	Pop Hits	Pop Total	Fold Enrichment	Bonferroni	Benjamini	FDR
GOTERM_CC_FAT	GO:0045261~proton-transporting ATP synthase complex, catalytic core F(1)	3	0.323974	0.0193578	GM5436, ATP5D, ATP5E	474	6	12504	13.1899	0.998952	0.204438	23.4681
GOTERM_MF_FAT	GO:0046933~hydrogen ion transporting ATP synthase activity, rotational mechanism	3	0.323974	0.0587982	GM5436, ATP5D, ATP5E	486	11	13288	7.45679	1	0.850392	59.3582
SP_PIR_KEYWORDS	atp synthesis	3	0.323974	0.0624517	GM5436, ATP5D, ATP5E	675	11	17854	7.21374	1	0.515907	59.3875
GOTERM_MF_FAT	GO:0046961~proton-transporting ATPase activity, rotational mechanism	3	0.323974	0.10209	GM5436, ATP5D, ATP5E	486	15	13288	5.46831	1	0.902533	79.8106
GOTERM_CC_FAT	GO:0033178~proton-transporting two-sector ATPase complex, catalytic domain	3	0.323974	0.133773	GM5436, ATP5D, ATP5E	474	17	12504	4.65525	1	0.65011	85.9835
Annotation Cluster 22	Enrichment Score: 1.1864229511737403
Category	Term	Count	%	PValue	Genes	List Total	Pop Hits	Pop Total	Fold Enrichment	Bonferroni	Benjamini	FDR
SP_PIR_KEYWORDS	peroxidase	4	0.431965	0.0483824	LPO, PRDX5, MPO, PRDX2	675	22	17854	4.80916	1	0.499715	49.9907
GOTERM_MF_FAT	GO:0016209~antioxidant activity	5	0.539957	0.056974	LPO, PRDX5, MPO, PRDX2, DNAHC12	486	40	13288	3.4177	1	0.855695	58.172
GOTERM_MF_FAT	GO:0004601~peroxidase activity	4	0.431965	0.0807183	LPO, PRDX5, MPO, PRDX2	486	28	13288	3.90594	1	0.868614	71.364
GOTERM_MF_FAT	GO:0016684~oxidoreductase activity, acting on peroxide as acceptor	4	0.431965	0.0807183	LPO, PRDX5, MPO, PRDX2	486	28	13288	3.90594	1	0.868614	71.364
Annotation Cluster 23	Enrichment Score: 1.145645532282808
Category	Term	Count	%	PValue	Genes	List Total	Pop Hits	Pop Total	Fold Enrichment	Bonferroni	Benjamini	FDR
SMART	SM00414:H2A	4	0.431965	0.0572027	HIST1H2AB, HIST1H2AC, H2AFY3, HIST1H2AI, HIST1H3B, HIST1H3C, HIST1H2AK, HIST1H2AO, HIST1H2AN	325	25	9131	4.49526	0.999992	0.947408	52.2074
INTERPRO	IPR002119:Histone H2A	4	0.431965	0.0640654	HIST1H2AB, HIST1H2AC, H2AFY3, HIST1H2AI, HIST1H3B, HIST1H3C, HIST1H2AK, HIST1H2AO, HIST1H2AN	661	25	17763	4.29967	1	0.952039	65.3169
PIR_SUPERFAMILY	PIRSF002048:histone H2A	3	0.323974	0.0997755	HIST1H2AB, HIST1H2AC, HIST1H2AI, HIST1H3B, HIST1H3C, HIST1H2AK, HIST1H2AO, HIST1H2AN	340	13	8136	5.52217	1	0.988318	76.6765
Annotation Cluster 24	Enrichment Score: 1.0789135274763513
Category	Term	Count	%	PValue	Genes	List Total	Pop Hits	Pop Total	Fold Enrichment	Bonferroni	Benjamini	FDR
GOTERM_CC_FAT	GO:0005764~lysosome	12	1.2959	0.07527	HYAL1, CTSZ, HYAL3, GALNS, MPO, ABCA2, NEU1, DPP7, FUCA1, SLC15A3, CHIT1, SFTPB	474	178	12504	1.77841	1	0.480026	65.7235
GOTERM_CC_FAT	GO:0000323~lytic vacuole	12	1.2959	0.0776217	HYAL1, CTSZ, HYAL3, GALNS, MPO, ABCA2, NEU1, DPP7, FUCA1, SLC15A3, CHIT1, SFTPB	474	179	12504	1.76847	1	0.482917	66.8972
GOTERM_CC_FAT	GO:0005773~vacuole	13	1.40389	0.0867661	HYAL1, CTSZ, HYAL3, ABCA2, ATP6V1G2, FUCA1, CHIT1, GALNS, MPO, NEU1, SLC15A3, DPP7, SFTPB	474	204	12504	1.68106	1	0.515212	71.1158
SP_PIR_KEYWORDS	lysosome	10	1.07991	0.0953653	HYAL1, CTSZ, HYAL3, GALNS, MPO, NEU1, DPP7, FUCA1, SLC15A3, CHIT1	675	144	17854	1.83683	1	0.602483	75.3516
Annotation Cluster 25	Enrichment Score: 1.0633196409328218
Category	Term	Count	%	PValue	Genes	List Total	Pop Hits	Pop Total	Fold Enrichment	Bonferroni	Benjamini	FDR
SP_PIR_KEYWORDS	gtp-binding	19	2.05184	0.0513912	GNAT1, GIMAP3, RAB3A, GPN2, GTPBP1, GIMAP4, GNA15, GIMAP5, GIMAP8, GNA11, TUBA3A, HBS1L, GIMAP1, REM2, ARF4, TUBD1, RRAS, TUBB1, IRGC1	675	313	17854	1.60561	1	0.509457	52.1554
UP_SEQ_FEATURE	nucleotide phosphate-binding region:GTP	18	1.94384	0.0705546	GNAT1, RAB3A, GPN2, GTPBP1, GIMAP3, GIMAP4, GNA15, GIMAP5, GIMAP8, GNA11, TUBA3A, HBS1L, GIMAP1, REM2, ARF4, TUBD1, RRAS, IRGC1	674	274	16021	1.56153	1	0.999992	70.619
GOTERM_MF_FAT	GO:0005525~GTP binding	19	2.05184	0.0980386	GNAT1, GIMAP3, RAB3A, GPN2, GTPBP1, GIMAP4, GNA15, GIMAP5, GIMAP8, GNA11, TUBA3A, HBS1L, GIMAP1, REM2, ARF4, TUBD1, RRAS, TUBB1, IRGC1	486	354	13288	1.46749	1	0.900796	78.4139
GOTERM_MF_FAT	GO:0032561~guanyl ribonucleotide binding	19	2.05184	0.116492	GNAT1, GIMAP3, RAB3A, GPN2, GTPBP1, GIMAP4, GNA15, GIMAP5, GIMAP8, GNA11, TUBA3A, HBS1L, GIMAP1, REM2, ARF4, TUBD1, RRAS, TUBB1, IRGC1	486	363	13288	1.4311	1	0.911679	84.1224
GOTERM_MF_FAT	GO:0019001~guanyl nucleotide binding	19	2.05184	0.116492	GNAT1, GIMAP3, RAB3A, GPN2, GTPBP1, GIMAP4, GNA15, GIMAP5, GIMAP8, GNA11, TUBA3A, HBS1L, GIMAP1, REM2, ARF4, TUBD1, RRAS, TUBB1, IRGC1	486	363	13288	1.4311	1	0.911679	84.1224
Annotation Cluster 26	Enrichment Score: 1.055825929561392
Category	Term	Count	%	PValue	Genes	List Total	Pop Hits	Pop Total	Fold Enrichment	Bonferroni	Benjamini	FDR
GOTERM_BP_FAT	GO:0048015~phosphoinositide-mediated signaling	5	0.539957	0.0590739	GNA15, S1PR1, GNA11, GNG13, PI4KB	503	40	13588	3.37674	1	0.854114	64.811
GOTERM_BP_FAT	GO:0007200~activation of phospholipase C activity by G-protein coupled receptor protein signaling pathway coupled to IP3 second messenger	4	0.431965	0.0631528	GNA15, S1PR1, GNA11, GNG13	503	25	13588	4.32223	1	0.851678	67.3379
GOTERM_BP_FAT	GO:0010518~positive regulation of phospholipase activity	4	0.431965	0.0695082	GNA15, S1PR1, GNA11, GNG13	503	26	13588	4.15599	1	0.863136	70.9372
GOTERM_BP_FAT	GO:0010863~positive regulation of phospholipase C activity	4	0.431965	0.0695082	GNA15, S1PR1, GNA11, GNG13	503	26	13588	4.15599	1	0.863136	70.9372
GOTERM_BP_FAT	GO:0007202~activation of phospholipase C activity	4	0.431965	0.0695082	GNA15, S1PR1, GNA11, GNG13	503	26	13588	4.15599	1	0.863136	70.9372
GOTERM_BP_FAT	GO:0060193~positive regulation of lipase activity	4	0.431965	0.0761398	GNA15, S1PR1, GNA11, GNG13	503	27	13588	4.00206	1	0.880724	74.2927
GOTERM_BP_FAT	GO:0010517~regulation of phospholipase activity	4	0.431965	0.0830385	GNA15, S1PR1, GNA11, GNG13	503	28	13588	3.85913	1	0.889931	77.3941
GOTERM_BP_FAT	GO:0060191~regulation of lipase activity	4	0.431965	0.113104	GNA15, S1PR1, GNA11, GNG13	503	32	13588	3.37674	1	0.941245	87.2391
GOTERM_BP_FAT	GO:0051345~positive regulation of hydrolase activity	5	0.539957	0.350997	GNA15, S1PR1, GNA11, MTCH1, GNG13	503	81	13588	1.66753	1	0.991437	99.9398
Annotation Cluster 27	Enrichment Score: 1.0290521078889696
Category	Term	Count	%	PValue	Genes	List Total	Pop Hits	Pop Total	Fold Enrichment	Bonferroni	Benjamini	FDR
SMART	SM00097:WNT1	4	0.431965	0.0243188	WNT10A, WNT10B, WNT9B, WNT9A	325	18	9131	6.24342	0.992729	0.806271	26.551
INTERPRO	IPR005817:Wnt superfamily	4	0.431965	0.0274827	WNT10A, WNT10B, WNT9B, WNT9A	661	18	17763	5.97176	1	0.835497	35.9621
INTERPRO	IPR018161:Secreted growth factor Wnt protein, conserved site	4	0.431965	0.0317566	WNT10A, WNT10B, WNT9B, WNT9A	661	19	17763	5.65746	1	0.861094	40.3178
INTERPRO	IPR005816:Secreted growth factor Wnt protein	4	0.431965	0.0317566	WNT10A, WNT10B, WNT9B, WNT9A	661	19	17763	5.65746	1	0.861094	40.3178
GOTERM_BP_FAT	GO:0007223~Wnt receptor signaling pathway, calcium modulating pathway	4	0.431965	0.0358066	WNT10A, WNT10B, WNT9B, WNT9A	503	20	13588	5.40278	1	0.774384	46.4976
PIR_SUPERFAMILY	PIRSF001784:int-1 transforming protein	4	0.431965	0.0423447	WNT10A, WNT10B, WNT9B, WNT9A	340	19	8136	5.03777	1	0.872624	45.0761
KEGG_PATHWAY	mmu04340:Hedgehog signaling pathway	4	0.431965	0.306259	WNT10A, WNT10B, WNT9B, WNT9A	207	54	5738	2.05332	1	0.798594	98.7241
KEGG_PATHWAY	mmu05217:Basal cell carcinoma	4	0.431965	0.316196	WNT10A, WNT10B, WNT9B, WNT9A	207	55	5738	2.01599	1	0.792604	98.9258
SP_PIR_KEYWORDS	wnt signaling pathway	5	0.539957	0.655598	WNT10A, WNT10B, KREMEN2, WNT9B, WNT9A	675	118	17854	1.12078	1	0.976576	100
KEGG_PATHWAY	mmu04310:Wnt signaling pathway	5	0.539957	0.789523	WNT10A, WNT10B, PLCB3, WNT9B, WNT9A	207	149	5738	0.930195	1	0.967113	100
Annotation Cluster 28	Enrichment Score: 0.9691133735448144
Category	Term	Count	%	PValue	Genes	List Total	Pop Hits	Pop Total	Fold Enrichment	Bonferroni	Benjamini	FDR
GOTERM_CC_FAT	GO:0030662~coated vesicle membrane	6	0.647948	0.0492316	SLC17A7, SEC24A, COPB1, DENND1A, ATP6V1G2, CLTC	474	53	12504	2.98639	1	0.38055	49.8806
GOTERM_CC_FAT	GO:0030659~cytoplasmic vesicle membrane	7	0.75594	0.111344	SLC17A7, SELP, SEC24A, COPB1, DENND1A, ATP6V1G2, CLTC	474	87	12504	2.12251	1	0.593727	80.114
GOTERM_CC_FAT	GO:0044433~cytoplasmic vesicle part	7	0.75594	0.150481	SLC17A7, SELP, SEC24A, COPB1, DENND1A, ATP6V1G2, CLTC	474	95	12504	1.94377	1	0.660424	89.2626
GOTERM_CC_FAT	GO:0012506~vesicle membrane	7	0.75594	0.161122	SLC17A7, SELP, SEC24A, COPB1, DENND1A, ATP6V1G2, CLTC	474	97	12504	1.90369	1	0.661042	90.9634
Annotation Cluster 29	Enrichment Score: 0.9266282328706898
Category	Term	Count	%	PValue	Genes	List Total	Pop Hits	Pop Total	Fold Enrichment	Bonferroni	Benjamini	FDR
GOTERM_BP_FAT	GO:0051785~positive regulation of nuclear division	4	0.431965	0.0163714	TNF, LST1, HOXA13, LTA	503	15	13588	7.20371	1	0.698286	24.6583
GOTERM_BP_FAT	GO:0045840~positive regulation of mitosis	4	0.431965	0.0163714	TNF, LST1, HOXA13, LTA	503	15	13588	7.20371	1	0.698286	24.6583
GOTERM_BP_FAT	GO:0032891~negative regulation of organic acid transport	3	0.323974	0.0185099	TNF, LST1, LTA	503	6	13588	13.507	1	0.670334	27.4191
GOTERM_BP_FAT	GO:0051956~negative regulation of amino acid transport	3	0.323974	0.0185099	TNF, LST1, LTA	503	6	13588	13.507	1	0.670334	27.4191
GOTERM_BP_FAT	GO:0051953~negative regulation of amine transport	3	0.323974	0.0185099	TNF, LST1, LTA	503	6	13588	13.507	1	0.670334	27.4191
GOTERM_BP_FAT	GO:0002037~negative regulation of L-glutamate transport	3	0.323974	0.0185099	TNF, LST1, LTA	503	6	13588	13.507	1	0.670334	27.4191
GOTERM_BP_FAT	GO:0002036~regulation of L-glutamate transport	3	0.323974	0.0252859	TNF, LST1, LTA	503	7	13588	11.5774	1	0.74249	35.5512
GOTERM_BP_FAT	GO:0044070~regulation of anion transport	3	0.323974	0.0329003	TNF, LST1, LTA	503	8	13588	10.1302	1	0.78235	43.663
GOTERM_BP_FAT	GO:0045787~positive regulation of cell cycle	5	0.539957	0.0355582	TNF, LST1, HOXA13, TCF3, LTA	503	34	13588	3.97263	1	0.779058	46.2606
GOTERM_MF_FAT	GO:0005164~tumor necrosis factor receptor binding	4	0.431965	0.0497937	SIVA1, TNF, LST1, LTA	486	23	13288	4.75505	1	0.84799	53.1819
GOTERM_BP_FAT	GO:0032890~regulation of organic acid transport	3	0.323974	0.0503643	TNF, LST1, LTA	503	10	13588	8.10417	1	0.841432	58.7861
GOTERM_BP_FAT	GO:0051955~regulation of amino acid transport	3	0.323974	0.0503643	TNF, LST1, LTA	503	10	13588	8.10417	1	0.841432	58.7861
GOTERM_BP_FAT	GO:0046325~negative regulation of glucose import	3	0.323974	0.0600841	TNF, LST1, LTA	503	11	13588	7.36743	1	0.854531	65.4534
GOTERM_MF_FAT	GO:0032813~tumor necrosis factor receptor superfamily binding	4	0.431965	0.0675239	SIVA1, TNF, LST1, LTA	486	26	13288	4.20639	1	0.863644	64.6108
GOTERM_BP_FAT	GO:0010829~negative regulation of glucose transport	3	0.323974	0.0703821	TNF, LST1, LTA	503	12	13588	6.75348	1	0.862856	71.4018
GOTERM_BP_FAT	GO:0019722~calcium-mediated signaling	3	0.323974	0.141411	TNF, LST1, LTA	503	18	13588	4.50232	1	0.956959	92.6846
GOTERM_BP_FAT	GO:0051783~regulation of nuclear division	4	0.431965	0.146615	TNF, LST1, HOXA13, LTA	503	36	13588	3.00155	1	0.959384	93.409
GOTERM_BP_FAT	GO:0007088~regulation of mitosis	4	0.431965	0.146615	TNF, LST1, HOXA13, LTA	503	36	13588	3.00155	1	0.959384	93.409
GOTERM_BP_FAT	GO:0043525~positive regulation of neuron apoptosis	3	0.323974	0.154369	TNF, LST1, LTA	503	19	13588	4.26536	1	0.963832	94.3641
GOTERM_BP_FAT	GO:0043271~negative regulation of ion transport	3	0.323974	0.154369	TNF, LST1, LTA	503	19	13588	4.26536	1	0.963832	94.3641
GOTERM_BP_FAT	GO:0046324~regulation of glucose import	3	0.323974	0.154369	TNF, LST1, LTA	503	19	13588	4.26536	1	0.963832	94.3641
GOTERM_BP_FAT	GO:0010827~regulation of glucose transport	3	0.323974	0.167543	TNF, LST1, LTA	503	20	13588	4.05209	1	0.969482	95.6948
GOTERM_BP_FAT	GO:0009612~response to mechanical stimulus	4	0.431965	0.173592	ATP2B2, TNF, LST1, LTA	503	39	13588	2.77066	1	0.968578	96.201
GOTERM_BP_FAT	GO:0050806~positive regulation of synaptic transmission	3	0.323974	0.180898	TNF, LST1, LTA	503	21	13588	3.85913	1	0.969562	96.7378
GOTERM_BP_FAT	GO:0043122~regulation of I-kappaB kinase/NF-kappaB cascade	4	0.431965	0.182877	TNF, LST1, NFKBID, LTA	503	40	13588	2.70139	1	0.968958	96.8704
GOTERM_BP_FAT	GO:0051971~positive regulation of transmission of nerve impulse	3	0.323974	0.194405	TNF, LST1, LTA	503	22	13588	3.68372	1	0.972421	97.5473
GOTERM_BP_FAT	GO:0031646~positive regulation of neurological system process	3	0.323974	0.221757	TNF, LST1, LTA	503	24	13588	3.37674	1	0.97651	98.6437
GOTERM_BP_FAT	GO:0051952~regulation of amine transport	3	0.323974	0.235548	TNF, LST1, LTA	503	25	13588	3.24167	1	0.978564	99.002
GOTERM_BP_FAT	GO:0010638~positive regulation of organelle organization	4	0.431965	0.301481	TNF, LST1, HOXA13, LTA	503	52	13588	2.07799	1	0.987664	99.7876
GOTERM_BP_FAT	GO:0043123~positive regulation of I-kappaB kinase/NF-kappaB cascade	3	0.323974	0.345833	TNF, LST1, LTA	503	33	13588	2.45581	1	0.991837	99.931
GOTERM_BP_FAT	GO:0051222~positive regulation of protein transport	3	0.323974	0.386078	TNF, LST1, LTA	503	36	13588	2.25116	1	0.99348	99.9768
GOTERM_BP_FAT	GO:0007346~regulation of mitotic cell cycle	4	0.431965	0.693954	TNF, LST1, HOXA13, LTA	503	96	13588	1.12558	1	0.999079	100
GOTERM_BP_FAT	GO:0043523~regulation of neuron apoptosis	3	0.323974	0.800618	TNF, LST1, LTA	503	80	13588	1.01302	1	0.999771	100
GOTERM_BP_FAT	GO:0051130~positive regulation of cellular component organization	4	0.431965	0.833733	TNF, LST1, HOXA13, LTA	503	122	13588	0.885702	1	0.999864	100
GOTERM_BP_FAT	GO:0010740~positive regulation of protein kinase cascade	3	0.323974	0.841546	TNF, LST1, LTA	503	88	13588	0.920929	1	0.999877	100
GOTERM_BP_FAT	GO:0012502~induction of programmed cell death	4	0.431965	0.949241	BNIPL, TNF, LST1, LTA	503	167	13588	0.64704	1	0.999996	100
GOTERM_BP_FAT	GO:0006917~induction of apoptosis	4	0.431965	0.949241	BNIPL, TNF, LST1, LTA	503	167	13588	0.64704	1	0.999996	100
Annotation Cluster 30	Enrichment Score: 0.9003689320372731
Category	Term	Count	%	PValue	Genes	List Total	Pop Hits	Pop Total	Fold Enrichment	Bonferroni	Benjamini	FDR
SMART	SM00213:UBQ	5	0.539957	0.0843699	MIDN, SUMO2, GM11808, TCEB2, UBQLN1	325	47	9131	2.98887	1	0.970569	66.8716
INTERPRO	IPR000626:Ubiquitin	5	0.539957	0.0962618	MIDN, SUMO2, GM11808, TCEB2, UBQLN1	661	47	17763	2.85882	1	0.983874	80.186
INTERPRO	IPR019955:Ubiquitin supergroup	5	0.539957	0.114241	MIDN, SUMO2, GM11808, TCEB2, UBQLN1	661	50	17763	2.68729	1	0.984607	85.6319
UP_SEQ_FEATURE	domain:Ubiquitin-like	4	0.431965	0.269813	MIDN, SUMO2, TCEB2, UBQLN1	674	43	16021	2.21117	1	1	99.4825
Annotation Cluster 31	Enrichment Score: 0.8839809369165885
Category	Term	Count	%	PValue	Genes	List Total	Pop Hits	Pop Total	Fold Enrichment	Bonferroni	Benjamini	FDR
GOTERM_BP_FAT	GO:0046847~filopodium assembly	3	0.323974	0.0503643	BAIAP2L2, MTSS1L, FGD3	503	10	13588	8.10417	1	0.841432	58.7861
GOTERM_BP_FAT	GO:0030035~microspike assembly	3	0.323974	0.0600841	BAIAP2L2, MTSS1L, FGD3	503	11	13588	7.36743	1	0.854531	65.4534
GOTERM_BP_FAT	GO:0030031~cell projection assembly	3	0.323974	0.736504	BAIAP2L2, MTSS1L, FGD3	503	70	13588	1.15774	1	0.999465	100
Annotation Cluster 32	Enrichment Score: 0.8623870259636801
Category	Term	Count	%	PValue	Genes	List Total	Pop Hits	Pop Total	Fold Enrichment	Bonferroni	Benjamini	FDR
GOTERM_CC_FAT	GO:0031968~organelle outer membrane	7	0.75594	0.111344	GIMAP3, GIMAP5, TOMM6, AIFM1, NXNL1, TOMM20, PI4KB	474	87	12504	2.12251	1	0.593727	80.114
GOTERM_CC_FAT	GO:0019867~outer membrane	7	0.75594	0.12535	GIMAP3, GIMAP5, TOMM6, AIFM1, NXNL1, TOMM20, PI4KB	474	90	12504	2.05176	1	0.632199	83.9992
GOTERM_CC_FAT	GO:0005741~mitochondrial outer membrane	6	0.647948	0.185374	GIMAP3, GIMAP5, TOMM6, AIFM1, TOMM20, PI4KB	474	80	12504	1.97848	1	0.686737	93.9511
Annotation Cluster 33	Enrichment Score: 0.8465638894920098
Category	Term	Count	%	PValue	Genes	List Total	Pop Hits	Pop Total	Fold Enrichment	Bonferroni	Benjamini	FDR
GOTERM_BP_FAT	GO:0006073~cellular glucan metabolic process	4	0.431965	0.121186	PRKAG3, PPP1CA, PYGM, GNMT	503	33	13588	3.27441	1	0.94554	89.0934
GOTERM_BP_FAT	GO:0044042~glucan metabolic process	4	0.431965	0.121186	PRKAG3, PPP1CA, PYGM, GNMT	503	33	13588	3.27441	1	0.94554	89.0934
GOTERM_BP_FAT	GO:0005977~glycogen metabolic process	4	0.431965	0.121186	PRKAG3, PPP1CA, PYGM, GNMT	503	33	13588	3.27441	1	0.94554	89.0934
GOTERM_BP_FAT	GO:0006112~energy reserve metabolic process	4	0.431965	0.15545	PRKAG3, PPP1CA, PYGM, GNMT	503	37	13588	2.92042	1	0.963537	94.4865
GOTERM_BP_FAT	GO:0044264~cellular polysaccharide metabolic process	4	0.431965	0.211464	PRKAG3, PPP1CA, PYGM, GNMT	503	43	13588	2.51292	1	0.975892	98.3009
Annotation Cluster 34	Enrichment Score: 0.84367301136216
Category	Term	Count	%	PValue	Genes	List Total	Pop Hits	Pop Total	Fold Enrichment	Bonferroni	Benjamini	FDR
SMART	SM00651:Sm	3	0.323974	0.132392	LSMD1, LSM10, LSM2	325	18	9131	4.68256	1	0.982709	83.1364
INTERPRO	IPR006649:Like-Sm ribonucleoprotein, eukaryotic and archaea-type, core	3	0.323974	0.142742	LSMD1, LSM10, LSM2	661	18	17763	4.47882	1	0.990998	91.4843
INTERPRO	IPR001163:Like-Sm ribonucleoprotein, core	3	0.323974	0.1558	LSMD1, LSM10, LSM2	661	19	17763	4.24309	1	0.993525	93.3379
Annotation Cluster 35	Enrichment Score: 0.8084081228924642
Category	Term	Count	%	PValue	Genes	List Total	Pop Hits	Pop Total	Fold Enrichment	Bonferroni	Benjamini	FDR
GOTERM_BP_FAT	GO:0000375~RNA splicing, via transesterification reactions	4	0.431965	0.15545	PRMT5, LSM2, PHF5A, GM6253	503	37	13588	2.92042	1	0.963537	94.4865
GOTERM_BP_FAT	GO:0000398~nuclear mRNA splicing, via spliceosome	4	0.431965	0.15545	PRMT5, LSM2, PHF5A, GM6253	503	37	13588	2.92042	1	0.963537	94.4865
GOTERM_BP_FAT	GO:0000377~RNA splicing, via transesterification reactions with bulged adenosine as nucleophile	4	0.431965	0.15545	PRMT5, LSM2, PHF5A, GM6253	503	37	13588	2.92042	1	0.963537	94.4865
Annotation Cluster 36	Enrichment Score: 0.8048463536667407
Category	Term	Count	%	PValue	Genes	List Total	Pop Hits	Pop Total	Fold Enrichment	Bonferroni	Benjamini	FDR
SMART	SM00508:PostSET	3	0.323974	0.0972824	SETDB1, SETD1B, MLL2	325	15	9131	5.61908	1	0.967009	72.2739
INTERPRO	IPR003616:Post-SET zinc-binding region	3	0.323974	0.105231	SETDB1, SETD1B, MLL2	661	15	17763	5.37458	1	0.983104	83.1077
SMART	SM00317:SET	4	0.431965	0.232405	SETDB1, PRDM14, SETD1B, MLL2	325	47	9131	2.3911	1	0.982908	96.3672
INTERPRO	IPR001214:SET	4	0.431965	0.253623	SETDB1, PRDM14, SETD1B, MLL2	661	47	17763	2.28706	1	0.999089	99.0707
Annotation Cluster 37	Enrichment Score: 0.8031655345851922
Category	Term	Count	%	PValue	Genes	List Total	Pop Hits	Pop Total	Fold Enrichment	Bonferroni	Benjamini	FDR
PIR_SUPERFAMILY	PIRSF002400:GTP-binding regulatory protein Gs alpha chain	3	0.323974	0.113315	GNAT1, GNA15, GNA11	340	14	8136	5.12773	1	0.989767	81.0922
INTERPRO	IPR001019:Guanine nucleotide binding protein (G-protein), alpha subunit	3	0.323974	0.117418	GNAT1, GNA15, GNA11	661	16	17763	5.03867	1	0.984505	86.4345
SP_PIR_KEYWORDS	GTP binding	4	0.431965	0.144541	GNAT1, RAB3A, GNA15, GNA11	675	35	17854	3.0229	1	0.717633	88.7124
GOTERM_CC_FAT	GO:0005834~heterotrimeric G-protein complex	4	0.431965	0.145102	GNAT1, GNA15, GNA11, GNG13	474	35	12504	3.01483	1	0.667312	88.294
GOTERM_CC_FAT	GO:0019897~extrinsic to plasma membrane	4	0.431965	0.345527	GNAT1, GNA15, GNA11, GNG13	474	55	12504	1.91853	1	0.855205	99.6974
Annotation Cluster 38	Enrichment Score: 0.8019539388035944
Category	Term	Count	%	PValue	Genes	List Total	Pop Hits	Pop Total	Fold Enrichment	Bonferroni	Benjamini	FDR
GOTERM_BP_FAT	GO:0045580~regulation of T cell differentiation	6	0.647948	0.0313353	CLPTM1, NFKBID, ERBB2, AP3D1, PRDX2, ADA	503	48	13588	3.37674	1	0.781715	42.0787
GOTERM_BP_FAT	GO:0045619~regulation of lymphocyte differentiation	6	0.647948	0.0624335	CLPTM1, NFKBID, ERBB2, AP3D1, PRDX2, ADA	503	58	13588	2.79454	1	0.852583	66.9051
GOTERM_BP_FAT	GO:0050865~regulation of cell activation	9	0.971922	0.220041	CLPTM1, SELP, LST1, NFKBID, ERBB2, AP3D1, PRDX2, TCF3, ADA	503	156	13588	1.5585	1	0.977083	98.5915
GOTERM_BP_FAT	GO:0051249~regulation of lymphocyte activation	8	0.863931	0.283331	CLPTM1, LST1, NFKBID, ERBB2, AP3D1, PRDX2, TCF3, ADA	503	144	13588	1.50077	1	0.985986	99.6701
GOTERM_BP_FAT	GO:0002694~regulation of leukocyte activation	8	0.863931	0.342666	CLPTM1, LST1, NFKBID, ERBB2, AP3D1, PRDX2, TCF3, ADA	503	154	13588	1.40332	1	0.991613	99.9251
GOTERM_BP_FAT	GO:0050863~regulation of T cell activation	6	0.647948	0.369109	CLPTM1, NFKBID, ERBB2, AP3D1, PRDX2, ADA	503	108	13588	1.50077	1	0.992798	99.963
Annotation Cluster 39	Enrichment Score: 0.7982093412941274
Category	Term	Count	%	PValue	Genes	List Total	Pop Hits	Pop Total	Fold Enrichment	Bonferroni	Benjamini	FDR
GOTERM_BP_FAT	GO:0034614~cellular response to reactive oxygen species	3	0.323974	0.141411	MPO, ROMO1, PRDX2	503	18	13588	4.50232	1	0.956959	92.6846
GOTERM_BP_FAT	GO:0000302~response to reactive oxygen species	4	0.431965	0.146615	CYP11A1, MPO, ROMO1, PRDX2	503	36	13588	3.00155	1	0.959384	93.409
GOTERM_BP_FAT	GO:0034599~cellular response to oxidative stress	3	0.323974	0.194405	MPO, ROMO1, PRDX2	503	22	13588	3.68372	1	0.972421	97.5473
Annotation Cluster 40	Enrichment Score: 0.7944845063593462
Category	Term	Count	%	PValue	Genes	List Total	Pop Hits	Pop Total	Fold Enrichment	Bonferroni	Benjamini	FDR
GOTERM_BP_FAT	GO:0048706~embryonic skeletal system development	7	0.75594	0.0862831	HOXA2, HOXA3, HOXA4, HOXA5, HOXA6, HOXA9, WNT9A	503	83	13588	2.27828	1	0.896422	78.7276
GOTERM_BP_FAT	GO:0048704~embryonic skeletal system morphogenesis	6	0.647948	0.0871905	HOXA2, HOXA3, HOXA4, HOXA5, HOXA6, WNT9A	503	64	13588	2.53255	1	0.896002	79.0871
GOTERM_BP_FAT	GO:0048562~embryonic organ morphogenesis	7	0.75594	0.549732	ATP2B2, HOXA2, HOXA3, HOXA4, HOXA5, HOXA6, WNT9A	503	161	13588	1.17452	1	0.997614	99.9999
Annotation Cluster 41	Enrichment Score: 0.7929680531779849
Category	Term	Count	%	PValue	Genes	List Total	Pop Hits	Pop Total	Fold Enrichment	Bonferroni	Benjamini	FDR
SMART	SM00116:CBS	3	0.323974	0.144657	PRKAG3, PRKAG1, IMPDH2	325	19	9131	4.43611	1	0.979886	85.8926
INTERPRO	IPR000644:Cystathionine beta-synthase, core	3	0.323974	0.1558	PRKAG3, PRKAG1, IMPDH2	661	19	17763	4.24309	1	0.993525	93.3379
SP_PIR_KEYWORDS	CBS domain	3	0.323974	0.159783	PRKAG3, PRKAG1, IMPDH2	675	19	17854	4.17637	1	0.742293	91.2198
UP_SEQ_FEATURE	domain:CBS 1	3	0.323974	0.173525	PRKAG3, PRKAG1, IMPDH2	674	18	16021	3.96167	1	1	95.8845
UP_SEQ_FEATURE	domain:CBS 2	3	0.323974	0.173525	PRKAG3, PRKAG1, IMPDH2	674	18	16021	3.96167	1	1	95.8845
Annotation Cluster 42	Enrichment Score: 0.7834753989231269
Category	Term	Count	%	PValue	Genes	List Total	Pop Hits	Pop Total	Fold Enrichment	Bonferroni	Benjamini	FDR
GOTERM_BP_FAT	GO:0007339~binding of sperm to zona pellucida	3	0.323974	0.128705	HIST1H1T, ZP3, ATP8B3	503	17	13588	4.76716	1	0.951884	90.5882
GOTERM_BP_FAT	GO:0035036~sperm-egg recognition	3	0.323974	0.141411	HIST1H1T, ZP3, ATP8B3	503	18	13588	4.50232	1	0.956959	92.6846
GOTERM_BP_FAT	GO:0009988~cell-cell recognition	3	0.323974	0.167543	HIST1H1T, ZP3, ATP8B3	503	20	13588	4.05209	1	0.969482	95.6948
GOTERM_BP_FAT	GO:0007338~single fertilization	4	0.431965	0.240931	HIST1H1T, GM8696, ZP3, ATP8B3	503	46	13588	2.34904	1	0.979494	99.1159
Annotation Cluster 43	Enrichment Score: 0.7135331111611217
Category	Term	Count	%	PValue	Genes	List Total	Pop Hits	Pop Total	Fold Enrichment	Bonferroni	Benjamini	FDR
INTERPRO	IPR010987:Glutathione S-transferase, C-terminal-like	4	0.431965	0.0989223	CLIC3, CLIC1, BC021614, GSTP1	661	30	17763	3.58306	1	0.983359	81.0986
INTERPRO	IPR017933:Glutathione S-transferase/chloride channel, C-terminal	4	0.431965	0.131142	CLIC3, CLIC1, BC021614, GSTP1	661	34	17763	3.16152	1	0.989456	89.4419
INTERPRO	IPR004045:Glutathione S-transferase, N-terminal	3	0.323974	0.265391	CLIC3, BC021614, GSTP1	661	27	17763	2.98588	1	0.999022	99.2793
UP_SEQ_FEATURE	domain:GST C-terminal	3	0.323974	0.406394	CLIC3, CLIC1, GSTP1	674	33	16021	2.16091	1	1	99.9838
Annotation Cluster 44	Enrichment Score: 0.7117331324506093
Category	Term	Count	%	PValue	Genes	List Total	Pop Hits	Pop Total	Fold Enrichment	Bonferroni	Benjamini	FDR
GOTERM_CC_FAT	GO:0016023~cytoplasmic membrane-bounded vesicle	21	2.26782	0.156459	HSP90AB1, SELP, RAB3A, SEC24A, TNF, ELANE, DENND1A, ABCA2, ATP6V1G2, CORO7, CLTC, SLC17A7, DGKD, COPB1, SEC22B, MPO, DOC2G, NEU1, PCSK1N, ATP8B3, HAP1	474	414	12504	1.3381	1	0.662384	90.2514
GOTERM_CC_FAT	GO:0031988~membrane-bounded vesicle	21	2.26782	0.172742	HSP90AB1, SELP, RAB3A, SEC24A, TNF, ELANE, DENND1A, ABCA2, ATP6V1G2, CORO7, CLTC, SLC17A7, DGKD, COPB1, SEC22B, MPO, DOC2G, NEU1, PCSK1N, ATP8B3, HAP1	474	420	12504	1.31899	1	0.676381	92.5335
GOTERM_CC_FAT	GO:0031410~cytoplasmic vesicle	24	2.59179	0.217342	HSP90AB1, SELP, RAB3A, AP1M2, SEC24A, TNF, ELANE, DENND1A, ABCA2, CORO7, ATP6V1G2, CLTC, SLC17A7, DGKD, COPB1, SEC22B, MPO, DOC2G, NEU1, PCSK1N, VAMP1, YKT6, ATP8B3, HAP1	474	508	12504	1.24629	1	0.733751	96.5023
GOTERM_CC_FAT	GO:0031982~vesicle	24	2.59179	0.242173	HSP90AB1, SELP, RAB3A, AP1M2, SEC24A, TNF, ELANE, DENND1A, ABCA2, CORO7, ATP6V1G2, CLTC, SLC17A7, DGKD, COPB1, SEC22B, MPO, DOC2G, NEU1, PCSK1N, VAMP1, YKT6, ATP8B3, HAP1	474	519	12504	1.21987	1	0.771159	97.7499
Annotation Cluster 45	Enrichment Score: 0.69747988820973
Category	Term	Count	%	PValue	Genes	List Total	Pop Hits	Pop Total	Fold Enrichment	Bonferroni	Benjamini	FDR
SP_PIR_KEYWORDS	cell shape	4	0.431965	0.066551	CDC42EP2, LST1, EZR, CDC42SE1	675	25	17854	4.23206	1	0.529442	61.7996
GOTERM_BP_FAT	GO:0008360~regulation of cell shape	4	0.431965	0.250904	CDC42EP2, LST1, EZR, CDC42SE1	503	47	13588	2.29906	1	0.981971	99.2953
GOTERM_BP_FAT	GO:0022604~regulation of cell morphogenesis	5	0.539957	0.484059	CDC42EP2, LST1, EZR, SEMA3F, CDC42SE1	503	97	13588	1.39247	1	0.996357	99.9988
Annotation Cluster 46	Enrichment Score: 0.6932021717607556
Category	Term	Count	%	PValue	Genes	List Total	Pop Hits	Pop Total	Fold Enrichment	Bonferroni	Benjamini	FDR
GOTERM_MF_FAT	GO:0001871~pattern binding	8	0.863931	0.187303	VEGFB, HAPLN4, ELANE, GM13213, MPO, NCAN, CHIT1, APLP1	486	128	13288	1.70885	1	0.961263	95.4112
GOTERM_MF_FAT	GO:0030247~polysaccharide binding	8	0.863931	0.187303	VEGFB, HAPLN4, ELANE, GM13213, MPO, NCAN, CHIT1, APLP1	486	128	13288	1.70885	1	0.961263	95.4112
GOTERM_MF_FAT	GO:0005539~glycosaminoglycan binding	7	0.75594	0.237303	VEGFB, HAPLN4, ELANE, GM13213, MPO, NCAN, APLP1	486	114	13288	1.67887	1	0.968769	98.2136
Annotation Cluster 47	Enrichment Score: 0.6926030303818363
Category	Term	Count	%	PValue	Genes	List Total	Pop Hits	Pop Total	Fold Enrichment	Bonferroni	Benjamini	FDR
GOTERM_BP_FAT	GO:0008219~cell death	24	2.59179	0.180529	DPF2, SIVA1, E2F2, FKBP8, LST1, TNF, HC, MADD, AIFM1, ADAMTSL4, TMBIM6, YPEL3, UBQLN1, BCL2L12, GRAMD4, APLP1, C8G, BNIPL, ID1, ENDOG, MTCH1, RNF34, LTA, CIB1	503	507	13588	1.27877	1	0.970269	96.7124
GOTERM_BP_FAT	GO:0006915~apoptosis	22	2.37581	0.199296	DPF2, SIVA1, E2F2, FKBP8, LST1, TNF, MADD, AIFM1, ADAMTSL4, TMBIM6, YPEL3, UBQLN1, BCL2L12, GRAMD4, APLP1, BNIPL, ID1, ENDOG, MTCH1, RNF34, LTA, CIB1	503	465	13588	1.27808	1	0.973492	97.7905
GOTERM_BP_FAT	GO:0016265~death	24	2.59179	0.214294	DPF2, SIVA1, E2F2, FKBP8, LST1, TNF, HC, MADD, AIFM1, ADAMTSL4, TMBIM6, YPEL3, UBQLN1, BCL2L12, GRAMD4, APLP1, C8G, BNIPL, ID1, ENDOG, MTCH1, RNF34, LTA, CIB1	503	519	13588	1.2492	1	0.976519	98.4025
GOTERM_BP_FAT	GO:0012501~programmed cell death	22	2.37581	0.220055	DPF2, SIVA1, E2F2, FKBP8, LST1, TNF, MADD, AIFM1, ADAMTSL4, TMBIM6, YPEL3, UBQLN1, BCL2L12, GRAMD4, APLP1, BNIPL, ID1, ENDOG, MTCH1, RNF34, LTA, CIB1	503	473	13588	1.25646	1	0.976414	98.592
Annotation Cluster 48	Enrichment Score: 0.6756321757793362
Category	Term	Count	%	PValue	Genes	List Total	Pop Hits	Pop Total	Fold Enrichment	Bonferroni	Benjamini	FDR
INTERPRO	IPR012287:Homeodomain-related	15	1.61987	0.103969	CDX1, CDX2, HOXA13, HOXA11, GM13015, HOXA2, HOXA3, HOXA4, HOXA5, HOXA6, HOXA10, HOXA9, TIGD3, MYB, CUX1	661	259	17763	1.55635	1	0.984515	82.7225
UP_SEQ_FEATURE	DNA-binding region:Homeobox	12	1.2959	0.137238	CDX1, HOXA2, HOXA3, CDX2, HOXA4, HOXA13, HOXA5, HOXA11, HOXA6, HOXA10, HOXA9, CUX1	674	180	16021	1.58467	1	1	91.5509
INTERPRO	IPR017970:Homeobox, conserved site	12	1.2959	0.204704	CDX1, HOXA2, HOXA3, CDX2, HOXA4, HOXA13, HOXA5, HOXA11, HOXA6, HOXA10, HOXA9, CUX1	661	222	17763	1.45259	1	0.997868	97.4348
SP_PIR_KEYWORDS	Homeobox	13	1.40389	0.294873	CDX1, CDX2, HOXA13, HOXA11, PROX2, HOXA2, HOXA3, HOXA4, HOXA5, HOXA6, HOXA10, HOXA9, CUX1	675	263	17854	1.30743	1	0.875176	99.2418
SMART	SM00389:HOX	12	1.2959	0.297142	CDX1, HOXA2, HOXA3, CDX2, HOXA4, HOXA13, HOXA5, HOXA11, HOXA6, HOXA10, HOXA9, CUX1	325	254	9131	1.32734	1	0.984208	98.796
INTERPRO	IPR001356:Homeobox	12	1.2959	0.345225	CDX1, HOXA2, HOXA3, CDX2, HOXA4, HOXA13, HOXA5, HOXA11, HOXA6, HOXA10, HOXA9, CUX1	661	254	17763	1.26959	1	0.999578	99.8855
Annotation Cluster 49	Enrichment Score: 0.6628358846274456
Category	Term	Count	%	PValue	Genes	List Total	Pop Hits	Pop Total	Fold Enrichment	Bonferroni	Benjamini	FDR
GOTERM_BP_FAT	GO:0051781~positive regulation of cell division	4	0.431965	0.146615	VEGFB, S100A6, PGF, FGF4	503	36	13588	3.00155	1	0.959384	93.409
GOTERM_BP_FAT	GO:0051302~regulation of cell division	4	0.431965	0.182877	VEGFB, S100A6, PGF, FGF4	503	40	13588	2.70139	1	0.968958	96.8704
SP_PIR_KEYWORDS	mitogen	3	0.323974	0.382959	VEGFB, PGF, FGF4	675	35	17854	2.26717	1	0.926261	99.8825
Annotation Cluster 50	Enrichment Score: 0.6543505734924668
Category	Term	Count	%	PValue	Genes	List Total	Pop Hits	Pop Total	Fold Enrichment	Bonferroni	Benjamini	FDR
GOTERM_BP_FAT	GO:0009952~anterior/posterior pattern formation	10	1.07991	0.113787	CDX1, HOXA2, HOXA3, HOXA4, BTG2, HOXA5, HOXA11, HOXA6, HOXA10, HOXA9	503	153	13588	1.76562	1	0.940311	87.4066
GOTERM_BP_FAT	GO:0003002~regionalization	11	1.1879	0.267247	CDX1, HOXA2, FKBP8, HOXA3, HOXA4, BTG2, HOXA5, HOXA11, HOXA6, HOXA10, HOXA9	503	214	13588	1.38857	1	0.983266	99.5173
GOTERM_BP_FAT	GO:0007389~pattern specification process	13	1.40389	0.358051	DAND5, FKBP8, CDX1, CDX2, HOXA11, HOXA2, HOXA3, HOXA4, BTG2, HOXA5, HOXA6, HOXA10, HOXA9	503	284	13588	1.23655	1	0.992198	99.9501
Annotation Cluster 51	Enrichment Score: 0.6512491581416389
Category	Term	Count	%	PValue	Genes	List Total	Pop Hits	Pop Total	Fold Enrichment	Bonferroni	Benjamini	FDR
UP_SEQ_FEATURE	repeat:Kelch 5	5	0.539957	0.173818	MEGF8, KLHL36, KLHDC1, KEAP1, KLHL11	674	52	16021	2.28558	1	1	95.9088
UP_SEQ_FEATURE	repeat:Kelch 4	5	0.539957	0.199424	MEGF8, KLHL36, KLHDC1, KEAP1, KLHL11	674	55	16021	2.16091	1	1	97.5848
SMART	SM00612:Kelch	5	0.539957	0.21367	MEGF8, KLHL36, KLHDC1, KEAP1, KLHL11	325	67	9131	2.09667	1	0.987355	95.0851
UP_SEQ_FEATURE	repeat:Kelch 3	5	0.539957	0.217088	MEGF8, KLHL36, KLHDC1, KEAP1, KLHL11	674	57	16021	2.08509	1	1	98.3375
UP_SEQ_FEATURE	repeat:Kelch 1	5	0.539957	0.217088	MEGF8, KLHL36, KLHDC1, KEAP1, KLHL11	674	57	16021	2.08509	1	1	98.3375
UP_SEQ_FEATURE	repeat:Kelch 2	5	0.539957	0.217088	MEGF8, KLHL36, KLHDC1, KEAP1, KLHL11	674	57	16021	2.08509	1	1	98.3375
INTERPRO	IPR015915:Kelch-type beta propeller	5	0.539957	0.237834	MEGF8, KLHL36, KLHDC1, KEAP1, KLHL11	661	67	17763	2.00544	1	0.998699	98.7011
INTERPRO	IPR006652:Kelch repeat type 1	5	0.539957	0.237834	MEGF8, KLHL36, KLHDC1, KEAP1, KLHL11	661	67	17763	2.00544	1	0.998699	98.7011
SP_PIR_KEYWORDS	kelch repeat	5	0.539957	0.254798	MEGF8, KLHL36, KLHDC1, KEAP1, KLHL11	675	68	17854	1.94488	1	0.853559	98.3585
UP_SEQ_FEATURE	repeat:Kelch 6	4	0.431965	0.281348	MEGF8, KLHL36, KLHDC1, KEAP1	674	44	16021	2.16091	1	1	99.6036
Annotation Cluster 52	Enrichment Score: 0.6495954561696122
Category	Term	Count	%	PValue	Genes	List Total	Pop Hits	Pop Total	Fold Enrichment	Bonferroni	Benjamini	FDR
INTERPRO	IPR000217:Tubulin	3	0.323974	0.169071	TUBA3A, TUBD1, TUBB1	661	20	17763	4.03094	1	0.995328	94.8293
INTERPRO	IPR003008:Tubulin/FtsZ, GTPase domain	3	0.323974	0.169071	TUBA3A, TUBD1, TUBB1	661	20	17763	4.03094	1	0.995328	94.8293
PIR_SUPERFAMILY	PIRSF002306:tubulin	3	0.323974	0.201777	TUBA3A, TUBD1, TUBB1	340	20	8136	3.58941	1	0.999593	95.5895
INTERPRO	IPR017975:Tubulin, conserved site	3	0.323974	0.223655	TUBA3A, TUBD1, TUBB1	661	24	17763	3.35911	1	0.998469	98.2558
GOTERM_BP_FAT	GO:0051258~protein polymerization	3	0.323974	0.437959	TUBA3A, TUBD1, TUBB1	503	40	13588	2.02604	1	0.995018	99.9949
Annotation Cluster 53	Enrichment Score: 0.6449006747836606
Category	Term	Count	%	PValue	Genes	List Total	Pop Hits	Pop Total	Fold Enrichment	Bonferroni	Benjamini	FDR
GOTERM_BP_FAT	GO:0051289~protein homotetramerization	3	0.323974	0.0812025	SRR, H2-D1, GNMT	503	13	13588	6.23398	1	0.887421	76.605
GOTERM_BP_FAT	GO:0051262~protein tetramerization	3	0.323974	0.208034	SRR, H2-D1, GNMT	503	23	13588	3.52355	1	0.975684	98.1696
GOTERM_BP_FAT	GO:0051260~protein homooligomerization	4	0.431965	0.31168	NACC1, SRR, H2-D1, GNMT	503	53	13588	2.03879	1	0.988166	99.8349
GOTERM_BP_FAT	GO:0051259~protein oligomerization	4	0.431965	0.500017	NACC1, SRR, H2-D1, GNMT	503	72	13588	1.50077	1	0.996602	99.9993
Annotation Cluster 54	Enrichment Score: 0.5985958508202951
Category	Term	Count	%	PValue	Genes	List Total	Pop Hits	Pop Total	Fold Enrichment	Bonferroni	Benjamini	FDR
GOTERM_MF_FAT	GO:0000166~nucleotide binding	91	9.82721	0.107361	HSP90AB1, BCKDK, GNA15, TARS2, TTLL8, FIGNL1, GNA11, HBS1L, PEX6, SART3, PMVK, TTLL13, ATP2B2, MAP3K6, KIF2C, ADCK2, PKN3, SULT1A1, ACTR5, MOS, RRAS, POLG2, TUBB1, GM7129, IRGC1, NSF, ATP8B3, AKT2, NT5C, GTPBP1, RBM44, AIFM1, MTPAP, PI4KB, GRHPR, WEE2, CARNS1, MAST3, PANK4, DDX39, 1700028N14RIK, UBE2K, PABPN1L, CELF5, REM2, CELF3, HIPK4, FLAD1, AARS2, GPN2, RAB3A, STK11, ERBB2, SETD1B, TUBA3A, GM…	486	2183	13288	1.13975	1	0.906861	81.5015
GOTERM_MF_FAT	GO:0032553~ribonucleotide binding	71	7.66739	0.293653	HSP90AB1, GNA15, BCKDK, TARS2, TTLL8, FIGNL1, GNA11, HBS1L, PEX6, PMVK, TTLL13, ATP2B2, MAP3K6, KIF2C, ADCK2, PKN3, ACTR5, MOS, RRAS, POLG2, TUBB1, ATP8B3, NSF, IRGC1, AKT2, GTPBP1, MTPAP, PI4KB, WEE2, CARNS1, MAST3, PANK4, DDX39, 1700028N14RIK, UBE2K, REM2, HIPK4, FLAD1, AARS2, RAB3A, GPN2, STK11, ERBB2, TUBA3A, GM12463, ABCA2, DNAHC12, HSPA1B, HSPA1L, MORC3, SRR, NAT10, GNAT1, GIMAP3, KIF3B, GI…	486	1796	13288	1.08087	1	0.976674	99.4289
GOTERM_MF_FAT	GO:0032555~purine ribonucleotide binding	71	7.66739	0.293653	HSP90AB1, GNA15, BCKDK, TARS2, TTLL8, FIGNL1, GNA11, HBS1L, PEX6, PMVK, TTLL13, ATP2B2, MAP3K6, KIF2C, ADCK2, PKN3, ACTR5, MOS, RRAS, POLG2, TUBB1, ATP8B3, NSF, IRGC1, AKT2, GTPBP1, MTPAP, PI4KB, WEE2, CARNS1, MAST3, PANK4, DDX39, 1700028N14RIK, UBE2K, REM2, HIPK4, FLAD1, AARS2, RAB3A, GPN2, STK11, ERBB2, TUBA3A, GM12463, ABCA2, DNAHC12, HSPA1B, HSPA1L, MORC3, SRR, NAT10, GNAT1, GIMAP3, KIF3B, GI…	486	1796	13288	1.08087	1	0.976674	99.4289
GOTERM_MF_FAT	GO:0017076~purine nucleotide binding	73	7.88337	0.323373	HSP90AB1, GNA15, BCKDK, TARS2, TTLL8, FIGNL1, GNA11, HBS1L, PEX6, PMVK, TTLL13, ATP2B2, MAP3K6, KIF2C, ADCK2, PKN3, ACTR5, MOS, RRAS, POLG2, TUBB1, ATP8B3, NSF, IRGC1, AKT2, GTPBP1, AIFM1, MTPAP, PI4KB, WEE2, CARNS1, MAST3, PANK4, DDX39, 1700028N14RIK, UBE2K, REM2, HIPK4, FLAD1, AARS2, RAB3A, GPN2, STK11, ERBB2, TUBA3A, GM12463, ABCA2, DNAHC12, HSPA1B, HSPA1L, MORC3, SRR, NAT10, GNAT1, GIMAP3, CH…	486	1871	13288	1.06677	1	0.979509	99.6985
SP_PIR_KEYWORDS	nucleotide-binding	66	7.12743	0.339473	HSP90AB1, GNA15, BCKDK, TARS2, FIGNL1, GNA11, HBS1L, PEX6, PMVK, ATP2B2, KIF2C, MAP3K6, ADCK2, PKN3, MOS, RRAS, TUBB1, ATP8B3, NSF, IRGC1, NT5C, AKT2, GTPBP1, MTPAP, PI4KB, CARNS1, WEE2, PANK4, MAST3, DDX39, 1700028N14RIK, UBE2K, REM2, HIPK4, FLAD1, AARS2, RAB3A, GPN2, STK11, ERBB2, TUBA3A, GM12463, ABCA2, DNAHC12, HSPA1B, HSPA1L, NAT10, GNAT1, GIMAP3, KIF3B, GIMAP4, GIMAP5, MYO1C, MAT2A, GIMAP8,…	675	1631	17854	1.07034	1	0.909231	99.6957
Annotation Cluster 55	Enrichment Score: 0.5983340380069379
Category	Term	Count	%	PValue	Genes	List Total	Pop Hits	Pop Total	Fold Enrichment	Bonferroni	Benjamini	FDR
SMART	SM00360:RRM	11	1.1879	0.224718	RBM44, HNRNPF, SETD1B, PABPN1L, CELF5, CELF3, PPRC1, ELAVL3, SART3, HNRNPA0, HNRNPAB	325	212	9131	1.45778	1	0.985623	95.8839
INTERPRO	IPR000504:RNA recognition motif, RNP-1	11	1.1879	0.264737	RBM44, HNRNPF, SETD1B, PABPN1L, CELF5, CELF3, PPRC1, ELAVL3, SART3, HNRNPA0, HNRNPAB	661	212	17763	1.39435	1	0.999136	99.2689
INTERPRO	IPR012677:Nucleotide-binding, alpha-beta plait	11	1.1879	0.269491	RBM44, HNRNPF, SETD1B, PABPN1L, CELF5, CELF3, PPRC1, ELAVL3, SART3, HNRNPA0, HNRNPAB	661	213	17763	1.3878	1	0.999007	99.341
Annotation Cluster 56	Enrichment Score: 0.5771410989106021
Category	Term	Count	%	PValue	Genes	List Total	Pop Hits	Pop Total	Fold Enrichment	Bonferroni	Benjamini	FDR
GOTERM_BP_FAT	GO:0007031~peroxisome organization	3	0.323974	0.180898	PEX6, PEX13, PEX10	503	21	13588	3.85913	1	0.969562	96.7378
GOTERM_CC_FAT	GO:0031903~microbody membrane	3	0.323974	0.257995	PEX6, PEX13, PEX10	474	26	12504	3.04382	1	0.790547	98.3141
GOTERM_CC_FAT	GO:0005778~peroxisomal membrane	3	0.323974	0.257995	PEX6, PEX13, PEX10	474	26	12504	3.04382	1	0.790547	98.3141
GOTERM_CC_FAT	GO:0044438~microbody part	3	0.323974	0.328714	PEX6, PEX13, PEX10	474	31	12504	2.55288	1	0.845144	99.5718
GOTERM_CC_FAT	GO:0044439~peroxisomal part	3	0.323974	0.328714	PEX6, PEX13, PEX10	474	31	12504	2.55288	1	0.845144	99.5718
Annotation Cluster 57	Enrichment Score: 0.5684748150571584
Category	Term	Count	%	PValue	Genes	List Total	Pop Hits	Pop Total	Fold Enrichment	Bonferroni	Benjamini	FDR
GOTERM_CC_FAT	GO:0000428~DNA-directed RNA polymerase complex	3	0.323974	0.146901	POLR3H, POLR2J, GM13015	474	18	12504	4.39662	1	0.664946	88.6265
GOTERM_CC_FAT	GO:0055029~nuclear DNA-directed RNA polymerase complex	3	0.323974	0.146901	POLR3H, POLR2J, GM13015	474	18	12504	4.39662	1	0.664946	88.6265
GOTERM_CC_FAT	GO:0030880~RNA polymerase complex	3	0.323974	0.160276	POLR3H, POLR2J, GM13015	474	19	12504	4.16522	1	0.665421	90.838
KEGG_PATHWAY	mmu03020:RNA polymerase	3	0.323974	0.252649	POLR3H, POLR2J, GM13015	207	27	5738	3.07998	1	0.764583	96.8996
SP_PIR_KEYWORDS	dna-directed rna polymerase	3	0.323974	0.355594	POLR3H, POLR2J, GM13015	675	33	17854	2.40458	1	0.915565	99.7846
GOTERM_MF_FAT	GO:0003899~DNA-directed RNA polymerase activity	3	0.323974	0.367109	POLR3H, POLR2J, GM13015	486	35	13288	2.34356	1	0.983386	99.8883
GOTERM_MF_FAT	GO:0034062~RNA polymerase activity	3	0.323974	0.367109	POLR3H, POLR2J, GM13015	486	35	13288	2.34356	1	0.983386	99.8883
KEGG_PATHWAY	mmu00240:Pyrimidine metabolism	4	0.431965	0.676431	POLR3H, POLR2J, GM13015, NT5C	207	96	5738	1.15499	1	0.947635	99.9999
Annotation Cluster 58	Enrichment Score: 0.5677853661252346
Category	Term	Count	%	PValue	Genes	List Total	Pop Hits	Pop Total	Fold Enrichment	Bonferroni	Benjamini	FDR
GOTERM_BP_FAT	GO:0051270~regulation of cell motion	7	0.75594	0.203817	SELP, KISS1R, IRS2, S1PR1, SEMA3F, RRAS, ADA	503	107	13588	1.76727	1	0.975078	97.995
GOTERM_BP_FAT	GO:0030334~regulation of cell migration	6	0.647948	0.253054	SELP, KISS1R, IRS2, S1PR1, RRAS, ADA	503	92	13588	1.76178	1	0.981666	99.3292
GOTERM_BP_FAT	GO:0040012~regulation of locomotion	6	0.647948	0.383876	SELP, KISS1R, IRS2, S1PR1, RRAS, ADA	503	110	13588	1.47349	1	0.993585	99.9753
Annotation Cluster 59	Enrichment Score: 0.5502050781581452
Category	Term	Count	%	PValue	Genes	List Total	Pop Hits	Pop Total	Fold Enrichment	Bonferroni	Benjamini	FDR
GOTERM_MF_FAT	GO:0051539~4 iron, 4 sulfur cluster binding	3	0.323974	0.204258	NDUFV1, NDUFS8, LIAS	486	23	13288	3.56629	1	0.966988	96.6453
SP_PIR_KEYWORDS	4fe-4s	3	0.323974	0.214903	NDUFV1, NDUFS8, LIAS	675	23	17854	3.45005	1	0.826192	96.598
GOTERM_MF_FAT	GO:0051536~iron-sulfur cluster binding	4	0.431965	0.275045	ISCU, NDUFV1, NDUFS8, LIAS	486	50	13288	2.18733	1	0.977744	99.1596
GOTERM_MF_FAT	GO:0051540~metal cluster binding	4	0.431965	0.275045	ISCU, NDUFV1, NDUFS8, LIAS	486	50	13288	2.18733	1	0.977744	99.1596
SP_PIR_KEYWORDS	iron-sulfur	3	0.323974	0.53425	NDUFV1, NDUFS8, LIAS	675	47	17854	1.68832	1	0.95748	99.9977
Annotation Cluster 60	Enrichment Score: 0.5343045786394821
Category	Term	Count	%	PValue	Genes	List Total	Pop Hits	Pop Total	Fold Enrichment	Bonferroni	Benjamini	FDR
GOTERM_BP_FAT	GO:0051223~regulation of protein transport	5	0.539957	0.218836	TNF, LST1, PKIG, TACC3, LTA	503	65	13588	2.07799	1	0.977217	98.5537
GOTERM_BP_FAT	GO:0070201~regulation of establishment of protein localization	5	0.539957	0.267188	TNF, LST1, PKIG, TACC3, LTA	503	71	13588	1.90239	1	0.983705	99.5166
GOTERM_BP_FAT	GO:0032880~regulation of protein localization	5	0.539957	0.426728	TNF, LST1, PKIG, TACC3, LTA	503	90	13588	1.50077	1	0.994848	99.9928
Annotation Cluster 61	Enrichment Score: 0.5265413862999123
Category	Term	Count	%	PValue	Genes	List Total	Pop Hits	Pop Total	Fold Enrichment	Bonferroni	Benjamini	FDR
GOTERM_BP_FAT	GO:0000122~negative regulation of transcription from RNA polymerase II promoter	14	1.51188	0.0873234	JDP2, CDX2, TNF, PKIG, MBD3, ZBTB42, HOXA2, HDAC1, ATN1, ID1, ZGLP1, SOX15, CUX1, KDM6B	503	231	13588	1.63721	1	0.893398	79.1393
GOTERM_BP_FAT	GO:0045892~negative regulation of transcription, DNA-dependent	16	1.72786	0.168585	JDP2, CDX2, TNF, PKIG, SIRT4, MBD3, ZBTB42, HOXA2, HDAC1, ATN1, ID1, ZGLP1, SOX15, CUX1, KDM6B, HNRNPAB	503	308	13588	1.40332	1	0.969177	95.7863
GOTERM_BP_FAT	GO:0051253~negative regulation of RNA metabolic process	16	1.72786	0.174527	JDP2, CDX2, TNF, PKIG, SIRT4, MBD3, ZBTB42, HOXA2, HDAC1, ATN1, ID1, ZGLP1, SOX15, CUX1, KDM6B, HNRNPAB	503	310	13588	1.39427	1	0.968218	96.2741
GOTERM_BP_FAT	GO:0016481~negative regulation of transcription	17	1.83585	0.301972	JDP2, NACC1, CDX2, TNF, PKIG, SIRT4, MBD3, ZBTB42, HOXA2, HDAC1, ATN1, ID1, ZGLP1, SOX15, CUX1, KDM6B, HNRNPAB	503	372	13588	1.23451	1	0.987086	99.7901
GOTERM_BP_FAT	GO:0010629~negative regulation of gene expression	18	1.94384	0.346787	JDP2, NACC1, CDX2, TNF, PKIG, SIRT4, MBD3, LIN28A, ZBTB42, HOXA2, HDAC1, ATN1, ID1, ZGLP1, SOX15, CUX1, KDM6B, HNRNPAB	503	410	13588	1.18598	1	0.991745	99.9327
GOTERM_BP_FAT	GO:0010558~negative regulation of macromolecule biosynthetic process	18	1.94384	0.377588	BC1, JDP2, NACC1, CDX2, TNF, PKIG, SIRT4, MBD3, ZBTB42, HOXA2, HDAC1, ATN1, ID1, ZGLP1, SOX15, CUX1, KDM6B, HNRNPAB	503	418	13588	1.16328	1	0.993238	99.9706
GOTERM_BP_FAT	GO:0045934~negative regulation of nucleobase, nucleoside, nucleotide and nucleic acid metabolic process	17	1.83585	0.396552	JDP2, NACC1, CDX2, TNF, PKIG, SIRT4, MBD3, ZBTB42, HOXA2, HDAC1, ATN1, ID1, ZGLP1, SOX15, CUX1, KDM6B, HNRNPAB	503	397	13588	1.15677	1	0.99408	99.9827
GOTERM_BP_FAT	GO:0051172~negative regulation of nitrogen compound metabolic process	17	1.83585	0.413689	JDP2, NACC1, CDX2, TNF, PKIG, SIRT4, MBD3, ZBTB42, HOXA2, HDAC1, ATN1, ID1, ZGLP1, SOX15, CUX1, KDM6B, HNRNPAB	503	401	13588	1.14523	1	0.994659	99.9895
GOTERM_BP_FAT	GO:0031327~negative regulation of cellular biosynthetic process	18	1.94384	0.433999	BC1, JDP2, NACC1, CDX2, TNF, PKIG, SIRT4, MBD3, ZBTB42, HOXA2, HDAC1, ATN1, ID1, ZGLP1, SOX15, CUX1, KDM6B, HNRNPAB	503	430	13588	1.13082	1	0.995192	99.9942
GOTERM_BP_FAT	GO:0009890~negative regulation of biosynthetic process	18	1.94384	0.437405	BC1, JDP2, NACC1, CDX2, TNF, PKIG, SIRT4, MBD3, ZBTB42, HOXA2, HDAC1, ATN1, ID1, ZGLP1, SOX15, CUX1, KDM6B, HNRNPAB	503	434	13588	1.12039	1	0.995097	99.9948
GOTERM_BP_FAT	GO:0010605~negative regulation of macromolecule metabolic process	20	2.15983	0.510314	BC1, JDP2, NACC1, CDX2, TNF, PKIG, SIRT4, MBD3, LIN28A, ZBTB42, HOXA2, HDAC1, ATN1, INPP5K, ID1, ZGLP1, SOX15, CUX1, KDM6B, HNRNPAB	503	506	13588	1.06774	1	0.99692	99.9995
Annotation Cluster 62	Enrichment Score: 0.5257539479630582
Category	Term	Count	%	PValue	Genes	List Total	Pop Hits	Pop Total	Fold Enrichment	Bonferroni	Benjamini	FDR
SP_PIR_KEYWORDS	respiratory chain	6	0.647948	0.0843409	UQCR11, NDUFV1, NDUFS8, COX6A2, GM2962, NDUFB2	675	62	17854	2.55971	1	0.581202	70.8058
SP_PIR_KEYWORDS	electron transport	5	0.539957	0.524905	UQCR11, NDUFV1, NDUFS8, GM2962, NDUFB2	675	100	17854	1.32252	1	0.955283	99.997
GOTERM_BP_FAT	GO:0022900~electron transport chain	5	0.539957	0.597888	UQCR11, NDUFV1, NDUFS8, GM2962, NDUFB2	503	112	13588	1.20598	1	0.998261	100
Annotation Cluster 63	Enrichment Score: 0.5227591333077407
Category	Term	Count	%	PValue	Genes	List Total	Pop Hits	Pop Total	Fold Enrichment	Bonferroni	Benjamini	FDR
GOTERM_MF_FAT	GO:0016410~N-acyltransferase activity	5	0.539957	0.228279	NMT1, NAT6, SAT2, MGEA5, NAT10	486	67	13288	2.04042	1	0.970756	97.8725
GOTERM_MF_FAT	GO:0008080~N-acetyltransferase activity	4	0.431965	0.285059	NAT6, SAT2, MGEA5, NAT10	486	51	13288	2.14444	1	0.976647	99.3165
INTERPRO	IPR000182:GCN5-related N-acetyltransferase	3	0.323974	0.293247	NAT6, SAT2, NAT10	661	29	17763	2.77996	1	0.999357	99.6116
UP_SEQ_FEATURE	domain:N-acetyltransferase	3	0.323974	0.314513	NAT6, SAT2, NAT10	674	27	16021	2.64111	1	1	99.8203
GOTERM_MF_FAT	GO:0016407~acetyltransferase activity	4	0.431965	0.405445	NAT6, SAT2, MGEA5, NAT10	486	63	13288	1.73597	1	0.988505	99.9559
Annotation Cluster 64	Enrichment Score: 0.5122675934608075
Category	Term	Count	%	PValue	Genes	List Total	Pop Hits	Pop Total	Fold Enrichment	Bonferroni	Benjamini	FDR
SP_PIR_KEYWORDS	protein transport	25	2.69978	0.0724762	RAB3A, AP1M2, SEC24A, MYO1C, RINT1, TIMM17B, SELENBP1, S100A13, PITPNM1, HOOK2, ATG4D, TOMM6, COPB1, ARF4, TOMM20, SEC22B, KPNA6, AP3D1, SEC13, EXOC6, PEX13, TNPO2, SLC15A3, YKT6, NSF	675	461	17854	1.4344	1	0.542192	65.0518
GOTERM_BP_FAT	GO:0015031~protein transport	26	2.80778	0.449691	RAB3A, AP1M2, SEC24A, MYO1C, RINT1, TIMM17B, SELENBP1, CLTC, STX1B, PITPNM1, HOOK2, ATG4D, TOMM6, COPB1, ARF4, TOMM20, SEC22B, KPNA6, AP3D1, SEC13, EXOC6, PEX13, TNPO2, YKT6, SLC15A3, NSF	503	651	13588	1.0789	1	0.995346	99.9964
GOTERM_BP_FAT	GO:0045184~establishment of protein localization	26	2.80778	0.461774	RAB3A, AP1M2, SEC24A, MYO1C, RINT1, TIMM17B, SELENBP1, CLTC, STX1B, PITPNM1, HOOK2, ATG4D, TOMM6, COPB1, ARF4, TOMM20, SEC22B, KPNA6, AP3D1, SEC13, EXOC6, PEX13, TNPO2, YKT6, SLC15A3, NSF	503	656	13588	1.07067	1	0.995681	99.9976
GOTERM_BP_FAT	GO:0008104~protein localization	28	3.02376	0.593459	RAB3A, AP1M2, SEC24A, TIMM17B, SELENBP1, CLTC, HOOK2, TOMM6, MORC3, COPB1, SEC22B, AP3D1, EXOC6, PEX13, TNPO2, NSF, MYO1C, RINT1, TACC3, STX1B, PITPNM1, ATG4D, ARF4, TOMM20, SEC13, KPNA6, SLC15A3, YKT6	503	753	13588	1.0045	1	0.998286	100
Annotation Cluster 65	Enrichment Score: 0.5109292837112204
Category	Term	Count	%	PValue	Genes	List Total	Pop Hits	Pop Total	Fold Enrichment	Bonferroni	Benjamini	FDR
GOTERM_BP_FAT	GO:0030336~negative regulation of cell migration	3	0.323974	0.277107	KISS1R, RRAS, ADA	503	28	13588	2.89435	1	0.985183	99.6174
GOTERM_BP_FAT	GO:0040013~negative regulation of locomotion	3	0.323974	0.318524	KISS1R, RRAS, ADA	503	31	13588	2.61425	1	0.989198	99.8609
GOTERM_BP_FAT	GO:0051271~negative regulation of cell motion	3	0.323974	0.332218	KISS1R, RRAS, ADA	503	32	13588	2.53255	1	0.990749	99.9018
Annotation Cluster 66	Enrichment Score: 0.4761184521232924
Category	Term	Count	%	PValue	Genes	List Total	Pop Hits	Pop Total	Fold Enrichment	Bonferroni	Benjamini	FDR
GOTERM_BP_FAT	GO:0032496~response to lipopolysaccharide	4	0.431965	0.164446	PRDX2, LIAS, IRF3, TCF3	503	38	13588	2.84357	1	0.969392	95.4117
GOTERM_BP_FAT	GO:0002237~response to molecule of bacterial origin	4	0.431965	0.271018	PRDX2, LIAS, IRF3, TCF3	503	49	13588	2.20522	1	0.983924	99.5582
GOTERM_BP_FAT	GO:0009617~response to bacterium	5	0.539957	0.836801	TNF, PRDX2, LIAS, IRF3, TCF3	503	157	13588	0.860316	1	0.999873	100
Annotation Cluster 67	Enrichment Score: 0.4756128260555475
Category	Term	Count	%	PValue	Genes	List Total	Pop Hits	Pop Total	Fold Enrichment	Bonferroni	Benjamini	FDR
GOTERM_BP_FAT	GO:0051250~negative regulation of lymphocyte activation	4	0.431965	0.301481	LST1, NFKBID, ERBB2, PRDX2	503	52	13588	2.07799	1	0.987664	99.7876
GOTERM_BP_FAT	GO:0002683~negative regulation of immune system process	5	0.539957	0.308805	LST1, NFKBID, ERBB2, PRDX2, ADA	503	76	13588	1.77723	1	0.987893	99.8227
GOTERM_BP_FAT	GO:0002695~negative regulation of leukocyte activation	4	0.431965	0.31168	LST1, NFKBID, ERBB2, PRDX2	503	53	13588	2.03879	1	0.988166	99.8349
GOTERM_BP_FAT	GO:0050866~negative regulation of cell activation	4	0.431965	0.31168	LST1, NFKBID, ERBB2, PRDX2	503	53	13588	2.03879	1	0.988166	99.8349
GOTERM_BP_FAT	GO:0050868~negative regulation of T cell activation	3	0.323974	0.462994	NFKBID, ERBB2, PRDX2	503	42	13588	1.92957	1	0.995662	99.9977
Annotation Cluster 68	Enrichment Score: 0.4734491323891008
Category	Term	Count	%	PValue	Genes	List Total	Pop Hits	Pop Total	Fold Enrichment	Bonferroni	Benjamini	FDR
SP_PIR_KEYWORDS	peroxisome	6	0.647948	0.296524	PEX6, PRDX5, PEX13, PMVK, PEX10, PRHOXNB	675	96	17854	1.65315	1	0.873113	99.2662
GOTERM_CC_FAT	GO:0042579~microbody	6	0.647948	0.357928	PEX6, PRDX5, PEX13, PMVK, PEX10, PRHOXNB	474	104	12504	1.52191	1	0.863816	99.7671
GOTERM_CC_FAT	GO:0005777~peroxisome	6	0.647948	0.357928	PEX6, PRDX5, PEX13, PMVK, PEX10, PRHOXNB	474	104	12504	1.52191	1	0.863816	99.7671
Annotation Cluster 69	Enrichment Score: 0.4688728393301707
Category	Term	Count	%	PValue	Genes	List Total	Pop Hits	Pop Total	Fold Enrichment	Bonferroni	Benjamini	FDR
SMART	SM00398:HMG	4	0.431965	0.270831	SOX10, HMGXB3, SOX15, CIC	325	51	9131	2.20356	1	0.989025	98.0915
INTERPRO	IPR000910:High mobility group, HMG1/HMG2	4	0.431965	0.294284	SOX10, HMGXB3, SOX15, CIC	661	51	17763	2.10768	1	0.999283	99.6206
UP_SEQ_FEATURE	DNA-binding region:HMG box	3	0.323974	0.491944	SOX10, SOX15, CIC	674	39	16021	1.82846	1	1	99.9988
Annotation Cluster 70	Enrichment Score: 0.46780872215807384
Category	Term	Count	%	PValue	Genes	List Total	Pop Hits	Pop Total	Fold Enrichment	Bonferroni	Benjamini	FDR
GOTERM_BP_FAT	GO:0006957~complement activation, alternative pathway	3	0.323974	0.0503643	HC, CFD, C8G	503	10	13588	8.10417	1	0.841432	58.7861
SP_PIR_KEYWORDS	complement alternate pathway	3	0.323974	0.0523772	HC, CFD, C8G	675	10	17854	7.93511	1	0.50483	52.8457
GOTERM_BP_FAT	GO:0002541~activation of plasma proteins involved in acute inflammatory response	3	0.323974	0.386078	HC, CFD, C8G	503	36	13588	2.25116	1	0.99348	99.9768
GOTERM_BP_FAT	GO:0006956~complement activation	3	0.323974	0.386078	HC, CFD, C8G	503	36	13588	2.25116	1	0.99348	99.9768
GOTERM_BP_FAT	GO:0051605~protein maturation by peptide bond cleavage	4	0.431965	0.43285	HC, CFD, PCSK1N, C8G	503	65	13588	1.66239	1	0.995224	99.994
GOTERM_BP_FAT	GO:0002526~acute inflammatory response	4	0.431965	0.57998	HC, PRDX2, CFD, C8G	503	81	13588	1.33402	1	0.998158	100
GOTERM_BP_FAT	GO:0002253~activation of immune response	4	0.431965	0.620764	HC, UNC93B1, CFD, C8G	503	86	13588	1.25646	1	0.998407	100
GOTERM_BP_FAT	GO:0016485~protein processing	4	0.431965	0.651394	HC, CFD, PCSK1N, C8G	503	90	13588	1.20062	1	0.998829	100
GOTERM_BP_FAT	GO:0051604~protein maturation	4	0.431965	0.693954	HC, CFD, PCSK1N, C8G	503	96	13588	1.12558	1	0.999079	100
KEGG_PATHWAY	mmu04610:Complement and coagulation cascades	3	0.323974	0.757613	HC, CFD, C8G	207	75	5738	1.10879	1	0.961175	100
Annotation Cluster 71	Enrichment Score: 0.4651175615516671
Category	Term	Count	%	PValue	Genes	List Total	Pop Hits	Pop Total	Fold Enrichment	Bonferroni	Benjamini	FDR
SP_PIR_KEYWORDS	sushi	4	0.431965	0.250947	SELP, SUSD1, IL15RA, NCAN	675	46	17854	2.30003	1	0.85316	98.2359
SMART	SM00032:CCP	4	0.431965	0.29031	SELP, SUSD1, IL15RA, NCAN	325	53	9131	2.12041	1	0.986248	98.6407
INTERPRO	IPR000436:Sushi/SCR/CCP	4	0.431965	0.314784	SELP, SUSD1, IL15RA, NCAN	661	53	17763	2.02814	1	0.999483	99.7632
INTERPRO	IPR016060:Complement control module	3	0.323974	0.601275	SELP, SUSD1, NCAN	661	54	17763	1.49294	1	0.999974	100
Annotation Cluster 72	Enrichment Score: 0.4550009337494815
Category	Term	Count	%	PValue	Genes	List Total	Pop Hits	Pop Total	Fold Enrichment	Bonferroni	Benjamini	FDR
UP_SEQ_FEATURE	domain:Ig-like C2-type 7	3	0.323974	0.143589	ICAM5, NPHS1, MYBPC3	674	16	16021	4.45688	1	1	92.5339
UP_SEQ_FEATURE	domain:Ig-like C2-type 5	4	0.431965	0.327794	ICAM5, NPHS1, MYBPC3, KIRREL2	674	48	16021	1.98084	1	1	99.8705
UP_SEQ_FEATURE	domain:Ig-like C2-type 6	3	0.323974	0.376334	ICAM5, NPHS1, MYBPC3	674	31	16021	2.30033	1	1	99.9631
UP_SEQ_FEATURE	domain:Ig-like C2-type 4	4	0.431965	0.419932	ICAM5, NPHS1, MYBPC3, KIRREL2	674	56	16021	1.69786	1	1	99.989
UP_SEQ_FEATURE	domain:Ig-like C2-type 3	4	0.431965	0.713706	ICAM5, NPHS1, MYBPC3, KIRREL2	674	87	16021	1.09287	1	1	100
Annotation Cluster 73	Enrichment Score: 0.4521210750268386
Category	Term	Count	%	PValue	Genes	List Total	Pop Hits	Pop Total	Fold Enrichment	Bonferroni	Benjamini	FDR
UP_SEQ_FEATURE	repeat:ARM 4	3	0.323974	0.298807	KPNA6, ARMC6, ZER1	674	26	16021	2.7427	1	1	99.7374
UP_SEQ_FEATURE	repeat:ARM 3	3	0.323974	0.376334	KPNA6, ARMC6, ZER1	674	31	16021	2.30033	1	1	99.9631
UP_SEQ_FEATURE	repeat:ARM 2	3	0.323974	0.391447	KPNA6, ARMC6, ZER1	674	32	16021	2.22844	1	1	99.9755
Annotation Cluster 74	Enrichment Score: 0.4466604467254464
Category	Term	Count	%	PValue	Genes	List Total	Pop Hits	Pop Total	Fold Enrichment	Bonferroni	Benjamini	FDR
GOTERM_MF_FAT	GO:0043167~ion binding	149	16.0907	0.343919	FLYWCH1, S100A4, S100A6, S100A5, PLEKHM1, ATP1B2, AIF1, GM13015, PRKCSH, GATA1, ATP2B2, MAP3K6, GM11808, PLA2G1B, ZFP687, RNF34, S100A1, HMGCL, CIB1, MLL2, POLL, CGRRF1, KCND1, RNASEH2A, WEE2, CARNS1, TRIM38, ISCU, PITPNM1, PPP1CA, LETM1, ZGLP1, PYGO2, GM7308, UNC13A, AMZ1, SIVA1, FGD2, ORAI1, CRELD2, STK11, DUSP12, ASAP3, LIN28A, ADA, CHIT1, ADAP1, TTYH3, ATN1, GALNS, SRR, LIAS, ENTPD2, FGD3, AG…	486	3934	13288	1.03556	1	0.981757	99.8093
GOTERM_MF_FAT	GO:0043169~cation binding	147	15.8747	0.35125	FLYWCH1, S100A4, S100A6, S100A5, PLEKHM1, ATP1B2, AIF1, GM13015, PRKCSH, GATA1, ATP2B2, MAP3K6, GM11808, PLA2G1B, ZFP687, RNF34, S100A1, HMGCL, CIB1, MLL2, POLL, CGRRF1, KCND1, RNASEH2A, WEE2, CARNS1, TRIM38, ISCU, PITPNM1, PPP1CA, LETM1, ZGLP1, PYGO2, GM7308, UNC13A, AMZ1, SIVA1, FGD2, ORAI1, CRELD2, STK11, DUSP12, ASAP3, LIN28A, ADA, CHIT1, ADAP1, TTYH3, ATN1, GALNS, SRR, LIAS, ENTPD2, FGD3, AG…	486	3885	13288	1.03455	1	0.982567	99.8386
GOTERM_MF_FAT	GO:0046872~metal ion binding	145	15.6587	0.378396	FLYWCH1, S100A4, S100A6, S100A5, PLEKHM1, ATP1B2, AIF1, GM13015, PRKCSH, GATA1, ATP2B2, MAP3K6, GM11808, PLA2G1B, ZFP687, RNF34, S100A1, HMGCL, CIB1, MLL2, POLL, CGRRF1, KCND1, RNASEH2A, WEE2, CARNS1, TRIM38, ISCU, PITPNM1, PPP1CA, LETM1, ZGLP1, PYGO2, GM7308, UNC13A, AMZ1, SIVA1, FGD2, ORAI1, CRELD2, STK11, DUSP12, ASAP3, LIN28A, ADA, ADAP1, TTYH3, ATN1, GALNS, SRR, LIAS, ENTPD2, FGD3, AGBL2, SE…	486	3850	13288	1.02975	1	0.984083	99.9145
Annotation Cluster 75	Enrichment Score: 0.44136703185166887
Category	Term	Count	%	PValue	Genes	List Total	Pop Hits	Pop Total	Fold Enrichment	Bonferroni	Benjamini	FDR
GOTERM_BP_FAT	GO:0007602~phototransduction	3	0.323974	0.221757	GNAT1, PDE6D, CABP4	503	24	13588	3.37674	1	0.97651	98.6437
GOTERM_BP_FAT	GO:0009583~detection of light stimulus	3	0.323974	0.290952	GNAT1, PDE6D, CABP4	503	29	13588	2.79454	1	0.986328	99.7254
GOTERM_BP_FAT	GO:0009582~detection of abiotic stimulus	4	0.431965	0.301481	GNAT1, ATP2B2, PDE6D, CABP4	503	52	13588	2.07799	1	0.987664	99.7876
GOTERM_BP_FAT	GO:0009581~detection of external stimulus	4	0.431965	0.382932	GNAT1, ATP2B2, PDE6D, CABP4	503	60	13588	1.80093	1	0.993655	99.9747
GOTERM_BP_FAT	GO:0051606~detection of stimulus	5	0.539957	0.426728	GNAT1, ATP2B2, PDE6D, TAS2R137, CABP4	503	90	13588	1.50077	1	0.994848	99.9928
GOTERM_BP_FAT	GO:0009416~response to light stimulus	4	0.431965	0.70724	GNAT1, PDE6D, MAT2A, CABP4	503	98	13588	1.10261	1	0.999211	100
Annotation Cluster 76	Enrichment Score: 0.43698495297648904
Category	Term	Count	%	PValue	Genes	List Total	Pop Hits	Pop Total	Fold Enrichment	Bonferroni	Benjamini	FDR
GOTERM_BP_FAT	GO:0019318~hexose metabolic process	9	0.971922	0.287394	PRKAG3, PPP1CA, TNF, PYGM, ENO2, GALE, GNMT, GM7129, GAPDH, FUCA1	503	169	13588	1.43861	1	0.98622	99.7008
GOTERM_BP_FAT	GO:0005996~monosaccharide metabolic process	9	0.971922	0.409846	PRKAG3, PPP1CA, TNF, PYGM, ENO2, GALE, GNMT, GM7129, GAPDH, FUCA1	503	191	13588	1.27291	1	0.994451	99.9882
GOTERM_BP_FAT	GO:0006006~glucose metabolic process	7	0.75594	0.414904	PRKAG3, PPP1CA, TNF, PYGM, ENO2, GNMT, GM7129, GAPDH	503	140	13588	1.3507	1	0.994627	99.9898
Annotation Cluster 77	Enrichment Score: 0.42807753501232554
Category	Term	Count	%	PValue	Genes	List Total	Pop Hits	Pop Total	Fold Enrichment	Bonferroni	Benjamini	FDR
INTERPRO	IPR004088:K Homology, type 1	3	0.323974	0.320953	SF1, MEX3D, FXR2	661	31	17763	2.60061	1	0.999505	99.7951
INTERPRO	IPR018111:K Homology, type 1, subgroup	3	0.323974	0.348384	SF1, MEX3D, FXR2	661	33	17763	2.44299	1	0.999561	99.8941
SMART	SM00322:KH	3	0.323974	0.405241	SF1, MEX3D, FXR2	325	39	9131	2.16118	1	0.989092	99.8515
INTERPRO	IPR004087:K Homology	3	0.323974	0.428033	SF1, MEX3D, FXR2	661	39	17763	2.06715	1	0.999781	99.9868
Annotation Cluster 78	Enrichment Score: 0.42090405507694806
Category	Term	Count	%	PValue	Genes	List Total	Pop Hits	Pop Total	Fold Enrichment	Bonferroni	Benjamini	FDR
GOTERM_BP_FAT	GO:0030326~embryonic limb morphogenesis	6	0.647948	0.288578	HOXA13, HOXA11, HOXA10, HOXA9, WNT9A, FGF4	503	97	13588	1.67096	1	0.986129	99.7092
GOTERM_BP_FAT	GO:0035113~embryonic appendage morphogenesis	6	0.647948	0.288578	HOXA13, HOXA11, HOXA10, HOXA9, WNT9A, FGF4	503	97	13588	1.67096	1	0.986129	99.7092
GOTERM_BP_FAT	GO:0035107~appendage morphogenesis	6	0.647948	0.420682	HOXA13, HOXA11, HOXA10, HOXA9, WNT9A, FGF4	503	115	13588	1.40942	1	0.994993	99.9914
GOTERM_BP_FAT	GO:0035108~limb morphogenesis	6	0.647948	0.420682	HOXA13, HOXA11, HOXA10, HOXA9, WNT9A, FGF4	503	115	13588	1.40942	1	0.994993	99.9914
GOTERM_BP_FAT	GO:0060173~limb development	6	0.647948	0.449854	HOXA13, HOXA11, HOXA10, HOXA9, WNT9A, FGF4	503	119	13588	1.36205	1	0.995243	99.9965
GOTERM_BP_FAT	GO:0048736~appendage development	6	0.647948	0.449854	HOXA13, HOXA11, HOXA10, HOXA9, WNT9A, FGF4	503	119	13588	1.36205	1	0.995243	99.9965
Annotation Cluster 79	Enrichment Score: 0.41627667259700896
Category	Term	Count	%	PValue	Genes	List Total	Pop Hits	Pop Total	Fold Enrichment	Bonferroni	Benjamini	FDR
INTERPRO	IPR018108:Mitochondrial substrate/solute carrier	4	0.431965	0.304527	SLC25A20, SLC25A33, MTCH1, SLC25A42	661	52	17763	2.06715	1	0.999391	99.6997
UP_SEQ_FEATURE	repeat:Solcar 2	4	0.431965	0.31616	SLC25A20, SLC25A33, MTCH1, SLC25A42	674	47	16021	2.02298	1	1	99.8274
UP_SEQ_FEATURE	repeat:Solcar 1	4	0.431965	0.31616	SLC25A20, SLC25A33, MTCH1, SLC25A42	674	47	16021	2.02298	1	1	99.8274
PIR_SUPERFAMILY	PIRSF002458:ADP,ATP carrier protein	3	0.323974	0.342063	SLC25A20, SLC25A33, SLC25A42	340	29	8136	2.47546	1	0.999995	99.6966
INTERPRO	IPR001993:Mitochondrial substrate carrier	3	0.323974	0.548183	SLC25A20, SLC25A33, SLC25A42	661	49	17763	1.64528	1	0.999946	99.9997
UP_SEQ_FEATURE	repeat:Solcar 3	3	0.323974	0.557018	SLC25A20, SLC25A33, SLC25A42	674	44	16021	1.62068	1	1	99.9999
Annotation Cluster 80	Enrichment Score: 0.4144835364231691
Category	Term	Count	%	PValue	Genes	List Total	Pop Hits	Pop Total	Fold Enrichment	Bonferroni	Benjamini	FDR
GOTERM_BP_FAT	GO:0009166~nucleotide catabolic process	3	0.323974	0.318524	ENTPD2, ADA, NT5C	503	31	13588	2.61425	1	0.989198	99.8609
GOTERM_BP_FAT	GO:0034655~nucleobase, nucleoside, nucleotide and nucleic acid catabolic process	3	0.323974	0.386078	ENTPD2, ADA, NT5C	503	36	13588	2.25116	1	0.99348	99.9768
GOTERM_BP_FAT	GO:0034656~nucleobase, nucleoside and nucleotide catabolic process	3	0.323974	0.386078	ENTPD2, ADA, NT5C	503	36	13588	2.25116	1	0.99348	99.9768
GOTERM_BP_FAT	GO:0044270~nitrogen compound catabolic process	3	0.323974	0.462994	ENTPD2, ADA, NT5C	503	42	13588	1.92957	1	0.995662	99.9977
Annotation Cluster 81	Enrichment Score: 0.4039470821942175
Category	Term	Count	%	PValue	Genes	List Total	Pop Hits	Pop Total	Fold Enrichment	Bonferroni	Benjamini	FDR
INTERPRO	IPR017986:WD40 repeat, region	12	1.2959	0.228996	PRPF19, CORO1B, FZR1, WDR18, FBXW5, MED16, WRAP53, WDR6, SEC13, CORO7, LRWD1, WDR34	661	228	17763	1.41436	1	0.998508	98.4381
INTERPRO	IPR019781:WD40 repeat, subgroup	12	1.2959	0.259008	PRPF19, CORO1B, FZR1, WDR18, FBXW5, MED16, WRAP53, WDR6, SEC13, CORO7, LRWD1, WDR34	661	235	17763	1.37223	1	0.999108	99.1723
SMART	SM00320:WD40	12	1.2959	0.319613	PRPF19, CORO1B, FZR1, WDR18, FBXW5, MED16, WRAP53, WDR6, SEC13, CORO7, LRWD1, WDR34	325	259	9131	1.30172	1	0.982641	99.1988
INTERPRO	IPR015943:WD40/YVTN repeat-like	14	1.51188	0.350828	FZR1, WDR6, SELENBP1, CORO7, PRPF19, CORO1B, WDR18, FBXW5, MED16, SEMA3F, WRAP53, SEC13, LRWD1, WDR34	661	305	17763	1.23351	1	0.999535	99.9002
INTERPRO	IPR019775:WD40 repeat, conserved site	12	1.2959	0.363522	PRPF19, CORO1B, FZR1, WDR18, FBXW5, MED16, WRAP53, WDR6, SEC13, CORO7, LRWD1, WDR34	661	258	17763	1.2499	1	0.999579	99.9273
INTERPRO	IPR001680:WD40 repeat	12	1.2959	0.368871	PRPF19, CORO1B, FZR1, WDR18, FBXW5, MED16, WRAP53, WDR6, SEC13, CORO7, LRWD1, WDR34	661	259	17763	1.24508	1	0.999589	99.9364
INTERPRO	IPR019782:WD40 repeat 2	10	1.07991	0.400616	PRPF19, CORO1B, FZR1, WDR18, FBXW5, MED16, WDR6, SEC13, CORO7, LRWD1	661	214	17763	1.25574	1	0.999716	99.9722
SP_PIR_KEYWORDS	wd repeat	12	1.2959	0.412273	PRPF19, CORO1B, FZR1, WDR18, FBXW5, MED16, WRAP53, WDR6, SEC13, CORO7, LRWD1, WDR34	675	263	17854	1.20686	1	0.927564	99.9405
UP_SEQ_FEATURE	repeat:WD 5	10	1.07991	0.476723	PRPF19, CORO1B, FZR1, WDR18, MED16, WRAP53, SEC13, CORO7, LRWD1, WDR34	674	202	16021	1.17673	1	1	99.998
UP_SEQ_FEATURE	repeat:WD 3	11	1.1879	0.505081	PRPF19, CORO1B, FZR1, WDR18, FBXW5, MED16, WRAP53, SEC13, CORO7, LRWD1, WDR34	674	231	16021	1.13191	1	1	99.9992
UP_SEQ_FEATURE	repeat:WD 2	11	1.1879	0.527018	PRPF19, CORO1B, FZR1, WDR18, FBXW5, MED16, WRAP53, SEC13, CORO7, LRWD1, WDR34	674	235	16021	1.11264	1	1	99.9996
UP_SEQ_FEATURE	repeat:WD 1	11	1.1879	0.527018	PRPF19, CORO1B, FZR1, WDR18, FBXW5, MED16, WRAP53, SEC13, CORO7, LRWD1, WDR34	674	235	16021	1.11264	1	1	99.9996
UP_SEQ_FEATURE	repeat:WD 4	10	1.07991	0.569157	PRPF19, CORO1B, FZR1, WDR18, MED16, WRAP53, SEC13, CORO7, LRWD1, WDR34	674	218	16021	1.09037	1	1	99.9999
Annotation Cluster 82	Enrichment Score: 0.3960479872618339
Category	Term	Count	%	PValue	Genes	List Total	Pop Hits	Pop Total	Fold Enrichment	Bonferroni	Benjamini	FDR
SP_PIR_KEYWORDS	chloride channel	4	0.431965	0.292232	BEST2, TTYH3, CLIC3, CLIC1	675	50	17854	2.11603	1	0.876227	99.2011
GOTERM_CC_FAT	GO:0034707~chloride channel complex	4	0.431965	0.29327	BEST2, TTYH3, CLIC3, CLIC1	474	50	12504	2.11038	1	0.815876	99.1342
GOTERM_MF_FAT	GO:0005254~chloride channel activity	4	0.431965	0.4153	BEST2, TTYH3, CLIC3, CLIC1	486	64	13288	1.70885	1	0.988055	99.9656
GOTERM_MF_FAT	GO:0031404~chloride ion binding	4	0.431965	0.454146	BEST2, TTYH3, CLIC3, CLIC1	486	68	13288	1.60833	1	0.9923	99.9876
GOTERM_MF_FAT	GO:0005253~anion channel activity	4	0.431965	0.463694	BEST2, TTYH3, CLIC3, CLIC1	486	69	13288	1.58502	1	0.992881	99.9905
GOTERM_MF_FAT	GO:0043168~anion binding	4	0.431965	0.473167	BEST2, TTYH3, CLIC3, CLIC1	486	70	13288	1.56238	1	0.992103	99.9927
SP_PIR_KEYWORDS	chloride	4	0.431965	0.476283	BEST2, TTYH3, CLIC3, CLIC1	675	68	17854	1.5559	1	0.94731	99.9881
Annotation Cluster 83	Enrichment Score: 0.38088566281192315
Category	Term	Count	%	PValue	Genes	List Total	Pop Hits	Pop Total	Fold Enrichment	Bonferroni	Benjamini	FDR
GOTERM_BP_FAT	GO:0009612~response to mechanical stimulus	4	0.431965	0.173592	ATP2B2, TNF, LST1, LTA	503	39	13588	2.77066	1	0.968578	96.201
GOTERM_BP_FAT	GO:0050804~regulation of synaptic transmission	5	0.539957	0.507934	ATP2B2, RAB3A, TNF, LST1, LTA	503	100	13588	1.3507	1	0.996946	99.9995
GOTERM_BP_FAT	GO:0051969~regulation of transmission of nerve impulse	5	0.539957	0.561584	ATP2B2, RAB3A, TNF, LST1, LTA	503	107	13588	1.26233	1	0.997906	99.9999
GOTERM_BP_FAT	GO:0031644~regulation of neurological system process	5	0.539957	0.60493	ATP2B2, RAB3A, TNF, LST1, LTA	503	113	13588	1.19531	1	0.998316	100
Annotation Cluster 84	Enrichment Score: 0.3724805250833699
Category	Term	Count	%	PValue	Genes	List Total	Pop Hits	Pop Total	Fold Enrichment	Bonferroni	Benjamini	FDR
SP_PIR_KEYWORDS	transcription regulation	64	6.91145	0.276618	E2F2, CDX1, JDP2, CDX2, PHF20, CBFA2T3, MED20, GATA1, MED29, PRMT5, ACTR5, PQBP1, ZFP687, MYB, SOX10, BRF1, SF1, MBD3, PADI4, PROX2, NPTXR, PTRF, BTG2, MED16, ZGLP1, PAF1, CUX1, DPF2, HOXA13, SETD1B, HOXA11, KEAP1, CIC, HOXA2, HOXA3, HOXA4, REL, HEXIM2, HOXA5, HOXA6, HOXA10, TEF, ZFP410, HOXA9, TCF3, ZFP526, HNRNPAB, SETDB1, TBX6, ESRRA, NACC1, TAF8, KLF16, ARID3A, ZFP574, HDAC1, PHB2, PNRC2, TCE…	675	1546	17854	1.09497	1	0.871156	98.9163
GOTERM_BP_FAT	GO:0006350~transcription	69	7.4514	0.384982	E2F2, JDP2, CDX2, PHF20, CBFA2T3, GM13015, MED20, GATA1, MED29, PRMT5, ACTR5, PQBP1, ZFP687, MYB, SOX10, BRF1, MTPAP, SF1, MBD3, PADI4, PROX2, NPTXR, PTRF, BTG2, MED16, 0610009B22RIK, ZGLP1, PAF1, CUX1, DPF2, HOXA13, POLR2J, HOXA11, SETD1B, KEAP1, CIC, HOXA2, HOXA3, HOXA4, REL, HEXIM2, HOXA5, HOXA6, HOXA10, TEF, ZFP410, NPM3, HOXA9, TCF3, ZFP526, HNRNPAB, SETDB1, TBX6, ESRRA, NACC1, POLR3H, TAF8,…	503	1772	13588	1.0519	1	0.993533	99.9761
SP_PIR_KEYWORDS	Transcription	68	7.34341	0.522603	E2F2, JDP2, CDX2, PHF20, CBFA2T3, GM13015, MED20, GATA1, MED29, PRMT5, ACTR5, PQBP1, ZFP687, MYB, SOX10, BRF1, MTPAP, SF1, MBD3, PADI4, PROX2, NPTXR, PTRF, BTG2, MED16, 0610009B22RIK, ZGLP1, PAF1, CUX1, DPF2, HOXA13, POLR2J, HOXA11, SETD1B, KEAP1, CIC, HOXA2, HOXA3, HOXA4, REL, HEXIM2, HOXA5, HOXA6, HOXA10, TEF, ZFP410, HOXA9, TCF3, ZFP526, HNRNPAB, SETDB1, TBX6, ESRRA, NACC1, POLR3H, TAF8, KLF16…	675	1769	17854	1.01675	1	0.957242	99.9967
GOTERM_BP_FAT	GO:0045449~regulation of transcription	82	8.85529	0.581548	E2F2, CDX1, JDP2, CDX2, PHF20, PRDX2, CBFA2T3, GM13015, MED20, GATA1, S1PR1, MED29, ACTR5, PRMT5, PQBP1, SOX15, TIGD3, ZFP687, MYB, SOX10, WNT10B, BRF1, PKIG, SF1, MBD3, PADI4, PROX2, NPTXR, PTRF, BTG2, MED16, 0610009B22RIK, ZGLP1, PAF1, CUX1, KDM6B, DPF2, TNF, HOXA13, NFKBID, HOXA11, SETD1B, ABCA2, KEAP1, CIC, LIN28A, HOXA2, HOXA3, ATN1, HEXIM2, HOXA4, REL, HOXA5, HOXA6, HOXA10, TEF, ZFP410, HOX…	503	2227	13588	0.994675	1	0.998122	100
Annotation Cluster 85	Enrichment Score: 0.37087033453420126
Category	Term	Count	%	PValue	Genes	List Total	Pop Hits	Pop Total	Fold Enrichment	Bonferroni	Benjamini	FDR
GOTERM_BP_FAT	GO:0030324~lung development	6	0.647948	0.391255	RAB3A, PPP1CA, HOXA5, ID1, CUX1, ADA	503	111	13588	1.46021	1	0.993698	99.9799
GOTERM_BP_FAT	GO:0030323~respiratory tube development	6	0.647948	0.405991	RAB3A, PPP1CA, HOXA5, ID1, CUX1, ADA	503	113	13588	1.43437	1	0.994384	99.9868
GOTERM_BP_FAT	GO:0060541~respiratory system development	6	0.647948	0.48575	RAB3A, PPP1CA, HOXA5, ID1, CUX1, ADA	503	124	13588	1.30712	1	0.996281	99.9989
Annotation Cluster 86	Enrichment Score: 0.36616718752491084
Category	Term	Count	%	PValue	Genes	List Total	Pop Hits	Pop Total	Fold Enrichment	Bonferroni	Benjamini	FDR
GOTERM_BP_FAT	GO:0032446~protein modification by small protein conjugation	5	0.539957	0.334086	PRPF19, SUMO2, NOSIP, VHL, FTSJD2	503	79	13588	1.70974	1	0.990793	99.9064
GOTERM_BP_FAT	GO:0016567~protein ubiquitination	4	0.431965	0.442665	PRPF19, NOSIP, VHL, FTSJD2	503	66	13588	1.63721	1	0.995152	99.9956
GOTERM_BP_FAT	GO:0070647~protein modification by small protein conjugation or removal	5	0.539957	0.53897	PRPF19, SUMO2, NOSIP, VHL, FTSJD2	503	104	13588	1.29875	1	0.997517	99.9998
Annotation Cluster 87	Enrichment Score: 0.3654651752450656
Category	Term	Count	%	PValue	Genes	List Total	Pop Hits	Pop Total	Fold Enrichment	Bonferroni	Benjamini	FDR
GOTERM_BP_FAT	GO:0060485~mesenchyme development	4	0.431965	0.281142	FGF15, HOXA5, SEMA3F, HNRNPAB	503	50	13588	2.16111	1	0.985827	99.6524
GOTERM_BP_FAT	GO:0014031~mesenchymal cell development	3	0.323974	0.522588	FGF15, SEMA3F, HNRNPAB	503	47	13588	1.72429	1	0.997236	99.9997
GOTERM_BP_FAT	GO:0048762~mesenchymal cell differentiation	3	0.323974	0.545154	FGF15, SEMA3F, HNRNPAB	503	49	13588	1.65391	1	0.997598	99.9999
Annotation Cluster 88	Enrichment Score: 0.36358827854160936
Category	Term	Count	%	PValue	Genes	List Total	Pop Hits	Pop Total	Fold Enrichment	Bonferroni	Benjamini	FDR
GOTERM_BP_FAT	GO:0034613~cellular protein localization	13	1.40389	0.421033	SEC24A, AP1M2, TIMM17B, CLTC, STX1B, ATG4D, MORC3, COPB1, TOMM20, KPNA6, AP3D1, PEX13, TNPO2	503	299	13588	1.17452	1	0.99489	99.9915
GOTERM_BP_FAT	GO:0070727~cellular macromolecule localization	13	1.40389	0.435685	SEC24A, AP1M2, TIMM17B, CLTC, STX1B, ATG4D, MORC3, COPB1, TOMM20, KPNA6, AP3D1, PEX13, TNPO2	503	301	13588	1.16671	1	0.995081	99.9945
GOTERM_BP_FAT	GO:0006886~intracellular protein transport	12	1.2959	0.44233	AP1M2, SEC24A, ATG4D, COPB1, TIMM17B, TOMM20, AP3D1, KPNA6, PEX13, TNPO2, CLTC, STX1B	503	276	13588	1.17452	1	0.995246	99.9955
Annotation Cluster 89	Enrichment Score: 0.35239574303762106
Category	Term	Count	%	PValue	Genes	List Total	Pop Hits	Pop Total	Fold Enrichment	Bonferroni	Benjamini	FDR
SMART	SM00181:EGF	10	1.07991	0.299829	HYAL1, SELP, MEGF8, HYAL2, HYAL3, CRELD2, NRXN2, SUSD1, MATN1, NCAN	325	203	9131	1.38401	1	0.980943	98.8524
INTERPRO	IPR006210:EGF-like	10	1.07991	0.342276	HYAL1, SELP, MEGF8, HYAL2, HYAL3, CRELD2, NRXN2, SUSD1, MATN1, NCAN	661	203	17763	1.32379	1	0.999598	99.877
SP_PIR_KEYWORDS	egf-like domain	10	1.07991	0.463754	HYAL1, SELP, MEGF8, HYAL2, HYAL3, CRELD2, NRXN2, SUSD1, MATN1, NCAN	675	222	17854	1.19146	1	0.945028	99.9835
INTERPRO	IPR013032:EGF-like region, conserved site	10	1.07991	0.818238	HYAL1, SELP, MEGF8, HYAL2, HYAL3, CRELD2, SUSD1, MATN1, ABCA2, NCAN	661	310	17763	0.866868	1	1	100
Annotation Cluster 90	Enrichment Score: 0.35238243131705094
Category	Term	Count	%	PValue	Genes	List Total	Pop Hits	Pop Total	Fold Enrichment	Bonferroni	Benjamini	FDR
GOTERM_BP_FAT	GO:0030335~positive regulation of cell migration	3	0.323974	0.399256	SELP, IRS2, S1PR1	503	37	13588	2.19032	1	0.994191	99.984
GOTERM_BP_FAT	GO:0051272~positive regulation of cell motion	3	0.323974	0.450557	SELP, IRS2, S1PR1	503	41	13588	1.97663	1	0.995181	99.9965
GOTERM_BP_FAT	GO:0040017~positive regulation of locomotion	3	0.323974	0.487361	SELP, IRS2, S1PR1	503	44	13588	1.84186	1	0.99629	99.9989
Annotation Cluster 91	Enrichment Score: 0.34038921828316354
Category	Term	Count	%	PValue	Genes	List Total	Pop Hits	Pop Total	Fold Enrichment	Bonferroni	Benjamini	FDR
INTERPRO	IPR017907:Zinc finger, RING-type, conserved site	12	1.2959	0.345225	TRIM38, 4933422H20RIK, RNF114, CGRRF1, RAPSN, FTSJD2, MEX3D, TRIM25, RNF181, RNF34, DCST1, PEX10	661	254	17763	1.26959	1	0.999578	99.8855
SMART	SM00184:RING	12	1.2959	0.444636	DPF2, TRIM38, 4933422H20RIK, RNF114, CGRRF1, RAPSN, FTSJD2, MEX3D, TRIM25, RNF181, RNF34, PEX10	325	286	9131	1.17883	1	0.987177	99.9371
INTERPRO	IPR001841:Zinc finger, RING-type	12	1.2959	0.497185	DPF2, TRIM38, 4933422H20RIK, RNF114, CGRRF1, RAPSN, FTSJD2, MEX3D, TRIM25, RNF181, RNF34, PEX10	661	286	17763	1.12754	1	0.999939	99.9983
INTERPRO	IPR018957:Zinc finger, C3HC4 RING-type	9	0.971922	0.569925	TRIM38, 4933422H20RIK, RNF114, RAPSN, FTSJD2, MEX3D, TRIM25, RNF181, PEX10	661	219	17763	1.10437	1	0.999967	99.9999
Annotation Cluster 92	Enrichment Score: 0.33737040466268897
Category	Term	Count	%	PValue	Genes	List Total	Pop Hits	Pop Total	Fold Enrichment	Bonferroni	Benjamini	FDR
INTERPRO	IPR013069:BTB/POZ	7	0.75594	0.340287	NACC1, KLHL36, BTBD2, BTBD6, ZBTB5, KEAP1, KLHL11	661	128	17763	1.46961	1	0.999628	99.8709
SMART	SM00225:BTB	8	0.863931	0.457281	NACC1, KLHL36, KCND1, BTBD2, BTBD6, ZBTB5, KEAP1, KLHL11	325	180	9131	1.24868	1	0.987291	99.9529
INTERPRO	IPR011333:BTB/POZ fold	8	0.863931	0.505396	NACC1, KLHL36, KCND1, BTBD2, BTBD6, ZBTB5, KEAP1, KLHL11	661	180	17763	1.19435	1	0.999938	99.9987
INTERPRO	IPR000210:BTB/POZ-like	8	0.863931	0.505396	NACC1, KLHL36, KCND1, BTBD2, BTBD6, ZBTB5, KEAP1, KLHL11	661	180	17763	1.19435	1	0.999938	99.9987
UP_SEQ_FEATURE	domain:BTB	6	0.647948	0.517434	NACC1, KLHL36, BTBD6, ZBTB5, KEAP1, KLHL11	674	113	16021	1.26213	1	1	99.9995
Annotation Cluster 93	Enrichment Score: 0.33659334793013795
Category	Term	Count	%	PValue	Genes	List Total	Pop Hits	Pop Total	Fold Enrichment	Bonferroni	Benjamini	FDR
SMART	SM00164:TBC	3	0.323974	0.392641	TBC1D10C, EVI5, TBC1D22B	325	38	9131	2.21806	1	0.989252	99.8069
INTERPRO	IPR000195:RabGAP/TBC	3	0.323974	0.415092	TBC1D10C, EVI5, TBC1D22B	661	38	17763	2.12155	1	0.999756	99.9812
GOTERM_BP_FAT	GO:0032483~regulation of Rab protein signal transduction	3	0.323974	0.425205	TBC1D10C, EVI5, TBC1D22B	503	39	13588	2.07799	1	0.99498	99.9925
GOTERM_BP_FAT	GO:0032313~regulation of Rab GTPase activity	3	0.323974	0.425205	TBC1D10C, EVI5, TBC1D22B	503	39	13588	2.07799	1	0.99498	99.9925
GOTERM_MF_FAT	GO:0005097~Rab GTPase activator activity	3	0.323974	0.468893	TBC1D10C, EVI5, TBC1D22B	486	43	13288	1.90755	1	0.992081	99.9917
GOTERM_MF_FAT	GO:0005099~Ras GTPase activator activity	3	0.323974	0.69188	TBC1D10C, EVI5, TBC1D22B	486	65	13288	1.26192	1	0.99818	100
Annotation Cluster 94	Enrichment Score: 0.3300783447211068
Category	Term	Count	%	PValue	Genes	List Total	Pop Hits	Pop Total	Fold Enrichment	Bonferroni	Benjamini	FDR
SMART	SM00325:RhoGEF	4	0.431965	0.40738	FGD2, PLEKHG6, PREX1, FGD3	325	65	9131	1.72895	1	0.987222	99.8581
UP_SEQ_FEATURE	domain:DH	4	0.431965	0.419932	FGD2, PLEKHG6, PREX1, FGD3	674	56	16021	1.69786	1	1	99.989
INTERPRO	IPR000219:Dbl homology (DH) domain	4	0.431965	0.436464	FGD2, PLEKHG6, PREX1, FGD3	661	65	17763	1.65372	1	0.999803	99.9896
GOTERM_MF_FAT	GO:0005089~Rho guanyl-nucleotide exchange factor activity	4	0.431965	0.482564	FGD2, PLEKHG6, PREX1, FGD3	486	71	13288	1.54037	1	0.992251	99.9944
GOTERM_BP_FAT	GO:0035023~regulation of Rho protein signal transduction	4	0.431965	0.620764	FGD2, PLEKHG6, PREX1, FGD3	503	86	13588	1.25646	1	0.998407	100
Annotation Cluster 95	Enrichment Score: 0.3268521428475569
Category	Term	Count	%	PValue	Genes	List Total	Pop Hits	Pop Total	Fold Enrichment	Bonferroni	Benjamini	FDR
GOTERM_BP_FAT	GO:0046651~lymphocyte proliferation	3	0.323974	0.462994	PRDX2, ITGAD, IMPDH2	503	42	13588	1.92957	1	0.995662	99.9977
GOTERM_BP_FAT	GO:0070661~leukocyte proliferation	3	0.323974	0.475263	PRDX2, ITGAD, IMPDH2	503	43	13588	1.88469	1	0.996182	99.9984
GOTERM_BP_FAT	GO:0032943~mononuclear cell proliferation	3	0.323974	0.475263	PRDX2, ITGAD, IMPDH2	503	43	13588	1.88469	1	0.996182	99.9984
Annotation Cluster 96	Enrichment Score: 0.32373607442881874
Category	Term	Count	%	PValue	Genes	List Total	Pop Hits	Pop Total	Fold Enrichment	Bonferroni	Benjamini	FDR
GOTERM_BP_FAT	GO:0046578~regulation of Ras protein signal transduction	10	1.07991	0.226866	FGD2, TBC1D10C, S1PR1, EVI5, PLEKHG6, PREX1, ASAP3, TBC1D22B, FGD3, ADAP1	503	181	13588	1.49248	1	0.978084	98.7886
GOTERM_MF_FAT	GO:0005083~small GTPase regulator activity	11	1.1879	0.30116	FGD2, TBC1D10C, EVI5, WBSCR16, MADD, PLEKHG6, PREX1, ASAP3, TBC1D22B, FGD3, ADAP1	486	223	13288	1.34869	1	0.976355	99.5128
GOTERM_BP_FAT	GO:0051056~regulation of small GTPase mediated signal transduction	10	1.07991	0.475701	FGD2, TBC1D10C, S1PR1, EVI5, PLEKHG6, PREX1, ASAP3, TBC1D22B, FGD3, ADAP1	503	228	13588	1.18482	1	0.996115	99.9985
GOTERM_MF_FAT	GO:0030695~GTPase regulator activity	11	1.1879	0.85389	FGD2, TBC1D10C, EVI5, WBSCR16, MADD, PLEKHG6, PREX1, ASAP3, TBC1D22B, FGD3, ADAP1	486	361	13288	0.833122	1	0.999726	100
GOTERM_MF_FAT	GO:0060589~nucleoside-triphosphatase regulator activity	11	1.1879	0.866994	FGD2, TBC1D10C, EVI5, WBSCR16, MADD, PLEKHG6, PREX1, ASAP3, TBC1D22B, FGD3, ADAP1	486	367	13288	0.819502	1	0.999806	100
Annotation Cluster 97	Enrichment Score: 0.31845028842701767
Category	Term	Count	%	PValue	Genes	List Total	Pop Hits	Pop Total	Fold Enrichment	Bonferroni	Benjamini	FDR
GOTERM_BP_FAT	GO:0008213~protein amino acid alkylation	3	0.323974	0.475263	PRMT1, BTG2, PRMT5	503	43	13588	1.88469	1	0.996182	99.9984
GOTERM_BP_FAT	GO:0006479~protein amino acid methylation	3	0.323974	0.475263	PRMT1, BTG2, PRMT5	503	43	13588	1.88469	1	0.996182	99.9984
GOTERM_BP_FAT	GO:0043414~biopolymer methylation	4	0.431965	0.49066	PRMT1, BTG2, PRMT5, GM9887	503	71	13588	1.52191	1	0.9964	99.9991
Annotation Cluster 98	Enrichment Score: 0.2982248058156526
Category	Term	Count	%	PValue	Genes	List Total	Pop Hits	Pop Total	Fold Enrichment	Bonferroni	Benjamini	FDR
INTERPRO	IPR003879:Butyrophylin-like	4	0.431965	0.325049	TRIM38, 4933422H20RIK, TRIM14, TRIM25	661	54	17763	1.99059	1	0.999496	99.814
SMART	SM00589:PRY	3	0.323974	0.417714	TRIM38, TRIM14, TRIM25	325	40	9131	2.10715	1	0.986784	99.8862
INTERPRO	IPR006574:SPRY-associated	3	0.323974	0.440821	TRIM38, TRIM14, TRIM25	661	40	17763	2.01547	1	0.999803	99.9908
SMART	SM00449:SPRY	3	0.323974	0.477964	TRIM38, TRIM14, TRIM25	325	45	9131	1.87303	1	0.986878	99.971
INTERPRO	IPR018355:SPla/RYanodine receptor subgroup	3	0.323974	0.502269	TRIM38, TRIM14, TRIM25	661	45	17763	1.79153	1	0.99994	99.9986
INTERPRO	IPR003877:SPla/RYanodine receptor SPRY	4	0.431965	0.540315	TRIM38, 4933422H20RIK, TRIM14, TRIM25	661	76	17763	1.41436	1	0.999952	99.9996
INTERPRO	IPR001870:B302 (SPRY)-like	4	0.431965	0.575267	TRIM38, 4933422H20RIK, TRIM14, TRIM25	661	80	17763	1.34365	1	0.999965	99.9999
SMART	SM00336:BBOX	3	0.323974	0.6688	TRIM38, 4933422H20RIK, TRIM14	325	64	9131	1.31697	1	0.996541	99.9999
INTERPRO	IPR000315:Zinc finger, B-box	3	0.323974	0.693017	TRIM38, 4933422H20RIK, TRIM14	661	64	17763	1.25967	1	0.999995	100
Annotation Cluster 99	Enrichment Score: 0.2960528744396244
Category	Term	Count	%	PValue	Genes	List Total	Pop Hits	Pop Total	Fold Enrichment	Bonferroni	Benjamini	FDR
SMART	SM00013:LRRNT	5	0.539957	0.421144	LINGO4, RTN4RL1, OMG, LRRC26, LRFN3	325	93	9131	1.5105	1	0.985085	99.8943
INTERPRO	IPR000372:Leucine-rich repeat, cysteine-rich flanking region, N-terminal	5	0.539957	0.455843	LINGO4, RTN4RL1, OMG, LRRC26, LRFN3	661	93	17763	1.44478	1	0.999834	99.9941
SMART	SM00369:LRR_TYP	6	0.647948	0.485215	LINGO4, RTN4RL1, LRWD1, OMG, LRRC26, LRFN3	325	129	9131	1.30676	1	0.986211	99.9757
INTERPRO	IPR003591:Leucine-rich repeat, typical subtype	6	0.647948	0.525738	LINGO4, RTN4RL1, LRWD1, OMG, LRRC26, LRFN3	661	129	17763	1.2499	1	0.999943	99.9993
SMART	SM00082:LRRCT	4	0.431965	0.569269	LINGO4, RTN4RL1, LRRC26, LRFN3	325	83	9131	1.35399	1	0.990714	99.9974
INTERPRO	IPR000483:Cysteine-rich flanking region, C-terminal	4	0.431965	0.600366	LINGO4, RTN4RL1, LRRC26, LRFN3	661	83	17763	1.29508	1	0.999976	100
Annotation Cluster 100	Enrichment Score: 0.2910422882805138
Category	Term	Count	%	PValue	Genes	List Total	Pop Hits	Pop Total	Fold Enrichment	Bonferroni	Benjamini	FDR
GOTERM_BP_FAT	GO:0007187~G-protein signaling, coupled to cyclic nucleotide second messenger	4	0.431965	0.382932	GNAT1, S1PR1, S1PR4, CACNA1D	503	60	13588	1.80093	1	0.993655	99.9747
GOTERM_BP_FAT	GO:0019935~cyclic-nucleotide-mediated signaling	4	0.431965	0.442665	GNAT1, S1PR1, S1PR4, CACNA1D	503	66	13588	1.63721	1	0.995152	99.9956
GOTERM_BP_FAT	GO:0007188~G-protein signaling, coupled to cAMP nucleotide second messenger	3	0.323974	0.608291	S1PR1, S1PR4, CACNA1D	503	55	13588	1.47349	1	0.998302	100
GOTERM_BP_FAT	GO:0019933~cAMP-mediated signaling	3	0.323974	0.664543	S1PR1, S1PR4, CACNA1D	503	61	13588	1.32855	1	0.998976	100
Annotation Cluster 101	Enrichment Score: 0.285649559376932
Category	Term	Count	%	PValue	Genes	List Total	Pop Hits	Pop Total	Fold Enrichment	Bonferroni	Benjamini	FDR
SMART	SM00408:IGc2	8	0.863931	0.497453	HAPLN4, LINGO4, ICAM5, SEMA3F, NPHS1, MYBPC3, KIRREL2, LRFN3	325	187	9131	1.20194	1	0.986437	99.982
INTERPRO	IPR013098:Immunoglobulin I-set	6	0.647948	0.511833	LINGO4, ICAM5, NPHS1, MYBPC3, KIRREL2, LRFN3	661	127	17763	1.26959	1	0.999934	99.999
INTERPRO	IPR003598:Immunoglobulin subtype 2	8	0.863931	0.545973	HAPLN4, LINGO4, ICAM5, SEMA3F, NPHS1, MYBPC3, KIRREL2, LRFN3	661	187	17763	1.14964	1	0.999949	99.9997
Annotation Cluster 102	Enrichment Score: 0.2847215121037259
Category	Term	Count	%	PValue	Genes	List Total	Pop Hits	Pop Total	Fold Enrichment	Bonferroni	Benjamini	FDR
GOTERM_BP_FAT	GO:0043039~tRNA aminoacylation	3	0.323974	0.511027	TARS2, POLG2, AARS2	503	46	13588	1.76178	1	0.996882	99.9995
GOTERM_BP_FAT	GO:0043038~amino acid activation	3	0.323974	0.511027	TARS2, POLG2, AARS2	503	46	13588	1.76178	1	0.996882	99.9995
GOTERM_BP_FAT	GO:0006418~tRNA aminoacylation for protein translation	3	0.323974	0.511027	TARS2, POLG2, AARS2	503	46	13588	1.76178	1	0.996882	99.9995
GOTERM_MF_FAT	GO:0016876~ligase activity, forming aminoacyl-tRNA and related compounds	3	0.323974	0.527367	TARS2, POLG2, AARS2	486	48	13288	1.70885	1	0.994279	99.9985
GOTERM_MF_FAT	GO:0016875~ligase activity, forming carbon-oxygen bonds	3	0.323974	0.527367	TARS2, POLG2, AARS2	486	48	13288	1.70885	1	0.994279	99.9985
GOTERM_MF_FAT	GO:0004812~aminoacyl-tRNA ligase activity	3	0.323974	0.527367	TARS2, POLG2, AARS2	486	48	13288	1.70885	1	0.994279	99.9985
Annotation Cluster 103	Enrichment Score: 0.2775501525721182
Category	Term	Count	%	PValue	Genes	List Total	Pop Hits	Pop Total	Fold Enrichment	Bonferroni	Benjamini	FDR
GOTERM_BP_FAT	GO:0032868~response to insulin stimulus	4	0.431965	0.372815	IRS2, INPP5K, AKT2, PIK3R2	503	59	13588	1.83145	1	0.992863	99.9665
GOTERM_BP_FAT	GO:0032869~cellular response to insulin stimulus	3	0.323974	0.475263	IRS2, AKT2, PIK3R2	503	43	13588	1.88469	1	0.996182	99.9984
GOTERM_BP_FAT	GO:0032870~cellular response to hormone stimulus	3	0.323974	0.637271	IRS2, AKT2, PIK3R2	503	58	13588	1.39727	1	0.998614	100
GOTERM_BP_FAT	GO:0043434~response to peptide hormone stimulus	4	0.431965	0.687143	IRS2, INPP5K, AKT2, PIK3R2	503	95	13588	1.13743	1	0.999056	100
Annotation Cluster 104	Enrichment Score: 0.27689938351583626
Category	Term	Count	%	PValue	Genes	List Total	Pop Hits	Pop Total	Fold Enrichment	Bonferroni	Benjamini	FDR
INTERPRO	IPR019748:FERM central domain	3	0.323974	0.502269	EZR, FRMD8, FERMT3	661	45	17763	1.79153	1	0.99994	99.9986
INTERPRO	IPR019747:FERM conserved site	3	0.323974	0.514027	EZR, FRMD8, FERMT3	661	46	17763	1.75258	1	0.99993	99.999
SMART	SM00295:B41	3	0.323974	0.523343	EZR, FRMD8, FERMT3	325	49	9131	1.72013	1	0.988787	99.9907
INTERPRO	IPR019749:Band 4.1 domain	3	0.323974	0.548183	EZR, FRMD8, FERMT3	661	49	17763	1.64528	1	0.999946	99.9997
UP_SEQ_FEATURE	domain:FERM	3	0.323974	0.557018	EZR, FRMD8, FERMT3	674	44	16021	1.62068	1	1	99.9999
Annotation Cluster 105	Enrichment Score: 0.2756427583856867
Category	Term	Count	%	PValue	Genes	List Total	Pop Hits	Pop Total	Fold Enrichment	Bonferroni	Benjamini	FDR
SMART	SM00233:PH	11	1.1879	0.463151	FGD2, IRS2, PLEKHM1, PLEKHG6, FERMT3, PREX1, ASAP3, GRB7, FGD3, AKT2, ADAP1	325	261	9131	1.1841	1	0.986294	99.9589
INTERPRO	IPR001849:Pleckstrin homology	11	1.1879	0.505891	FGD2, IRS2, PLEKHM1, PLEKHG6, FERMT3, PREX1, ASAP3, GRB7, FGD3, AKT2, ADAP1	661	261	17763	1.13258	1	0.999931	99.9987
INTERPRO	IPR011993:Pleckstrin homology-type	11	1.1879	0.635759	FGD2, IRS2, EZR, PLEKHM1, FERMT3, PREX1, ASAP3, GRB7, FGD3, AKT2, ADAP1	661	289	17763	1.02284	1	0.999989	100
Annotation Cluster 106	Enrichment Score: 0.2607647844317294
Category	Term	Count	%	PValue	Genes	List Total	Pop Hits	Pop Total	Fold Enrichment	Bonferroni	Benjamini	FDR
SP_PIR_KEYWORDS	voltage-gated channel	7	0.75594	0.401284	KCNAB3, CLIC3, KCND1, CLIC1, KCNIP2, CACNA1D, KCNK4	675	135	17854	1.3715	1	0.925496	99.9229
GOTERM_MF_FAT	GO:0022832~voltage-gated channel activity	7	0.75594	0.641397	KCNAB3, CLIC3, KCND1, CLIC1, KCNIP2, CACNA1D, KCNK4	486	179	13288	1.06922	1	0.997545	100
GOTERM_MF_FAT	GO:0005244~voltage-gated ion channel activity	7	0.75594	0.641397	KCNAB3, CLIC3, KCND1, CLIC1, KCNIP2, CACNA1D, KCNK4	486	179	13288	1.06922	1	0.997545	100
Annotation Cluster 107	Enrichment Score: 0.26070275879226784
Category	Term	Count	%	PValue	Genes	List Total	Pop Hits	Pop Total	Fold Enrichment	Bonferroni	Benjamini	FDR
GOTERM_BP_FAT	GO:0046328~regulation of JNK cascade	3	0.323974	0.499284	TNF, CDC42SE1, AKT2	503	45	13588	1.80093	1	0.996722	99.9993
GOTERM_BP_FAT	GO:0070302~regulation of stress-activated protein kinase signaling pathway	3	0.323974	0.511027	TNF, CDC42SE1, AKT2	503	46	13588	1.76178	1	0.996882	99.9995
GOTERM_BP_FAT	GO:0080135~regulation of cellular response to stress	4	0.431965	0.527551	TNF, FTSJD2, CDC42SE1, AKT2	503	75	13588	1.44074	1	0.997331	99.9997
GOTERM_BP_FAT	GO:0043408~regulation of MAPKKK cascade	4	0.431965	0.673182	TNF, ID1, CDC42SE1, AKT2	503	93	13588	1.16189	1	0.999028	100
Annotation Cluster 108	Enrichment Score: 0.23877651889567234
Category	Term	Count	%	PValue	Genes	List Total	Pop Hits	Pop Total	Fold Enrichment	Bonferroni	Benjamini	FDR
GOTERM_BP_FAT	GO:0050670~regulation of lymphocyte proliferation	4	0.431965	0.571499	LST1, ERBB2, TCF3, ADA	503	80	13588	1.3507	1	0.998104	100
GOTERM_BP_FAT	GO:0032944~regulation of mononuclear cell proliferation	4	0.431965	0.571499	LST1, ERBB2, TCF3, ADA	503	80	13588	1.3507	1	0.998104	100
GOTERM_BP_FAT	GO:0070663~regulation of leukocyte proliferation	4	0.431965	0.588354	LST1, ERBB2, TCF3, ADA	503	82	13588	1.31775	1	0.998252	100
Annotation Cluster 109	Enrichment Score: 0.23704016772176703
Category	Term	Count	%	PValue	Genes	List Total	Pop Hits	Pop Total	Fold Enrichment	Bonferroni	Benjamini	FDR
GOTERM_BP_FAT	GO:0043065~positive regulation of apoptosis	10	1.07991	0.56972	SIVA1, BNIPL, TNF, LST1, NFKBID, HOXA13, ADAMTSL4, ENDOG, MTCH1, LTA	503	248	13588	1.08927	1	0.998091	99.9999
GOTERM_BP_FAT	GO:0043068~positive regulation of programmed cell death	10	1.07991	0.579462	SIVA1, BNIPL, TNF, LST1, NFKBID, HOXA13, ADAMTSL4, ENDOG, MTCH1, LTA	503	250	13588	1.08056	1	0.998185	100
GOTERM_BP_FAT	GO:0010942~positive regulation of cell death	10	1.07991	0.589105	SIVA1, BNIPL, TNF, LST1, NFKBID, HOXA13, ADAMTSL4, ENDOG, MTCH1, LTA	503	252	13588	1.07198	1	0.998234	100
Annotation Cluster 110	Enrichment Score: 0.23130208847779188
Category	Term	Count	%	PValue	Genes	List Total	Pop Hits	Pop Total	Fold Enrichment	Bonferroni	Benjamini	FDR
GOTERM_BP_FAT	GO:0010324~membrane invagination	8	0.863931	0.54579	RAB3A, ICAM5, ELANE, DENND1A, CDC42SE1, SCARB1, UNC13A, APLP1	503	188	13588	1.14953	1	0.99751	99.9999
GOTERM_BP_FAT	GO:0006897~endocytosis	8	0.863931	0.54579	RAB3A, ICAM5, ELANE, DENND1A, CDC42SE1, SCARB1, UNC13A, APLP1	503	188	13588	1.14953	1	0.99751	99.9999
GOTERM_BP_FAT	GO:0016044~membrane organization	10	1.07991	0.67927	RAB3A, ICAM5, ELANE, DENND1A, SUN2, CDC42SE1, SCARB1, UNC13A, ATP8B3, APLP1	503	272	13588	0.993159	1	0.998971	100
Annotation Cluster 111	Enrichment Score: 0.22027805006405018
Category	Term	Count	%	PValue	Genes	List Total	Pop Hits	Pop Total	Fold Enrichment	Bonferroni	Benjamini	FDR
GOTERM_BP_FAT	GO:0051101~regulation of DNA binding	4	0.431965	0.518466	TNF, NFKBID, PRDX2, GM7308	503	74	13588	1.46021	1	0.997178	99.9996
GOTERM_BP_FAT	GO:0051090~regulation of transcription factor activity	3	0.323974	0.64655	TNF, NFKBID, PRDX2	503	59	13588	1.37359	1	0.998748	100
GOTERM_BP_FAT	GO:0051098~regulation of binding	4	0.431965	0.651394	TNF, NFKBID, PRDX2, GM7308	503	90	13588	1.20062	1	0.998829	100
Annotation Cluster 112	Enrichment Score: 0.2193888728752903
Category	Term	Count	%	PValue	Genes	List Total	Pop Hits	Pop Total	Fold Enrichment	Bonferroni	Benjamini	FDR
GOTERM_BP_FAT	GO:0006887~exocytosis	6	0.647948	0.383876	RAB3A, EXOC6, TXLNA, TAC4, YKT6, UNC13A	503	110	13588	1.47349	1	0.993585	99.9753
GOTERM_BP_FAT	GO:0032940~secretion by cell	7	0.75594	0.688968	RAB3A, NRXN2, EXOC6, TXLNA, TAC4, YKT6, UNC13A	503	186	13588	1.01665	1	0.999028	100
GOTERM_BP_FAT	GO:0046903~secretion	7	0.75594	0.830698	RAB3A, NRXN2, EXOC6, TXLNA, TAC4, YKT6, UNC13A	503	221	13588	0.855644	1	0.999861	100
Annotation Cluster 113	Enrichment Score: 0.21897722466985226
Category	Term	Count	%	PValue	Genes	List Total	Pop Hits	Pop Total	Fold Enrichment	Bonferroni	Benjamini	FDR
SMART	SM00133:S_TK_X	3	0.323974	0.566003	MAST3, PKN3, AKT2	325	53	9131	1.5903	1	0.991518	99.9971
INTERPRO	IPR000961:AGC-kinase, C-terminal	3	0.323974	0.591044	MAST3, PKN3, AKT2	661	53	17763	1.52111	1	0.999972	99.9999
UP_SEQ_FEATURE	domain:AGC-kinase C-terminal	3	0.323974	0.658613	MAST3, PKN3, AKT2	674	53	16021	1.34547	1	1	100
Annotation Cluster 114	Enrichment Score: 0.21793528318421257
Category	Term	Count	%	PValue	Genes	List Total	Pop Hits	Pop Total	Fold Enrichment	Bonferroni	Benjamini	FDR
GOTERM_BP_FAT	GO:0006928~cell motion	14	1.51188	0.602074	SELP, HOXA2, HIST1H1T, TNF, FGF15, EFNB3, VHL, ERBB2, SEMA3F, ELANE, CELF3, SCARB1, CABP4, PEX13	503	367	13588	1.0305	1	0.998308	100
GOTERM_BP_FAT	GO:0048870~cell motility	11	1.1879	0.607117	SELP, HIST1H1T, TNF, FGF15, VHL, SEMA3F, ELANE, CELF3, SCARB1, PEX13, CABP4	503	284	13588	1.04631	1	0.998305	100
GOTERM_BP_FAT	GO:0051674~localization of cell	11	1.1879	0.607117	SELP, HIST1H1T, TNF, FGF15, VHL, SEMA3F, ELANE, CELF3, SCARB1, PEX13, CABP4	503	284	13588	1.04631	1	0.998305	100
Annotation Cluster 115	Enrichment Score: 0.21306144430441148
Category	Term	Count	%	PValue	Genes	List Total	Pop Hits	Pop Total	Fold Enrichment	Bonferroni	Benjamini	FDR
GOTERM_BP_FAT	GO:0016054~organic acid catabolic process	4	0.431965	0.57998	BCKDK, PEX13, DDAH2, HPD	503	81	13588	1.33402	1	0.998158	100
GOTERM_BP_FAT	GO:0046395~carboxylic acid catabolic process	4	0.431965	0.57998	BCKDK, PEX13, DDAH2, HPD	503	81	13588	1.33402	1	0.998158	100
GOTERM_BP_FAT	GO:0009063~cellular amino acid catabolic process	3	0.323974	0.598247	BCKDK, DDAH2, HPD	503	54	13588	1.50077	1	0.998232	100
GOTERM_BP_FAT	GO:0009310~amine catabolic process	3	0.323974	0.698308	BCKDK, DDAH2, HPD	503	65	13588	1.2468	1	0.999135	100
Annotation Cluster 116	Enrichment Score: 0.21057694014052294
Category	Term	Count	%	PValue	Genes	List Total	Pop Hits	Pop Total	Fold Enrichment	Bonferroni	Benjamini	FDR
GOTERM_MF_FAT	GO:0070279~vitamin B6 binding	3	0.323974	0.591564	AGXT2L2, PYGM, SRR	486	54	13288	1.51898	1	0.996749	99.9998
GOTERM_MF_FAT	GO:0030170~pyridoxal phosphate binding	3	0.323974	0.591564	AGXT2L2, PYGM, SRR	486	54	13288	1.51898	1	0.996749	99.9998
SP_PIR_KEYWORDS	pyridoxal phosphate	3	0.323974	0.667215	AGXT2L2, PYGM, SRR	675	60	17854	1.32252	1	0.97782	100
Annotation Cluster 117	Enrichment Score: 0.20344419733275357
Category	Term	Count	%	PValue	Genes	List Total	Pop Hits	Pop Total	Fold Enrichment	Bonferroni	Benjamini	FDR
GOTERM_BP_FAT	GO:0048754~branching morphogenesis of a tube	5	0.539957	0.45154	PPP1CA, PGF, HOXA5, HOXA11, PHB2	503	93	13588	1.45236	1	0.995141	99.9966
GOTERM_BP_FAT	GO:0001763~morphogenesis of a branching structure	6	0.647948	0.492833	PPP1CA, HOXA13, PGF, HOXA5, HOXA11, PHB2	503	125	13588	1.29667	1	0.996442	99.9991
GOTERM_BP_FAT	GO:0060562~epithelial tube morphogenesis	4	0.431965	0.782972	PGF, HOXA5, HOXA11, PHB2	503	111	13588	0.973474	1	0.999707	100
GOTERM_BP_FAT	GO:0035239~tube morphogenesis	5	0.539957	0.881211	PPP1CA, PGF, HOXA5, HOXA11, PHB2	503	171	13588	0.789881	1	0.999946	100
Annotation Cluster 118	Enrichment Score: 0.19816741201971214
Category	Term	Count	%	PValue	Genes	List Total	Pop Hits	Pop Total	Fold Enrichment	Bonferroni	Benjamini	FDR
SP_PIR_KEYWORDS	ionic channel	13	1.40389	0.46874	ORAI1, KCNAB3, FXYD4, KCND1, CLIC1, KCNIP2, KCNK4, BEST2, TTYH3, CLIC3, KCNN1, SCNN1A, CACNA1D	675	301	17854	1.14237	1	0.945576	99.9855
GOTERM_MF_FAT	GO:0005216~ion channel activity	13	1.40389	0.625596	ORAI1, KCNAB3, FXYD4, KCND1, CLIC1, KCNIP2, KCNK4, BEST2, TTYH3, CLIC3, KCNN1, SCNN1A, CACNA1D	486	349	13288	1.01845	1	0.997322	100
GOTERM_MF_FAT	GO:0022838~substrate specific channel activity	13	1.40389	0.667734	ORAI1, KCNAB3, FXYD4, KCND1, CLIC1, KCNIP2, KCNK4, BEST2, TTYH3, CLIC3, KCNN1, SCNN1A, CACNA1D	486	360	13288	0.987334	1	0.997788	100
GOTERM_MF_FAT	GO:0022803~passive transmembrane transporter activity	13	1.40389	0.685979	ORAI1, KCNAB3, FXYD4, KCND1, CLIC1, KCNIP2, KCNK4, BEST2, TTYH3, CLIC3, KCNN1, SCNN1A, CACNA1D	486	365	13288	0.973809	1	0.998191	100
GOTERM_MF_FAT	GO:0015267~channel activity	13	1.40389	0.685979	ORAI1, KCNAB3, FXYD4, KCND1, CLIC1, KCNIP2, KCNK4, BEST2, TTYH3, CLIC3, KCNN1, SCNN1A, CACNA1D	486	365	13288	0.973809	1	0.998191	100
GOTERM_MF_FAT	GO:0022836~gated channel activity	10	1.07991	0.702334	ORAI1, KCNAB3, KCNN1, CLIC3, KCND1, CLIC1, KCNIP2, CACNA1D, SCNN1A, KCNK4	486	281	13288	0.973009	1	0.998125	100
Annotation Cluster 119	Enrichment Score: 0.1914482465604874
Category	Term	Count	%	PValue	Genes	List Total	Pop Hits	Pop Total	Fold Enrichment	Bonferroni	Benjamini	FDR
PIR_SUPERFAMILY	PIRSF001135:trypsin	5	0.539957	0.314451	ELANE, PRSS41, PRSS32, CFD, PRSS37	340	68	8136	1.75952	1	0.999994	99.4639
GOTERM_MF_FAT	GO:0008236~serine-type peptidase activity	8	0.863931	0.659582	ELANE, PRSS41, PRSS32, PRSS33, CFD, DPP7, NSF, PRSS37	486	212	13288	1.03176	1	0.997728	100
GOTERM_MF_FAT	GO:0017171~serine hydrolase activity	8	0.863931	0.664392	ELANE, PRSS41, PRSS32, PRSS33, CFD, DPP7, NSF, PRSS37	486	213	13288	1.02691	1	0.997784	100
INTERPRO	IPR018114:Peptidase S1/S6, chymotrypsin/Hap, active site	6	0.647948	0.665088	ELANE, PRSS41, PRSS32, PRSS33, CFD, PRSS37	661	151	17763	1.0678	1	0.999993	100
SMART	SM00020:Tryp_SPc	6	0.647948	0.670748	ELANE, PRSS41, PRSS32, PRSS33, CFD, PRSS37	325	159	9131	1.0602	1	0.996131	99.9999
UP_SEQ_FEATURE	domain:Peptidase S1	5	0.539957	0.691031	ELANE, PRSS41, PRSS33, CFD, PRSS37	674	111	16021	1.07072	1	1	100
GOTERM_MF_FAT	GO:0004252~serine-type endopeptidase activity	7	0.75594	0.69254	ELANE, PRSS41, PRSS32, PRSS33, CFD, NSF, PRSS37	486	189	13288	1.01265	1	0.998102	100
INTERPRO	IPR001254:Peptidase S1 and S6, chymotrypsin/Hap	6	0.647948	0.708571	ELANE, PRSS41, PRSS32, PRSS33, CFD, PRSS37	661	159	17763	1.01407	1	0.999996	100
SP_PIR_KEYWORDS	Serine protease	6	0.647948	0.746248	ELANE, PRSS41, PRSS32, PRSS33, CFD, DPP7	675	164	17854	0.967696	1	0.98559	100
INTERPRO	IPR001314:Peptidase S1A, chymotrypsin	5	0.539957	0.78275	ELANE, PRSS41, PRSS32, PRSS33, CFD	661	143	17763	0.939613	1	1	100
Annotation Cluster 120	Enrichment Score: 0.18904913778995766
Category	Term	Count	%	PValue	Genes	List Total	Pop Hits	Pop Total	Fold Enrichment	Bonferroni	Benjamini	FDR
GOTERM_CC_FAT	GO:0005626~insoluble fraction	20	2.15983	0.623155	GNAT1, SELP, AIFM1, GM13213, CORO7, CLIC1, GM13015, GM11362, STX1B, APLP1, SLC17A7, ATP2B2, PLCB3, INPP5K, PTRF, SCARB1, TAPBPL, VAMP1, SCNN1A, ATP8B3	474	528	12504	0.999233	1	0.968573	99.9998
GOTERM_CC_FAT	GO:0005624~membrane fraction	19	2.05184	0.654178	GNAT1, SELP, AIFM1, GM13213, CORO7, CLIC1, GM13015, GM11362, STX1B, APLP1, SLC17A7, ATP2B2, INPP5K, PTRF, SCARB1, VAMP1, TAPBPL, SCNN1A, ATP8B3	474	510	12504	0.982775	1	0.975031	100
GOTERM_CC_FAT	GO:0000267~cell fraction	22	2.37581	0.664601	GNAT1, SELP, AIFM1, PKIG, GM13213, CORO7, CLIC1, GM13015, GM11362, STX1B, APLP1, SLC17A7, ATP2B2, PLCB3, INPP5K, PTRF, ID1, SCARB1, TAPBPL, VAMP1, SCNN1A, ATP8B3	474	596	12504	0.973749	1	0.976699	100
Annotation Cluster 121	Enrichment Score: 0.18303783709644603
Category	Term	Count	%	PValue	Genes	List Total	Pop Hits	Pop Total	Fold Enrichment	Bonferroni	Benjamini	FDR
GOTERM_BP_FAT	GO:0051173~positive regulation of nitrogen compound metabolic process	20	2.15983	0.574343	HSP90AB1, SOX10, CDX1, WNT10B, ESRRA, BRF1, TNF, HOXA13, TAF8, DDX5, HOXA2, S1PR1, REL, TEF, FTSJD2, SOX15, PHF5A, KLF2, TCF3, HNRNPAB	503	526	13588	1.02715	1	0.998063	100
GOTERM_BP_FAT	GO:0045941~positive regulation of transcription	18	1.94384	0.589346	SOX10, CDX1, WNT10B, ESRRA, BRF1, TNF, HOXA13, TAF8, DDX5, HOXA2, S1PR1, REL, TEF, SOX15, PHF5A, KLF2, TCF3, HNRNPAB	503	475	13588	1.02369	1	0.998201	100
GOTERM_BP_FAT	GO:0045935~positive regulation of nucleobase, nucleoside, nucleotide and nucleic acid metabolic process	19	2.05184	0.614004	SOX10, CDX1, WNT10B, ESRRA, BRF1, TNF, HOXA13, TAF8, DDX5, HOXA2, S1PR1, REL, TEF, FTSJD2, SOX15, PHF5A, KLF2, TCF3, HNRNPAB	503	510	13588	1.0064	1	0.998358	100
GOTERM_BP_FAT	GO:0010628~positive regulation of gene expression	18	1.94384	0.634152	SOX10, CDX1, WNT10B, ESRRA, BRF1, TNF, HOXA13, TAF8, DDX5, HOXA2, S1PR1, REL, TEF, SOX15, PHF5A, KLF2, TCF3, HNRNPAB	503	488	13588	0.996415	1	0.998628	100
GOTERM_BP_FAT	GO:0031328~positive regulation of cellular biosynthetic process	20	2.15983	0.658777	HSP90AB1, SOX10, CDX1, WNT10B, ESRRA, BRF1, TNF, HOXA13, TAF8, DDX5, LIN28A, HOXA2, S1PR1, REL, TEF, SOX15, PHF5A, KLF2, TCF3, HNRNPAB	503	552	13588	0.978765	1	0.998884	100
GOTERM_BP_FAT	GO:0009891~positive regulation of biosynthetic process	20	2.15983	0.673999	HSP90AB1, SOX10, CDX1, WNT10B, ESRRA, BRF1, TNF, HOXA13, TAF8, DDX5, LIN28A, HOXA2, S1PR1, REL, TEF, SOX15, PHF5A, KLF2, TCF3, HNRNPAB	503	557	13588	0.969979	1	0.998979	100
GOTERM_BP_FAT	GO:0010557~positive regulation of macromolecule biosynthetic process	19	2.05184	0.678211	SOX10, CDX1, WNT10B, ESRRA, BRF1, TNF, HOXA13, TAF8, DDX5, LIN28A, HOXA2, S1PR1, REL, TEF, SOX15, PHF5A, KLF2, TCF3, HNRNPAB	503	530	13588	0.968423	1	0.999015	100
GOTERM_BP_FAT	GO:0045893~positive regulation of transcription, DNA-dependent	15	1.61987	0.678551	SOX10, CDX1, WNT10B, ESRRA, TNF, HOXA13, TAF8, HOXA2, S1PR1, REL, TEF, SOX15, PHF5A, TCF3, HNRNPAB	503	416	13588	0.974059	1	0.999	100
GOTERM_BP_FAT	GO:0051254~positive regulation of RNA metabolic process	15	1.61987	0.68875	SOX10, CDX1, WNT10B, ESRRA, TNF, HOXA13, TAF8, HOXA2, S1PR1, REL, TEF, SOX15, PHF5A, TCF3, HNRNPAB	503	419	13588	0.967085	1	0.999065	100
GOTERM_BP_FAT	GO:0010604~positive regulation of macromolecule metabolic process	21	2.26782	0.796726	SOX10, CDX1, WNT10B, ESRRA, BRF1, TNF, HOXA13, TAF8, DDX5, LIN28A, IL34, HOXA2, S1PR1, REL, TEF, FTSJD2, SOX15, PHF5A, KLF2, TCF3, HNRNPAB	503	633	13588	0.896196	1	0.999758	100
Annotation Cluster 122	Enrichment Score: 0.17944290949559433
Category	Term	Count	%	PValue	Genes	List Total	Pop Hits	Pop Total	Fold Enrichment	Bonferroni	Benjamini	FDR
UP_SEQ_FEATURE	domain:RRM 3	3	0.323974	0.557018	HNRNPF, CELF3, ELAVL3	674	44	16021	1.62068	1	1	99.9999
UP_SEQ_FEATURE	domain:RRM 2	4	0.431965	0.720943	HNRNPF, CELF3, ELAVL3, HNRNPAB	674	88	16021	1.08046	1	1	100
UP_SEQ_FEATURE	domain:RRM 1	4	0.431965	0.720943	HNRNPF, CELF3, ELAVL3, HNRNPAB	674	88	16021	1.08046	1	1	100
Annotation Cluster 123	Enrichment Score: 0.1720509969027764
Category	Term	Count	%	PValue	Genes	List Total	Pop Hits	Pop Total	Fold Enrichment	Bonferroni	Benjamini	FDR
INTERPRO	IPR019787:Zinc finger, PHD-finger	4	0.431965	0.583742	DPF2, PYGO2, PHF20, MLL2	661	81	17763	1.32706	1	0.999969	99.9999
SMART	SM00249:PHD	4	0.431965	0.631956	DPF2, PYGO2, PHF20, MLL2	325	91	9131	1.23496	1	0.995497	99.9996
INTERPRO	IPR001965:Zinc finger, PHD-type	4	0.431965	0.662382	DPF2, PYGO2, PHF20, MLL2	661	91	17763	1.18123	1	0.999993	100
INTERPRO	IPR019786:Zinc finger, PHD-type, conserved site	3	0.323974	0.839034	DPF2, PYGO2, PHF20	661	87	17763	0.926652	1	1	100
Annotation Cluster 124	Enrichment Score: 0.1690077300990583
Category	Term	Count	%	PValue	Genes	List Total	Pop Hits	Pop Total	Fold Enrichment	Bonferroni	Benjamini	FDR
GOTERM_BP_FAT	GO:0016310~phosphorylation	27	2.91577	0.571976	ATP5D, GM5436, ATP5E, BCKDK, STK11, ERBB2, GM12463, PRDX2, GM10039, MAP3K6, ADCK2, UQCR11, PKN3, MORC3, MOS, ATP5H, AKT2, MADD, PI4KB, RPS6KL1, WEE2, MAST3, PLK5, 1700028N14RIK, PLK3, HIPK4, GM2962	503	718	13588	1.01584	1	0.998075	100
GOTERM_BP_FAT	GO:0006793~phosphorus metabolic process	30	3.23974	0.737563	ATP5D, GM5436, ATP5E, IMPA2, BCKDK, STK11, ERBB2, GM12463, PRDX2, DUSP12, GM10039, MAP3K6, UQCR11, ADCK2, PKN3, MORC3, MOS, ATP5H, AKT2, MADD, PI4KB, RPS6KL1, WEE2, MAST3, PLK5, 1700028N14RIK, PPP1CA, PLK3, HIPK4, GM2962	503	866	13588	0.935817	1	0.999466	100
GOTERM_BP_FAT	GO:0006796~phosphate metabolic process	30	3.23974	0.737563	ATP5D, GM5436, ATP5E, IMPA2, BCKDK, STK11, ERBB2, GM12463, PRDX2, DUSP12, GM10039, MAP3K6, UQCR11, ADCK2, PKN3, MORC3, MOS, ATP5H, AKT2, MADD, PI4KB, RPS6KL1, WEE2, MAST3, PLK5, 1700028N14RIK, PPP1CA, PLK3, HIPK4, GM2962	503	866	13588	0.935817	1	0.999466	100
Annotation Cluster 125	Enrichment Score: 0.16416319418647118
Category	Term	Count	%	PValue	Genes	List Total	Pop Hits	Pop Total	Fold Enrichment	Bonferroni	Benjamini	FDR
GOTERM_BP_FAT	GO:0030183~B cell differentiation	3	0.323974	0.511027	CLCF1, TCF3, ADA	503	46	13588	1.76178	1	0.996882	99.9995
GOTERM_BP_FAT	GO:0042113~B cell activation	3	0.323974	0.789017	CLCF1, TCF3, ADA	503	78	13588	1.039	1	0.999719	100
GOTERM_BP_FAT	GO:0030098~lymphocyte differentiation	4	0.431965	0.797957	CLCF1, FLT3L, TCF3, ADA	503	114	13588	0.947857	1	0.99976	100
Annotation Cluster 126	Enrichment Score: 0.16186234784160844
Category	Term	Count	%	PValue	Genes	List Total	Pop Hits	Pop Total	Fold Enrichment	Bonferroni	Benjamini	FDR
GOTERM_BP_FAT	GO:0007584~response to nutrient	4	0.431965	0.536541	LY6G6F, CYP11A1, CLIC1, DDAH2	503	76	13588	1.42179	1	0.997475	99.9998
GOTERM_BP_FAT	GO:0006986~response to unfolded protein	3	0.323974	0.598247	LY6G6F, CLIC1, DDAH2	503	54	13588	1.50077	1	0.998232	100
GOTERM_BP_FAT	GO:0031667~response to nutrient levels	4	0.431965	0.802757	LY6G6F, CYP11A1, CLIC1, DDAH2	503	115	13588	0.939614	1	0.999779	100
GOTERM_BP_FAT	GO:0009991~response to extracellular stimulus	4	0.431965	0.873944	LY6G6F, CYP11A1, CLIC1, DDAH2	503	133	13588	0.812449	1	0.999937	100
Annotation Cluster 127	Enrichment Score: 0.15688554138548
Category	Term	Count	%	PValue	Genes	List Total	Pop Hits	Pop Total	Fold Enrichment	Bonferroni	Benjamini	FDR
GOTERM_MF_FAT	GO:0005319~lipid transporter activity	3	0.323974	0.480933	STARD5, NOLC1, ATP8B3	486	44	13288	1.8642	1	0.992512	99.9941
GOTERM_BP_FAT	GO:0006869~lipid transport	4	0.431965	0.821006	STARD5, NOLC1, SCARB1, ATP8B3	503	119	13588	0.908031	1	0.999843	100
GOTERM_BP_FAT	GO:0010876~lipid localization	4	0.431965	0.856865	STARD5, NOLC1, SCARB1, ATP8B3	503	128	13588	0.844185	1	0.99991	100
Annotation Cluster 128	Enrichment Score: 0.15103056854173394
Category	Term	Count	%	PValue	Genes	List Total	Pop Hits	Pop Total	Fold Enrichment	Bonferroni	Benjamini	FDR
GOTERM_MF_FAT	GO:0032559~adenyl ribonucleotide binding	52	5.61555	0.654506	HSP90AB1, BCKDK, TARS2, TTLL8, FIGNL1, PEX6, PMVK, TTLL13, KIF2C, MAP3K6, ATP2B2, ADCK2, PKN3, ACTR5, MOS, POLG2, ATP8B3, NSF, AKT2, MTPAP, PI4KB, CARNS1, WEE2, PANK4, MAST3, 1700028N14RIK, DDX39, UBE2K, HIPK4, FLAD1, AARS2, STK11, ERBB2, GM12463, ABCA2, DNAHC12, HSPA1B, HSPA1L, MORC3, SRR, NAT10, KIF3B, MYO1C, MAT2A, ACLY, DDX5, APRT, RPS6KL1, PLK5, PLK3, PSMC3, CHTF18, ASNA1	486	1460	13288	0.973809	1	0.997787	100
GOTERM_MF_FAT	GO:0005524~ATP binding	51	5.50756	0.676119	HSP90AB1, BCKDK, TARS2, TTLL8, FIGNL1, PEX6, PMVK, TTLL13, KIF2C, MAP3K6, ATP2B2, ADCK2, PKN3, ACTR5, MOS, POLG2, ATP8B3, NSF, AKT2, MTPAP, PI4KB, CARNS1, WEE2, PANK4, MAST3, 1700028N14RIK, DDX39, UBE2K, HIPK4, FLAD1, AARS2, STK11, ERBB2, GM12463, ABCA2, HSPA1B, DNAHC12, HSPA1L, MORC3, SRR, NAT10, KIF3B, MYO1C, MAT2A, ACLY, DDX5, RPS6KL1, PLK5, PLK3, PSMC3, CHTF18, ASNA1	486	1443	13288	0.966334	1	0.997972	100
[truncated: 253 more rows]

## Sheet: OnlyGAGenes
0610009B22Rik
0610009E02Rik
0610030E20Rik
0610039K10Rik
1110007C09Rik
1110028F11Rik
1110038B12Rik
1200007C13Rik
1600002K03Rik
1700016P03Rik
1700019O17Rik
1700023F06Rik
1700028N14Rik
1700055N04Rik
1700064E03Rik
1810058N05Rik
2010013B24Rik
2210404O07Rik
2210408F21Rik
2310036O22Rik
2310044K18Rik
2310045N01Rik
2700086A05Rik
2900008C10Rik
[truncated: 1,397 more rows]
