# Supplementary material for: Common integration sites of published datasets identified using a graph-based framework
Source: Comput Struct Biotechnol J. 2015 Nov 29;14:87–90. doi: 10.1016/j.csbj.2015.11.004 (PMC4874583; doi:10.1016/j.csbj.2015.11.004)
Supplement: Supplementary file 1 — Table 1 — Identified CIS and their statistics using the GBF method on the RTCGD dataset (only CIS of order ≥ 4). Table 2 — Gene atmosphere of the identified CIS using the GBF method on the RTCGD dataset. For each gene the transcription start site (TSS) is reported. Table 3 — Functional analysis using DAVID. Two gene lists analyzed: the genes found both with GBF and SWM on the RTCGD dataset, and the genes found only with GBF. Table 4 — CIS found on HIV dataset (see [1]) only CIS of order ≥ 10. [file mmc1.zip › csb00107-mmc1/Table4 - CisHIV_V1.xlsx]

## Sheet: CIShiv
Chromosome	Position	Dimension	Order
1	1260973	152202	36
1	1734227	312990	35
1	6877830	76251	14
1	10354284	92161	16
1	10576571	160230	16
1	11280617	134662	13
1	12431659	63590	10
1	14071227	66847	10
1	16217582	86486	17
1	16672833	222500	15
1	19504325	145804	34
1	21296229	380985	35
1	22398255	53016	11
1	23398235	126770	14
1	23630839	74717	16
1	23903229	98291	11
1	25790882	63032	12
1	26569443	64042	10
1	27060218	195501	29
1	28375884	99443	23
1	28785088	171265	15
1	31472551	75600	22
1	32377731	105347	25
1	32647545	310292	50
1	33297104	24255	11
1	35841889	255932	15
1	36442102	121231	19
1	39727303	122974	18
1	42738708	128418	20
1	44186076	132298	12
1	45395798	67564	10
1	46137769	221236	17
1	46312021	114309	10
1	46544254	83406	14
1	47123487	73712	12
1	51314624	113148	10
1	52743528	68540	11
1	52964655	122849	12
1	55649780	71457	10
1	63014541	108412	12
1	70762560	104041	14
1	89255543	132005	12
1	91372759	48702	11
1	93611709	113572	14
1	101528231	297693	32
1	108447068	160099	24
1	110138367	47498	12
1	111703408	94800	15
1	114963794	107403	12
1	149888162	124329	10
1	150075445	60227	14
1	150364435	161634	19
1	151035709	191453	12
1	151240187	167023	11
1	151398081	31029	12
1	151637557	74537	11
1	153847327	250921	28
1	154201859	42953	14
1	154577557	80945	13
1	155398888	367362	57
1	155746582	173235	24
1	155891496	157597	35
1	156253297	153840	26
1	158381388	473267	83
1	160290097	107337	15
1	160540825	205572	23
1	167986068	147223	12
1	179995511	135524	16
1	184686689	52861	10
1	186318966	80461	10
1	193055056	166865	10
1	197092469	99239	16
1	198942043	143366	11
1	199117318	195251	12
1	211485140	46034	12
1	225717336	102366	11
1	227370291	198514	20
1	228420590	84054	21
1	228648962	98518	12
1	229456882	59187	13
1	229676627	201833	23
1	230337398	185038	16
1	232691796	197324	16
1	235394506	164260	17
1	247055957	98261	11
2	7015431	177682	17
2	8922467	87537	10
2	10042819	33522	11
2	15671988	126449	11
2	24504089	85783	14
2	26031610	93314	13
2	27437477	109490	12
2	27602055	153594	23
2	27843768	91594	19
2	28355925	78993	10
2	29047217	136775	14
2	54132807	72366	10
2	55576217	168982	10
2	60267995	177465	12
2	61568184	174486	16
2	64143683	191012	11
2	74256918	141992	13
2	74386350	72002	13
2	83136817	194143	10
2	86372072	130613	10
2	97008182	100978	11
2	99270599	156077	29
2	99988996	152755	16
2	111424156	78918	10
2	128087310	76612	11
2	128260303	94519	14
2	128357875	48647	15
2	128518712	180357	30
2	128877667	98493	14
2	136363116	192976	17
2	136719253	196353	17
2	143967435	214025	13
2	153543116	42415	10
2	162236694	83351	12
2	165985119	110856	13
2	166788313	67846	12
2	174789429	50102	11
2	175980413	80551	10
2	177169388	39025	10
2	182245281	195995	20
2	184024788	92988	13
2	187513339	70738	12
2	197068864	126668	16
2	201831630	82350	10
2	213986152	391418	44
2	219356209	126105	17
2	230697995	129260	10
2	231960637	66062	10
2	233616514	120243	14
2	238912252	126346	14
2	242283334	188235	35
2	242600150	138003	12
3	4887398	23090	11
3	9465315	91269	17
3	15790204	153492	15
3	17443681	292168	29
3	18037187	176494	19
3	18408762	298103	26
3	31675907	67888	10
3	33635965	121381	13
3	35693267	151231	13
3	38240494	116726	17
3	39376604	73957	10
3	42665497	26521	11
3	45766236	40236	10
3	47134270	186552	46
3	47891797	498466	78
3	48739813	270378	39
3	49059526	187169	68
3	49370828	241074	25
3	49785121	94566	25
3	50065843	202783	46
3	51468012	199457	23
3	52295840	71468	25
3	52482700	63957	13
3	52671558	208687	58
3	56688839	58640	11
3	89269600	243176	22
3	93747273	125591	14
3	100033742	88261	10
3	101486399	105692	13
3	107776375	40712	10
3	108332520	129632	13
3	117708816	292702	22
3	126575611	101583	11
3	130654419	170589	20
3	141262034	123399	12
3	142217598	224281	17
3	148782300	41218	13
3	152026636	210979	13
3	165529256	91492	10
3	169854440	78626	11
3	176808922	149702	13
3	179685033	85753	10
3	180683958	57741	10
3	182615921	107958	15
3	183718329	34189	15
3	184650031	203741	17
3	196877346	218188	26
4	1920302	166102	17
4	2668378	141321	20
4	2872320	198473	22
4	3177557	154711	23
4	13478608	23669	11
4	17833151	50309	11
4	26617563	123735	11
4	40135943	89224	10
4	42633256	55392	10
4	44697021	40831	10
4	47893038	62945	10
4	48624522	127051	15
4	54268290	70059	17
4	57286570	132494	17
4	65756727	168356	19
4	68389296	85324	11
4	68538784	75238	10
4	69188302	33096	15
4	71580547	131509	11
4	74086791	62550	13
4	79721426	119116	10
4	83898143	216447	20
4	99248166	146618	14
4	103460679	88132	12
4	109076578	85493	14
4	109394412	384581	31
4	123244406	77927	10
4	140283322	48255	12
4	145626778	93439	16
4	146035890	118141	14
4	153021028	58171	10
4	153285076	203830	19
4	158058715	73892	12
4	170570664	256539	26
4	187564617	82716	10
5	921404	129186	23
5	4556812	112834	13
5	31498350	131505	11
5	36202659	90459	10
5	36981435	114723	19
5	44813518	18076	11
5	65294178	67680	12
5	80872055	289445	27
5	94871599	141192	11
5	98236835	82728	10
5	100229178	93093	18
5	118587373	173053	16
5	127475146	90218	11
5	128933161	312427	21
5	130989657	344056	22
5	132263727	110672	12
5	134139794	90426	10
5	138644068	83920	11
5	139670938	14572	12
5	139859182	125924	12
5	140961191	83209	13
5	176391003	146534	37
5	176663168	215142	59
5	176928653	139916	33
5	179012906	64945	19
5	179156036	63545	14
5	179462643	97114	15
5	179966917	68337	23
6	5592578	192583	10
6	13662583	134638	18
6	14409734	575703	72
6	22110041	58062	11
6	22281177	134161	10
6	25151754	59199	12
6	26167501	189044	28
6	30576452	258492	59
6	31682123	404719	118
6	32831340	75428	26
6	32946079	27513	12
6	33241772	163961	24
6	33367387	57639	17
6	33613335	82143	10
6	34308069	102752	17
6	34625047	100944	14
6	35631104	94366	13
6	35839360	82423	17
6	36034854	54332	10
6	36439606	91695	10
6	36880784	90210	12
6	37258011	118623	10
6	41850078	232101	19
6	42578409	111966	25
6	42988269	191690	17
6	43533559	126608	22
6	44374066	149068	20
6	45116912	186057	21
6	45316401	136237	20
6	64393905	66375	13
6	70451832	100944	11
6	76357005	116543	15
6	79716990	173099	19
6	80728824	122990	17
6	91250628	96983	18
6	96041057	41254	10
6	97629079	71422	10
6	99344946	54587	10
6	99926121	181324	10
6	101104602	202476	17
6	101241957	84321	10
6	106656104	134095	11
6	122740367	61329	14
6	128185234	72941	14
6	128318101	61596	12
6	135355117	224139	30
6	135728347	211271	33
6	147595029	136538	10
6	155115717	119508	14
7	1171740	44664	12
7	2431554	80366	14
7	5750194	136184	17
7	7219772	85250	11
7	11096582	104361	10
7	16298471	235798	28
7	16677764	117286	15
7	21509778	78306	11
7	24930204	147775	14
7	27812262	72381	16
7	35875518	51626	11
7	40074287	187205	11
7	44138643	45248	26
7	44512250	89546	23
7	44880532	117800	18
7	45067756	126870	28
7	50329008	154575	23
7	72902387	50025	12
7	87466590	27940	10
7	92339598	378616	38
7	98553708	121984	13
7	99695555	185143	27
7	100144925	15558	10
7	104695242	109374	13
7	104893764	157804	17
7	117226405	155738	11
7	123337433	62004	13
7	131087333	109017	14
7	133241553	248626	19
7	135299796	59421	11
7	138990790	165400	12
7	150358262	300585	33
7	155514330	108900	22
7	156580142	114966	10
7	158610482	130413	13
8	17806731	53168	10
8	22335452	193094	14
8	28847934	94899	12
8	30943378	122660	13
8	38178782	113188	15
8	59940457	504838	32
8	67525559	88882	10
8	79454543	82964	12
8	82723333	18788	10
8	95443182	102287	10
8	101278466	123504	13
8	103325632	144069	16
8	105545160	92661	16
8	107752756	74083	10
8	108319660	71107	10
8	129316156	273542	14
8	129600589	290957	21
8	130102135	120213	15
8	130351685	464029	63
8	133825260	60431	11
8	144432901	61907	15
8	144534682	21192	12
8	144771400	306695	53
8	145216642	252183	51
8	145579024	288435	182
8	146031713	325583	64
9	3487219	105629	12
9	15477112	81242	10
9	33057083	83950	14
9	35068179	106128	12
9	35726826	221789	19
9	37223674	221589	18
9	79860089	181808	10
9	80595518	134516	19
9	88610755	55425	14
9	94036638	86149	13
9	95165326	240595	26
9	108124424	111607	11
9	123637081	133079	13
9	123877057	89205	12
9	125789027	244874	15
9	127801715	278394	19
9	128663981	106102	11
9	130834675	221403	15
9	131331098	160665	62
9	131730433	103006	39
9	132698110	235670	37
9	134037210	146279	17
9	134533305	129296	17
9	135180967	132926	29
9	135521538	70444	13
9	135787351	124843	30
9	136209196	109338	14
9	138766047	120152	18
9	139336702	183700	60
9	139759244	126723	50
9	140533077	229326	29
10	2896862	185984	16
10	17709982	58846	16
10	27448699	187073	13
10	31642282	154376	11
10	60034138	46864	15
10	63602506	275404	32
10	63968023	88971	11
10	69783202	206615	11
10	74822321	65940	10
10	75202502	45696	11
10	89654887	106382	17
10	90090549	230486	24
10	93729877	80230	11
10	97855405	96222	11
10	98293064	57738	10
10	98666392	94504	10
10	99919678	98254	11
10	101955605	107353	15
10	102721911	130185	14
10	103676247	228614	33
10	104868249	87352	17
10	116595669	63815	13
10	124173625	35261	11
10	135404573	103469	10
11	246533	128515	43
11	678382	36911	11
11	767503	67325	11
11	2995293	81187	10
11	3765622	79224	14
11	3976536	196920	22
11	6743675	80622	10
11	9449876	191144	20
11	11950057	86169	10
11	28113844	157453	12
11	36634605	155136	20
11	46113625	89926	22
11	46822549	86960	23
11	47001063	160097	12
11	58352241	61151	14
11	62491132	330486	82
11	63456589	122566	24
11	63630911	55128	17
11	63984515	121787	21
11	64541349	199090	52
11	64861225	109093	30
11	64963623	6091	18
11	65108495	176735	58
11	65375210	285355	59
11	65648716	73183	18
11	65872571	402122	89
11	66253355	81128	10
11	66433135	251593	61
11	66988964	383817	143
11	67457327	139945	14
11	68296232	110306	24
11	70195174	104366	11
11	71761159	138001	26
11	72686986	312247	51
11	73242759	65782	11
11	73877241	157922	18
11	95531206	170446	14
11	103087828	149093	13
11	107295808	99097	10
11	108062100	207516	11
11	116810819	44820	10
11	118312671	274892	49
11	118646539	30824	11
11	119094815	331453	31
11	124885405	73740	11
11	125518872	98167	13
11	128341378	100257	18
11	130109599	11841	10
11	134086995	158161	27
12	430589	106926	16
12	939115	243518	44
12	1862334	79188	11
12	4662233	193656	18
12	6787284	579295	131
12	9912058	131485	14
12	11933416	296636	41
12	12635572	134253	11
12	14549053	134143	10
12	22638290	69713	12
12	27080119	220573	19
12	45720724	170048	14
12	46234796	234883	25
12	48060596	67193	17
12	49073179	64664	32
12	49422844	247761	44
12	49822468	138091	29
12	50150118	104176	12
12	50401910	20543	16
12	50583564	143130	16
12	50834611	69255	10
12	51079501	111402	14
12	53855323	98206	27
12	53995075	168571	29
12	54666446	51844	12
12	54859659	205506	27
12	55366222	25147	10
12	56179080	78046	24
12	56338413	140708	15
12	56577698	226689	65
12	57010957	227511	27
12	57452211	107776	10
12	57693544	194876	17
12	57908545	115138	17
12	58116969	98969	14
12	62754741	116983	12
12	62930117	84681	11
12	69088178	130846	11
12	69889206	117440	10
12	70708020	99519	13
12	76780674	57198	11
12	88505607	150613	19
12	93238759	66201	12
12	95429239	128529	12
12	95644972	69512	10
12	96705664	202597	12
12	105519190	54796	11
12	110419612	92806	10
12	110971188	118816	17
12	111961525	140946	12
12	112479497	178795	33
12	112694726	109014	13
12	116591670	303307	21
12	118770512	43990	10
12	120186987	180552	24
12	120446442	66581	16
12	120606352	62887	16
12	120941600	95660	12
12	121282028	121502	31
12	121773990	266235	22
12	122806073	180774	18
12	123029405	165164	62
12	123366911	17104	14
12	123673957	111506	33
12	123809339	69907	14
12	124142177	171355	17
12	124471091	57025	22
12	132489711	199727	39
12	133234312	123730	19
13	21402040	83677	14
13	25894092	75748	11
13	33278204	130845	14
13	41564187	130402	22
13	42350543	188493	14
13	46565850	103446	12
13	49015866	207576	16
13	51501020	62569	11
13	60666900	205433	15
13	67851174	138682	10
13	74571110	81103	10
13	77800668	188366	24
13	79916575	104465	11
14	20860716	168090	11
14	21875010	99949	17
14	22413888	114951	11
14	23033771	105302	19
14	23481796	189759	24
14	24691040	123050	22
14	27018473	92667	10
14	35512113	139190	10
14	36125346	29591	10
14	45654150	143132	14
14	53211425	109773	12
14	56106787	65676	11
14	75288759	178884	15
14	76288171	169402	13
14	81403045	133031	14
14	92482127	92735	12
14	97318140	62211	13
14	98738967	281402	25
14	102443728	56737	17
14	102631620	66056	14
14	103925299	159967	24
14	104175244	153657	12
14	104429368	67801	10
14	107161922	134293	17
15	38827080	204732	19
15	40494432	55936	14
15	40915023	53991	11
15	41335716	84201	17
15	41583126	125995	14
15	42039957	134184	15
15	42780336	113198	12
15	43033764	123161	10
15	43327318	94746	24
15	43736512	193209	29
15	49037934	100404	11
15	50902624	101815	15
15	56934489	199796	26
15	57413249	97558	10
15	62278164	104404	15
15	63834835	25955	10
15	68020945	231735	15
15	72818692	73017	18
15	75203975	77035	16
15	75686364	40960	10
15	76196064	86635	10
15	77063700	69875	13
15	77504792	125336	10
15	78355930	60350	10
15	78753459	59263	13
15	86200815	93685	11
15	89832328	113045	19
15	90975074	56779	17
15	91283301	96067	25
15	93457511	124510	27
15	99864895	120505	11
16	164207	92221	20
16	350197	342432	125
16	724075	211676	104
16	1719409	544102	211
16	2047544	124456	46
16	2303551	105710	56
16	2493584	165914	32
16	2805638	28997	14
16	3323025	74378	10
16	3747415	486204	75
16	4533172	86639	18
16	9202590	25022	19
16	11852712	76201	13
16	11988708	39903	13
16	14247931	188935	14
16	14653801	187726	19
16	15723812	103410	26
16	18851889	73874	27
16	19547117	43735	14
16	22375589	116147	10
16	24565857	13792	13
16	28185180	91989	27
16	28927680	253491	29
16	29808374	25616	11
16	29985043	98247	30
16	30121806	108875	10
16	30480411	154279	19
16	30740126	198604	48
16	31096808	57142	11
16	47486847	145336	13
16	50372918	38549	14
16	53284895	79532	11
16	53698433	115526	13
16	54012479	181140	16
16	66853141	32434	13
16	67095938	65268	57
16	67286796	155332	22
16	67713542	372052	64
16	68169073	215591	48
16	69476193	152820	20
16	69684657	47203	17
16	70567808	79697	12
16	71798460	96889	15
16	75052036	165624	15
16	84141462	90516	10
16	87788492	138669	18
16	88777054	355935	78
16	89194286	35996	29
16	89730888	685268	175
17	644638	133502	15
17	1747516	97903	28
17	2166702	416264	88
17	2553364	71460	26
17	3721011	122869	34
17	4125857	346275	107
17	4587673	48510	22
17	4873250	69594	10
17	5287947	204419	63
17	6524129	46838	24
17	7135228	71400	23
17	7243570	79789	17
17	7391047	60495	29
17	7509573	47146	25
17	7783475	112087	62
17	8134581	132062	23
17	8430246	181136	37
17	10043176	135639	13
17	14014586	68052	13
17	16060552	239988	32
17	26433745	156395	27
17	26993291	279290	33
17	27265531	109861	10
17	27829941	140853	15
17	28094917	254620	25
17	29610913	287920	31
17	33979895	122387	12
17	35616848	177918	30
17	35930515	96701	18
17	36949000	236268	19
17	37620395	299439	45
17	37963080	153558	27
17	38294108	44445	16
17	38423057	70056	18
17	38557251	20497	12
17	38796396	16344	11
17	40009837	58010	11
17	40153870	36094	10
17	40422742	178575	53
17	40745219	74035	10
17	40887361	130348	15
17	41244338	49285	10
17	42293488	110791	18
17	42526354	99398	24
17	42967104	119176	13
17	43160813	45229	11
17	44226765	170541	28
17	47747397	235089	27
17	48822753	52964	10
17	49119457	115757	16
17	54318407	248763	30
17	56463889	109286	17
17	57183890	172292	20
17	57744954	70928	13
17	57863551	89315	11
17	59875390	181931	18
17	60078212	114129	18
17	61670920	113669	11
17	61875943	113081	34
17	62564572	145023	24
17	64327806	61778	11
17	65175862	153956	16
17	65889175	110652	11
17	73356259	347349	72
17	73673089	102282	15
17	73862800	205530	63
17	74056608	67671	28
17	74206061	62608	18
17	74344643	131261	29
17	74750038	74221	21
17	76033371	297662	59
17	76728773	217193	88
17	78111680	54737	14
17	78299225	130183	37
17	78703304	320964	97
17	79250550	95552	18
17	79560789	321874	139
17	79849396	153245	42
17	80079350	160215	53
17	80486376	281314	60
17	80808792	193912	27
18	197341	83655	12
18	2706261	261980	27
18	18615814	82434	12
18	22806945	122110	10
18	39577570	122503	11
18	45411467	80799	15
18	59900004	209061	15
18	66369805	48462	12
18	67788140	99006	14
19	807882	11596	14
19	1072893	181630	34
19	1233783	70604	27
19	1363201	86514	37
19	1638095	59367	25
19	2103792	463480	63
19	2846028	182191	27
19	3160145	70735	11
19	4415341	104102	27
19	4937185	227943	23
19	5628681	61475	34
19	5715911	6279	11
19	5954020	59559	16
19	6254241	40173	12
19	6818842	109820	14
19	8061510	50721	14
19	8535497	31988	38
19	9756625	156723	10
19	10285211	178343	42
19	10938604	459808	61
19	13023872	141730	30
19	13236518	117353	13
19	14090919	422894	29
19	14638678	167022	17
19	15431574	254826	51
19	16518905	176281	11
19	16726900	101148	17
19	17270346	164471	13
19	19543995	132048	18
19	30493820	49512	17
19	34693312	88642	10
19	34917773	133879	22
19	36569231	92425	16
19	39868764	179871	38
19	40472735	177892	31
19	41789994	42065	21
19	46346659	16182	13
19	47221900	101650	10
19	47428810	130047	31
19	47665287	102498	21
19	48751757	122831	36
19	48951781	130584	30
19	49477341	212482	26
19	49602079	49100	13
19	50081126	244740	77
19	50328268	158449	52
19	50536832	67175	16
19	52083983	61053	10
19	54661836	100338	14
19	55760299	123745	27
19	56180515	21607	13
19	57813687	220844	28
19	58825007	38039	15
19	58926781	29087	10
19	59057635	82026	13
20	482564	110446	20
20	2912090	154817	20
20	3542530	184729	18
20	3939042	112349	20
20	5552681	30777	14
20	10467165	174427	12
20	15148093	242987	28
20	21337184	32098	11
20	30994310	140492	14
20	32152068	118282	16
20	33005754	144527	20
20	33376273	78931	10
20	33933024	85565	13
20	34298053	131252	19
20	37164051	102679	10
20	39701092	188201	22
20	40113247	107283	10
20	43618270	145784	28
20	47678629	192364	22
20	52247170	96459	10
20	56422143	106473	11
20	58494554	69269	13
20	61546331	201864	23
20	62337093	143283	54
20	62597302	158484	58
20	62893092	58230	17
21	33073184	46348	14
21	34054710	109451	18
21	34943074	129266	11
21	36299448	159136	13
21	38810708	118072	28
21	40603135	133511	26
21	45486089	109521	25
21	46510184	128520	18
21	47710774	183084	20
21	47921379	113260	32
22	19401509	172023	22
22	19818989	40804	14
22	21277688	201007	20
22	22160959	135268	23
22	26041588	92596	13
22	28829419	193009	12
22	29672339	20261	13
22	30348496	107091	11
22	31875657	165791	22
22	32153327	119245	13
22	36339507	123788	12
22	36749726	96200	14
22	38953187	227250	29
22	40306855	126914	27
22	40630415	311733	32
22	40945917	174853	18
22	41250155	244134	41
22	41547762	182579	17
22	41872600	73235	10
22	42041972	96240	19
22	42614867	99178	13
22	46114846	55467	13
22	47116580	216557	17
22	50254385	93973	21
22	50831110	168737	47
23	13190286	203819	14
23	47072787	99053	11
23	53651888	161385	12
23	70623076	68911	12
23	76863202	64506	12
23	122813077	121850	10
23	123416415	187851	13
23	135762595	307929	45
23	149856560	91273	10
23	153272802	184921	49
23	153997531	152354	29
23	154281432	113373	24
